# Supplementary material for: Structural insights into respiratory complex I deficiency and assembly from the mitochondrial disease-related ndufs4−/− mouse
Source: EMBO J. 2024 Jan 2;43(2):4. doi: 10.1038/s44318-023-00001-4 (PMC10897435; doi:10.1038/s44318-023-00001-4)
Supplement: Supplementary file 4 — Source Data Fig. 2 [file 44318_2023_1_MOESM4_ESM.zip]

Archive with 1 entries (1 files):
- NDUFS4_Source_Data_Figure2.xlsx
