# Supplementary material for: Structural insights into respiratory complex I deficiency and assembly from the mitochondrial disease-related ndufs4−/− mouse
Source: EMBO J. 2024 Jan 2;43(2):4. doi: 10.1038/s44318-023-00001-4 (PMC10897435; doi:10.1038/s44318-023-00001-4)
Supplement: Supplementary file 4 — Source Data Fig. 2 [file 44318_2023_1_MOESM4_ESM.zip › NDUFS4_Source_Data_Figure2.xlsx]

## Sheet: Figure 2A
								Lanes 1 and 2 are shown in Figure 2A

## Sheet: Figure 2B (left)
NDUFV1	NDUFV2	NDUFV3	NDUFS1	NDUFS4	NDUFA2	NDUFS6	NDUFA12	NDUFS2	NDUFS3	NDUFS7	NDUFS8	NDUFA6	NDUFA5	NDUFA7	NDUFA9	ND1	ND2	ND4	ND5	NDUFS5	NDUFA1	NDUFA3	NDUFA8	NDUFA10	NDUFA11	NDUFA13	NDUFAB1	NDUFB1	NDUFB2	NDUFB3	NDUFB4	NDUFB5	NDUFB6	NDUFB7	NDUFB8	NDUFB9	NDUFB10	NDUFB11	NDUFC1	NDUFC2		NDUFAF2	ACAD9		NDUFAF1	NDUFAF3	NDUFAF4	NDUFAF5	ECSIT
0	0	0	0	0	0	0	0	0	0	0	0	0	0	0	0	0	0	0	0	0	0	0	0	0	0	0	0	0	0	0	0	0	0	0	0	0	0	0	0	0		0	0			0	0	0	0
0	0	0	0	0	0	0	0	0	0	0	0	0	0	0	0	0	0	0	0	0	0	0	0	0	0	0	0	0	0	0	0	0	0	0	0	0	0	0	0	0		0	0			0	0	0	0
0	0	0	0	0	0	0	0	0	0	0	0	0	0	0	0	0	0	0	0	0	0	0	0	0	0	0	0	0	0	0	0	0	0	0	0	0	0	0	0	0		0	0			0	0	0	0
0	0	0	0	0	0	0	0	0	0	0	0	0	0	0	0	0	0	0	0	0	0	0	0	0	0	0	0	0	0	0	0	0	0	0	0	0	0	0	0	0		0	0			0	0	0	0
0	0	0	0	0	0	0	0	0	0	0	0	0	0	0	0	0	0	0	0	0	0	0	0	0	0	0	0	0	0	0	0	0	0	0	0	0	0	0	0	0		0	0			0	0	0	0
0	0	0	0	0	0	0	0	0	0	0	0	0	0	0	0	0	0	0	0	0	0	0	0.000315672	0	0	0	0	0	0	0	0	0	0	0	0	0	0	0	0	0		0	0			0	0	0	0
0	0	0	0	0	0	0	0	0	0	0	0	0	0	0	0	0	0	0	0	0	0	0	0	0	0	0	0	0	0	0	0	0	0	0	0	0	0	0	0	0		0	0			0	0	0	0
0	0	0	0	0	0	0	0	0	0	0	0	0	0	0	0	0	0	0	0	0	0	0	0	0	0	0	0	0	0	0	0	0	0	0	0	0	0	0	0	0		0	0			0	0	0	0
0	0	0	0	0	0	0	0	0	0	0	0	0	0	0	0	0	0	0	0	0	0	0	0.000217164	0	0	0	0	0	0	0	0	0	0	0	0	0	0	0	0	0		0	0			0	0	0	0
0	0	0	0	0	0	0	0	0	0	0	0	0	0	0	0	0	0	0	0	0	0	0	0	0	0	0.000969925	0	0	0	0	0	0	0	0	0	0	0	0	0	0		0	0			0	0	0	0
0	0	0	0.00028427	0	0	0	0	0	0.00155622	0.00211408	0	0	0	0	0.0003816	0	0	0	0	0	0	0	0	0	0	0	0	0	0	0	0	0.00135135	0	0	0	0	0.000238095	0	0	0		0	0			0	0	0	0
0.000635135	0	0	0.000674157	0.000690031	0	0	0.00105866	0	0.000916667	0	0	0	0	0	0	0	0	0	0	0	0	0	0.000473134	0	0	0	0	0	0	0	0	0	0	0	0	0	0.000214815	0	0	0		0	0			0	0	0	0
0.00156757	0.001728	0.00137042	0.00176404	0	0.00129851	0.00211221	0.00376252	0.00169329	0.000858434	0.0031068	0.00269608	0.00110465	0.00201401	0.000148966	0.0008	0	0	0	0	0	0	0	0.000880597	0.00152679	0.00672986	0.00205156	0	0	0	0	0.00106533	0.0019482	0.00128049	0	0	0	0.00112698	0	0	0.00123214		0	0.125988			0	0	0	0
0	0	0	0	0	0	0	0	0	0	0	0	0	0	0	0	0	0	0	0	0	0	0	0	0	0	0	0	0	0	0	0	0	0	0	0	0	0	0	0	0		0	0			0	0	0	0
0.000675676	0.001192	0.0029308	0.00172472	0.000993769	0.00287313	0	0.00141059	0.00111821	0	0.00075	0	0.00104651	0	0.00564138	0.001032	0	0	0	0	0.00331034	0.00121064	0	0.00475373	0	0	0.000980666	0	0.00973684	0	0.00174201	0.00080402	0	0.000947561	0	0.000877698	0	0.000308466	0.00872802	0	0.00110714		0	0			0	0	0	0.369312
0.00993243	0.01752	0.0115875	0.0161236	0.0152492	0.00664925	0.0113311	0.0201717	0.0151225	0.0175703	0.0226699	0.0208333	0.0101744	0.0114536	0.00311034	0.01208	0.00342912	0.0251582	0.00415771	0.016875	0.0152874	0	0.0134652	0.0100746	0.00964286	0.0344076	0.0194415	0.0223947	0.0239035	0.0144681	0.00416759	0.00974874	0.0197072	0.0111341	0.0144526	0.00376259	0.00570037	0.0119577	0.0070424	0	0.0121429		0	0.487842			0	0	0	1
0.000174324	0.0003376	0.00261872	0.00280337	0	0.00262687	0	0.0032618	0.000666667	0	0.00247573	0	0.000883721	0	0.00402069	0.0003184	0	0	0	0	0.00411494	0.00257447	0	0.000828358	0	0	0.00272825	0	0.00721491	0	0	0.000450754	0	0	0.0216788	0.00194245	0	0	0.0111686	0	0.000245536		0	0			0	0	0	0
0.0288514	0.04072	0.0260516	0.0365169	0.0356698	0.0272388	0.009989	0.0430615	0.0397231	0.0485944	0.0781553	0.0539216	0.0228488	0.0246935	0.0313793	0.03296	0.0118008	0.0640823	0.0110036	0.0258036	0.0429885	0.0531915	0.0227848	0.021791	0.0255357	0.0900474	0.0553169	0.0463415	0.0723684	0.0331915	0.00477398	0.0177889	0.0421171	0.022561	0.0294891	0.0171223	0.0124239	0.0171429	0.0154085	0	0.0383036		0	0.680851			0	0.200963	0	0.825397
0.0496622	0.06744	0.050882	0.0674157	0.0584112	0.0520149	0.0429043	0.0826896	0.0631523	0.0697791	0.118689	0.0904412	0.0402907	0.0553415	0.037931	0.04848	0.0158812	0.0416139	0.0145878	0.05	0.0675862	0.0953191	0.0357595	0.0415672	0.0554464	0.105213	0.0701396	0.04102	0.119298	0.070922	0.016538	0.0423618	0.0713964	0.0480488	0.0662044	0.0302158	0.0194884	0.0192593	0.0253361	0	0.0482143		0	0.606383			0	0.270758	0	0.619048
0.109459	0.1176	0.0830393	0.113483	0.082243	0.0902985	0.0988999	0.127468	0.102662	0.135542	0.212379	0.225735	0.0912791	0.0749562	0.0557931	0.0888	0.039272	0.0776899	0.0956989	0.123214	0.107126	0.181489	0.0718354	0.063209	0.0964286	0.250237	0.137487	0.126608	0.12807	0.0865248	0.0263506	0.0522613	0.114865	0.0889024	0.119708	0.0321583	0.0520097	0.0508995	0.0419855	0	0.07375		0	0.56383			0	0.341757	0	0.505291
0.253378	0.2784	0.12673	0.194944	0.194704	0.180597	0.149615	0.236052	0.273695	0.26506	0.347087	0.47549	0.190116	0.189142	0.0868966	0.2024	0.102874	0.175633	0.217204	0.250893	0.273563	0.402128	0.142563	0.176119	0.229464	0.375355	0.326531	0.230599	0.247807	0.205674	0.0988975	0.110553	0.260135	0.241463	0.270803	0.173381	0.141291	0.167196	0.107549	0	0.169643		0	0.56079			0	0.357401	0	0.515873
1	1	1	1	1	1	1	1	1	1	1	1	1	1	1	1	0.163985	1	1	1	1	1	1	1	1	1	1	1	1	1	1	1	1	1	1	1	1	1	1	1	1		0	0			0	0	0	0
0.019527	0.02248	0.0244233	0.0327528	0.0718069	0.00873134	0.0272827	0.0346209	0.0460064	0.0454819	0.011165	0.0803922	0.0144186	0.0338004	0.0177241	0.03296	0	0.0452532	0.0173835	0.0351786	0.0264368	0.0546809	0.0316456	0.0230597	0.0146429	0.0299526	0.0257787	0.0102217	0.0328947	0.0367376	0.00669239	0.00964824	0.0260135	0.0178049	0.0846715	0.0148201	0.0121803	0.0152381	0.0234747	0.0262722	0.0175893		0	0			0	0.238267	0	0
0	0	0	0.00519101	0.0392523	0	0	0	0.0111821	0.00464859	0	0.0365196	0	0.015937	0	0.005048	1	0	0	0	0	0	0	0.00300746	0.00200893	0	0.00204082	0	0	0	0.00199559	0.0010402	0.00560811	0	0	0	0.00123021	0.00204233	0.0023061	0	0.000705357		1	0			0	0.188929	0	0.666667
0	0	0	0.00355618	0.00646417	0	0	0	0.00976571	0	0	0.0226961	0	0.00187391	0	0.00496	0	0	0	0	0	0	0	0	0	0	0.00208378	0	0	0	0.000868798	0	0	0	0	0	0	0	0	0	0		0	0			0	0	0	0.78836
0	0	0	0.00387079	0.00537383	0	0	0	0.0103088	0.00214859	0.00113835	0.0181863	0	0.00420315	0	0.001728	0	0	0	0.00358929	0	0	0	0.00670896	0	0	0	0	0	0	0	0	0	0	0	0	0	0.000359788	0	0	0.000263393		0	0.638298			0	0	0	0.952381
0	0	0	0.00444944	0.0020405	0	0	0	0.00373802	0.00676707	0.00604369	0.0072549	0	0.00474606	0	0.001824	0.00179885	0	0	0	0	0	0	0.006	0	0	0.00332975	0	0	0	0	0	0.00225225	0	0	0	0	0.00124339	0	0	0		0	0.595745			0.944954	0.981949	0	0.910053
0	0	0	0.00289888	0	0	0	0	0.00280085	0.0103414	0.000779126	0	0	0	0	0	0	0	0	0	0	0	0.0022943	0	0	0	0.00145005	0	0	0	0	0	0	0	0	0	0	0	0	0	0		0	0.569909			0	0.853189	0	0
0	0	0	0.00207865	0	0	0	0	0.00118211	0.00151606	0	0.00269608	0	0.00111384	0	0	0	0	0	0	0	0	0.00132278	0.00258955	0	0	0	0	0	0	0	0	0	0	0	0	0	0	0	0	0		0	0.316109			0	0	0	0.814815
0	0	0	0.0023427	0	0	0	0	0.00192758	0.0035743	0.00313107	0.00463235	0	0.00238179	0	0.0005312	0	0	0	0	0	0	0.00123576	0	0	0	0.000994629	0	0	0	0	0	0	0	0	0	0	0	0	0	0		0	0.338906			1	0.519856	0	0.719577
0	0	0	0.00220787	0	0	0	0	0.00116081	0.0011747	0.000711165	0.00269608	0	0.000712785	0	0	0.0193487	0	0	0	0	0	0	0.00088806	0	0	0	0	0	0	0	0	0	0	0	0	0	0	0	0	0		0	0.209726			0.064526	0	0	0.671958
0	0	0	0.00177528	0	0	0	0	0.000785942	0.000703815	0	0.00262255	0	0.000849387	0	0	0	0	0	0	0	0	0	0.000527612	0	0	0	0	0	0	0	0	0	0	0	0	0	0.000145503	0	0	0		0	0.167173			0.0792049	0.0931408	0	0.634921
0	0	0	0.00155056	0	0	0	0	0.000641108	0.00171687	0	0.00194608	0	0.000728546	0	0.0002704	0	0	0	0	0	0	0	0.000693284	0	0	0	0	0	0	0	0	0	0	0	0	0	0.000330159	0	0	0		0	0.322188			0	0	0	0.571429
0	0	0	0.00111236	0	0	0	0	0.00084984	0.00300201	0.00192961	0.00222304	0	0.00164448	0	0	0	0	0	0	0	0	0.000699367	0	0	0	0	0	0	0	0	0	0.00110135	0	0	0	0	0.000566138	0	0	0		0	0.253799			0	0.251504	0	0
0	0	0	0.000741573	0	0	0	0.0147353	0.00270501	0.00893574	0.00533981	0.00558824	0	0.00348511	0	0	0	0	0	0	0	0	0.00104747	0.000523881	0	0	0	0	0	0	0	0	0	0	0	0	0	0.000830688	0	0	0		0	0			0.737003	1	0	0
0	0	0	0.000629213	0	0	0	0	0.000382322	0.00481928	0.00436893	0.00490196	0	0.00359019	0.000409655	0.0001816	0	0	0	0	0	0	0.00131329	0	0	0	0	0	0	0	0	0	0	0	0	0	0	0.000719577	0	0	0		0	0			0.948012	0.666667	0	0
0	0	0	0.000589888	0	0	0	0	0	0.0035743	0	0	0	0.00113135	0.000744828	0	0	0	0	0	0	0	0	0.000475373	0	0	0	0	0	0	0	0	0	0	0	0	0	0.00112698	0	0	0		0.590361	0			0.415902	0.238267	0	0
0	0	0	0	0	0	0	0	0	0.0025	0	0	0	0	0	0	0	0	0	0	0	0	0	0	0	0	0	0	0	0	0	0	0	0	0	0	0	0	0	0	0		0	0			0	0.34657	0	0
0	0	0	0.00041236	0	0	0	0	0	0.000644578	0	0	0	0	0	0	0	0	0	0	0	0	0	0	0	0	0	0	0	0	0	0	0	0	0	0	0	6.8254e-05	0	0	0		0	0.0580547			0	0	0	0
0	0	0	0.000341011	0	0	0	0	0	0.00103414	0	0	0	0	0	0	0	0	0	0	0	0	0	0.000588806	0	0	0	0	0	0	0	0	0	0	0	0	0	0.000241799	0	0	0		0	0			0	0.119976	0	0
0	0	0	0.000403933	0	0	0	0.0271817	0	0	0	0	0	0	0	0	0	0	0	0	0	0	0	0	0	0	0	0	0	0	0	0	0	0	0	0	0	0	0	0	0		0	0			0	0	0	0
0	0	0	0.000153371	0	0	0	0.284692	0	0	0	0	0	0	0.00017931	0	0	0	0	0	0	0	0	0	0	0	0	0	0	0	0	0	0	0	0	0	0	0	0	0	0		0	0			0	0	0	0
0	0	0	0.000180899	0	0	0	0.201717	0	0	0	0	0	0	0.000168276	0	0	0	0	0	0	0	0	0	0	0	0	0	0	0	0	0	0.00117117	0	0	0	0	0	0	0	0		0.108434	0			0	0	0	0
0	0	0	0.000190449	0	0	0	0	0	0	0	0	0	0	0.000183448	0	0	0	0	0	0	0	0	0	0	0	0.00108485	0	0	0	0	0	0	0	0	0	0	0.000513228	0	0	0		0	0.351064			0	0	0	0
0	0	0	0.0252247	0	0	0	0	0	0	0	0	0	0	0	0	0	0	0	0	0	0	0	0	0	0	0	0	0	0	0	0	0	0	0	0	0	0	0	0	0		0	1			0	0	0	0
0	0	0	0.000170787	0	0	0	0	0	0	0	0	0	0	0.00137931	0	0	0	0	0	0	0	0	0	0	0	0	0	0	0	0	0	0.00131757	0	0	0	0	0.000671958	0.00235781	0	0		0	0.575988			0	0	0	0
0	0	0	0	0	0	0	0	0	0	0	0	0	0	0.00108966	0	0	0	0	0	0	0	0	0	0	0	0	0	0	0	0	0	0.00182432	0	0	0	0	0.000793651	0	0	0		0.376936	0			0	0.179302	0	0
0	0	0	0.0041236	0	0	0	0.000340486	0	0	0	0	0	0	0.00113793	0	0	0	0	0	0	0	0	0.000334328	0	0	0	0	0	0	0	0	0.00242117	0	0	0	0	0.000507937	0	0	0		0	0			0	0	0	0
0	0	0	0	0	0	0	0	0	0	0	0	0	0	0.000312414	0	0	0	0	0	0	0	0	0	0	0	0	0	0	0	0	0	0	0	0	0	0	0.000640212	0	0	0		0	0			0	0	0	0
0	0	0	0	0	0	0	0	0	0	0	0	0	0	0.000724138	0	0	0	0	0	0	0	0	0.000378358	0	0	0	0	0	0	0	0	0	0	0	0	0	0.000183598	0	0	0		0.117212	0			0	0.0955475	0	0
0	0	0	0	0	0	0	0	0	0	0	0	0	0	0	0	0	0	0	0	0	0	0	0	0	0	0	0	0	0	0	0	0	0	0	0	0	0	0	0	0		0	0			0	0	0	0
0	0	0	0	0	0	0	0	0	0	0	0	0	0	0	0	0	0	0	0	0	0	0	0	0	0	0	0	0	0	0	0	0	0	0	0	0	0	0	0	0		0	0			0	0	0	0
0	0	0	0	0	0	0	0	0	0	0	0	0	0	0	0	0	0	0	0	0	0	0	0	0	0	0	0	0	0	0	0	0	0	0	0	0	0	0	0	0		0	0			0	0	0	0
0	0	0	0	0	0	0	0	0	0	0	0	0	0	0.000737931	0	0	0	0	0	0	0	0	0	0	0	0	0	0	0	0	0	0	0	0	0	0	0	0	0	0		0	0			0	0	0	0
0	0	0	0	0	0	0	0	0	0	0	0	0	0	0	0	0	0	0	0	0	0	0	0	0	0	0	0	0	0	0	0	0	0	0	0	0	0	0	0	0		0.0640275	0			0	0	0	0
0	0	0	0	0	0	0.000260726	0.000240343	0	0	0	0	0	0	0.00246207	0	0	0	0	0	0	0	0	0	0	0	0	0	0	0	0	0	0	0	0	0	0	0	0	0	0		0.567986	0			0	0	1	0
0	0	0	0	0	0	0.000275028	0.00228898	0	0	0	0	0	0	0.00537241	0	0	0	0	0	0	0	0	0	0	0	0	0	0	0	0	0	0	0	0	0	0	0	0	0	0		0.552496	0			0	0	0	0
0	0	0	0	0	0	0	0.00190272	0	0	0	0	0	0	0.00448966	0	0	0	0	0	0	0	0	0	0	0.00322749	0	0	0	0	0	0	0	0	0	0	0	0	0	0	0		0.55938	0			0	0	0	0
0	0	0	0	0	0	0	0.00102861	0	0	0	0	0	0	0.00378621	0	0	0	0	0	0	0	0	0	0	0.00314218	0	0	0	0	0	0	0	0	0	0	0	0	0	0	0		0.538726	0			0	0	0	0
0	0	0	0	0	0	0	0	0	0	0	0	0	0	0	0	0	0	0	0	0	0	0	0	0	0	0	0	0	0	0	0	0	0	0	0	0	0	0	0	0		0	0			0	0	0	0
0	0	0	0	0	0	0	0	0	0	0	0	0	0	0	0	0	0	0	0	0	0	0	0	0	0	0	0	0	0	0	0	0	0	0	0	0	0	0	0	0		0	0			0	0	0	0
0	0	0	0	0	0	0	0	0	0	0	0	0	0	0	0	0	0	0	0	0	0	0	0	0	0	0	0	0	0	0	0	0	0	0	0	0	0	0	0	0		0	0			0	0	0	0
0	0	0	0	0	0	0	0	0	0	0	0	0	0	0	0	0	0	0	0	0	0	0	0	0	0	0	0	0	0	0	0	0	0	0	0	0	0	0	0	0		0	0			0	0	0	0
0	0	0	0	0	0	0	0	0	0	0	0	0	0	0	0	0	0	0	0	0	0	0	0	0	0	0	0	0	0	0	0	0	0	0	0	0	0	0	0	0		0	0			0	0	0	0
[truncated: 3 more columns]

## Sheet: Figure 2B (right)
NDUFV1	NDUV2	NDUFV3	NDUFS1	NDUFS4	NDUFA2	NDUFS6	NDUFA12	NDUFS2	NDUFS3	NDUFS7	NDUFS8	NDUFA6	NDUFA5	NDUFA7	NDUFA9	ND1	ND2	ND4	ND5	NDUFS5	NDUFA1	NDUFA3	NDUFA8	NDUFA10	NDUFA11	NDUFA13	NDUFAB1	NDUFB1	NDUFB2	NDUFB3	NDUFB4	NDUFB5	NDUFB6	NDUFB7	NDUFB8	NDUFB9	NDUFB10	NDUFB11	NDUFC1	NDUFC2		NDUFAF2	ACAD9		NDUFAF1	NDUFAF3	NDUFAF4	NDUFAF5	ECSIT
0	0	0	0		0	0	0	0	0	0	0	0	0	0.0177963	0	0	0	0	0	0	0	0	0	0	0	0	0	0	0	0	0	0	0	0	0	0	0	0		0		0	0		0	0	0	0	0
0	0	0	0		0	0	0	0	0	0	0	0	0	0	0	0	0	0	0	0	0	0	0	0	0	0	0	0	0	0	0	0	0	0	0	0	0	0		0		0	0		0	0	0	0	0
0	0	0	0		0	0	0	0	0	0	0	0	0	0	0	0	0	0	0	0	0	0	0	0	0	0	0	0	0	0	0	0	0	0	0	0	0	0		0		0	0		0	0	0	0	0
0	0	0	0		0	0	0	0	0	0	0	0	0	0	0	0	0	0	0	0	0	0	0	0	0	0	0	0	0	0	0	0	0	0	0	0	0	0		0		0	0		0	0	0	0	0
0	0	0	0		0	0	0	0	0.00223445	0	0	0	0	0.0787037	0	0	0	0	0	0	0	0	0	0	0	0.000863043	0	0	0	0	0	0	0	0	0	0	0.00193846	0		0		0	0		0	0	0	0	0
0	0	0	0		0	0	0	0	0.00228947	0	0	0	0	0.0862963	0.000916115	0	0	0	0	0	0	0	0	0	0	0	0	0	0	0	0	0	0	0	0	0	0.000668132	0		0		0	0		0	0	0	0	0
0	0	0	0		0	0	0	0	0.00330144	0	0	0	0	0	0	0	0	0	0	0	0	0	0	0	0	0.00117391	0	0	0	0	0	0	0	0	0	0	0	0		0		0	0		0	0	0	0	0
0	0	0	0		0	0	0	0	0.00248804	0	0	0	0	0	0.00140839	0	0	0	0	0	0	0	0	0	0	0.00200435	0	0	0	0	0	0	0	0	0	0	0.00272527	0		0		0	0		0	0	0.0194118	0	0
0	0	0	0		0	0	0	0	0.00270335	0.00347581	0	0	0.000527508	0	0.00197351	0	0	0	0	0	0	0	0	0	0	0.00201522	0	0	0	0	0	0.00294702	0	0	0	0	0.00268132	0		0		0	0.0124615		0	0	0	0	0
0	0	0	0.000386364		0	0	0	0.00269659	0.00349282	0.00199194	0	0	0	0	0.00236203	0	0	0	0.00379237	0	0	0	0.000742317	0	0	0.00178696	0	0	0	0	0	0	0	0	0	0	0.00373626	0.00563707		0		0	0.0133077		0	0	0	0	0
0.00242025	0	0	0.00158807		0	0	0	0.00383901	0.00332536	0.0073629	0.00376923	0	0.00266667	0	0.00225166	0	0	0.00577391	0	0	0	0	0.00143499	0.00131304	0	0.00241304	0	0.00406757	0	0.000855019	0.00862069	0.00549669	0.00516746	0	0.00347826	0	0.00564835	0.0111583		0		0	0.0216154		0.172941	0	0	0	0.218047
0	0.00621984	0	0.00400568		0.00442553	0.00372549	0	0.00922601	0.00483254	0.0137097	0.00326442	0.0139073	0.00601942	0	0.00529801	0	0	0.00510435	0.00233051	0.00647399	0.00554167	0	0.00612293	0.00493478	0.00826772	0.00919565	0.00327778	0.00844595	0	0	0.0139655	0.0112583	0.0104306	0	0.00583851	0	0.0122198	0.0109653		0.00900538		0	0.0343846		0.534706	0	0	0	0.508876
0.00506135	0.00495979	0.00257658	0.0053125		0.00617021	0.00318083	0	0.00839009	0.00192823	0.0131452	0.00548077	0.0181015	0.00588997	0	0.00677704	0	0	0.00370435	0	0.00687861	0	0.01392	0.00702128	0.0045	0.0106299	0.00591304	0.00278819	0.0124324	0	0	0.0216897	0.00877483	0.0132536	0	0.00950311	0	0.0154505	0.00621622		0.00876344		0	0.0336923		0.442353	0	0	0	0.576923
0.00745399	0.0114209	0.0125225	0.0138068		0.0130638	0.0285403	0	0.0179876	0.0227033	0.0282258	0.0223077	0	0.00702265	0.0175926	0.0119205	0.00202851	0	0.028087	0.015572	0.0193064	0.018	0.0288	0.0169504	0.0136087	0.0192913	0.0173913	0.00854167	0.0702703	0	0.00847584	0.0292414	0.0268874	0.0233493	0	0.031677	0.0129744	0.0345055	0.00903475		0.0146237		0.002528	0.0573077		1	0.209707	0	0	1
0.0186503	0.0146917	0	0.0195739		0.0131064	0.0416122	0.0128226	0.0226625	0.0344498	0.0494355	0.0280288	0.0569536	0.0186408	0.00248148	0.0236203	0.00359649	0.043346	0.0232174	0.0271186	0.0235838	0.0197917	0.02984	0.0098818	0.0162609	0.0268504	0.0297826	0.0109722	0.0329054	0	0.00858736	0.0320345	0.0390728	0.040622	0	0.0261801	0.0181026	0.0298901	0.0151737		0.0215054		0	0.0513077		0.8	0.202935	0.177451	0	0.792899
0.0181595	0.0199732	0.0127928	0.0271591		0.0187234	0.0398693	0	0.0318885	0.0574163	0.0403226	0.0378846	0.0779249	0.0204207	0.0149444	0.0245033	0.00313596	0.0551331	0.0262609	0.0237288	0.0295376	0.0339583	0.03944	0.0338061	0.0228261	0.035748	0.0280435	0.0802083	0.0479054	0.0453052	0.0362825	0.0375862	0.0334437	0.0363158	0.0148503	0.0253416	0.0206154	0.0474725	0.00741313		0.022957		0.00968	0.0356154		0.477647	0	0.0418627	0	0.621302
0.0481595	0.0447721	0.0426126	0.0590909		0.0322553	0.157516	0	0.0653251	0.0727273	0.0895161	0.0774038	0.211921	0.0250485	0.294444	0.0483444	0.0047807	0.0798479	0.0337391	0.059322	0.0612717	0.0675	0.07008	0.0628842	0.048913	0.0669291	0.0563043	0.0399306	0.0905405	0	0.0438662	0.0734483	0.0701987	0.0751196	0.0421557	0.0586957	0.0471795	0.0835165	0.0188803		0.0693548		0.00976	0.0493077		0.581176	0.225734	0.221569	0	0.807692
0.0555215	0.0412869	0.0377477	0.0576705		0.0446809	0.0490196	0.0122581	0.0591331	0.0545455	0.137903	0.0783654	0.192053	0.0214887	0.0592593	0.0401766	0.00745614	0.104563	0.00758261	0.0413136	0.0578035	0.04375	0.06824	0.0434988	0.0502174	0.0650394	0.0478261	0.0774306	0.0817568	0	0.0635688	0.0975862	0.0728477	0.0832536	0.0754491	0.0673913	0.0448205	0.078022	0.0702703		0.0459677		0.01936	0.035		0.447059	0.252822	0.025	0	0.565089
0.0195092	0.0193029	0.0235135	0.03125		0.0240426	0.0453159	0.0215323	0.365325	0.382775	0.36129	0.420673	0.767108	0.231392	0.0198148	0.350993	0.0324561	0.193536	0.248696	0.275424	0.342775	0.359583	0.5496	0.562648	0.284783	0.366142	0.326087	0.579861	0.359459	0.344601	0.277323	0.727586	0.360927	0.409569	0.28982	0.338509	0.32	0.463736	0.110425		0.240323		0.144	0.0563077		0	0	0.370588	0	0.704142
0.201534	0.136729	0.145045	0.190625		0.140851	0.337691	0.021371	0.275851	0.272727	0.382258	0.373077	0.792494	0.138188	0.0172963	0.273731	0.0339912	0.230798	0.148696	0.199364	0.282081	0.2325	0.2736	0.416076	0.197609	0.287402	0.254348	0.341319	0.39527	0.252113	0.205576	0.448276	0.308278	0.288038	0.158084	0.26677	0.24	0.235165	0.0814672		0.141935		0.05632	0.0495385		0	0.234763	0.198039	0	0.710059
0.250307	0.218499	0.161261	0.272727		0.231064	0.647059	0.0182258	0.253251	0.224402	0.491129	0.308654	0.838852	0.100324	0.0474074	0.181015	0.0280702	0.193916	0.0668696	0.145763	0.227746	0.23875	0.2272	0.309693	0.178043	0.268504	0.219565	0.226736	0.343243	0.286385	0.156877	0.236552	0.25894	0.287081	0.25988	0.212733	0.194359	0.243956	0.06139		0.172849		0.02936	0.0508462		0	0.200451	0.245098	0	0.843195
0	0	0	0.0202841		0	0	0.0225806	1	1	1	1	1	1	0.00857407	1	1	1	1	1	1	1	1	1	1	1	1	1	1	1	1	1	1	1	1	1	1	1	1		1		1	1		0	0	0	0	0.849112
0.0542945	0.0297587	0.0234234	0.0306818		0	0.0129847	0.0218548	0.304025	0.284689	0.260484	0.332692	0	0.152751	0.0171296	0.190949	0.0243421	0.422053	0.237391	0.237288	0.265318	0.25375	0.4112	0.144208	0.267391	0.307087	0.297826	0.0993056	0.334459	0.262441	0.165056	0.276552	0.271523	0.283254	0.231138	0.164907	0.275897	0.428571	0.10888		0.190323		0	0.124615		0	0	0	0	0.961538
0.0238344	0.0324397	0.0301802	0.0440341		0.0274894	0.00701525	0	0.0178328	0.0111244	0.0156452	0.0347115	0.0634658	0.00495146	0.0117222	0.00569536	0.00368421	0.0241445	0.00728696	0.0208686	0.00490751	0	0.02392	0.0112057	0.000869565	0	0.0202826	0.00140625	0.0191892	0	0.0136803	0.00634483	0.0238411	0.0226794	0.0217964	0.0158696	0	0.0276923	0.0114286		0.018871		0	0.0256923		0.309412	0.510158	0.358824	0	0.405325
0.0395706	0.0343164	0.0422523	0.0707386		0.0424255	0.0118083	0.0208065	0.0147678	0.0146172	0.00943548	0.0169231	0.0817881	0.00686084	0.0158148	0.00373068	0.00815789	0.0741445	0.022	0.029661	0.0254913	0.0323333	0.0536	0.0770686	0.00980435	0.0280315	0.0365217	0.0319792	0.0437838	0	0.0333829	0.0333793	0.0506623	0.054067	0.0566467	0.0537267	0.0208205	0.0562637	0.046332		0.033871		0	0.0346154		0	0.591422	0.80098	0	0.378698
0.0211043	0.0482574	0.0625225	0.0588068		0.06	0.00873638	0	0.00755418	0.00858852	0.0031129	0.0153846	0	0.00258576	0.0107593	0	0	0	0.0107826	0	0	0	0	0.0319149	0	0	0.0185435	0	0	0	0	0	0	0.0245455	0	0	0	0.0203956	0		0		0	0.0305385		0	0	0	0	0.117751
0.027638	0.0592493	0.0331532	0.0602273		0.0302553	0.00897603	0.0230645	0.00866873	0.0189952	0.00354032	0.0130769	0.0554084	0.00501618	0.0146667	0	0	0	0.00735652	0.0129661	0	0	0	0.00434988	0	0	0.00595652	0	0	0	0	0	0.0100331	0	0	0	0	0.0121758	0		0		0	0.0273846		0	0.555305	0.821569	0	0.325444
0.0981595	0.0640751	0.109009	0.11733		0.0889362	0.121786	0.0229839	0.0162848	0.0313397	0.0296774	0.0217788	0.0817881	0.0162783	0.0887037	0.00236203	0	0	0.0110435	0.0126059	0	0	0.01648	0	0	0	0.00521739	0.00631944	0	0	0	0	0.0205298	0.0123923	0	0	0	0.0176264	0.0405405		0		0	0.0120769		0	1	1	0	0.54142
0.0564417	0.0646113	0.039009	0.0747159		0.0429787	0.0464052	0.0572581	0.0077709	0.0122727	0.013629	0.0100962	0.0550773	0.00243042	0.0488889	0.00119426	0	0	0	0.00256356	0	0	0	0	0.001	0	0	0.00234028	0	0	0.00769517	0.0131034	0.00913907	0.00708134	0	0	0	0.0106374	0.012278		0		0	0.0121538		0.185294	0.575621	0.482353	0	0.232544
0.0622699	0.047185	0.0723423	0.0840909		0.0629787	0.0209368	0.0426613	0.00910217	0.0110526	0.0119355	0.0169231	0.0604857	0.00339806	0.0340741	0.00189183	0	0	0	0	0	0	0	0	0.0008	0	0.000904348	0	0	0	0	0.0140345	0.0120861	0.00732057	0	0	0	0.0102418	0.00849421		0		0	0.0105385		0.224706	0.593679	0.596078	0	0.235799
0.0834356	0.103217	0.0896396	0.105966		0.0812766	0.0736383	0.0204032	0.00897833	0.0189474	0.0195161	0.0138942	0.0796909	0.00676375	0.0453704	0.000408389	0	0	0	0	0	0	0	0	0.000845652	0	0	0.013125	0	0	0	0.0177241	0.0137086	0.00851675	0	0.0108385	0	0.0117143	0.00895753		0		0	0		0	0.501129	0.556863	0	0
0.104601	0.0772118	0.107207	0.134659		0.115319	0.0716776	0.0452419	0.00708978	0.0233493	0.0168548	0.0144231	0.110375	0.00964401	0.0538889	0.000768212	0	0	0	0	0	0	0	0	0.00107826	0	0	0.00638889	0	0	0.000724907	0	0.0094702	0	0	0	0	0.0109231	0.0169884		0		0	0		0	0.623025	0.615686	0	0
0.121472	0.127078	0.15045	0.194602		0.121277	0.0721133	0.0675806	0.00931889	0.0224163	0.0164516	0.00836538	0.104967	0.00407767	0.0574074	0.0012649	0	0	0	0	0.0734104	0	0	0	0.000863043	0	0	0.00510417	0	0	0	0	0.00622517	0	0	0	0	0.00835165	0.0121622		0		0	0		0	0.573363	0.629412	0	0
0.200613	0.188472	0.159459	0.205398		0.168085	0	0.026371	0.00386997	0.00700957	0	0.0115385	0.0565121	0.00215534	0.0355556	0.000490066	0	0	0	0	0.116185	0	0	0	0.00111304	0	0	0	0	0	0	0	0	0	0	0	0	0.00578022	0		0		0	0		0	0.365688	0.180392	0	0
1	1	1	1		1	0.0590414	0.0243548	0	0.00844498	0.0125	0	0.0976821	0.0018835	0.0162778	0.000682119	0	0	0	0	0	0	0	0	0.00201957	0	0	0	0	0	0	0	0	0	0	0	0	0	0		0		0	0.11		0	0	0.187255	0	0
0.58589	0.536193	0.475676	0.696023		0.502128	0.0997821	0.0455645	0.0107121	0.0177033	0.0180645	0.0129808	0.125828	0.00430421	0.082963	0.00260486	0	0	0	0	0.164162	0	0	0	0.00126957	0	0	0	0	0	0	0	0	0	0	0	0	0.00351648	0		0		0	0		0	0.564334	0.34902	0	0
0.0601227	0.0474531	0.018018	0.0954545		0.0531915	0.095207	0.0943548	0	0.00925837	0.0018629	0.008125	0.109161	0	0.06	0.00108389	0	0	0	0	0.0884393	0	0	0	0.00175652	0	0	0	0	0	0	0	0	0	0	0	0	0.00351648	0		0		0	0		0	0	0.270588	0	0
0.00423313	0.00563003	0	0.0162784		0.0198723	0.0638344	0.303226	0	0.00404306	0	0	0.054415	0	0.0372222	0	0	0	0	0	0	0	0	0	0	0	0	0	0	0	0	0	0	0	0	0	0	0.0036044	0.00694981		0		0	0		0	0	0	0	0
0	0.00237265	0	0.0106818		0.00923404	0.0729847	1	0	0.0058134	0	0	0.0777042	0	0.0266667	0.00181236	0	0	0	0	0	0	0	0	0.00157826	0	0	0.00354167	0	0	0	0	0	0	0	0	0	0	0		0		0	0		0	0	0	0	0
0	0	0	0.00869318		0.00714894	0.0466231	0.703226	0	0.00555024	0	0.00649038	0.0845475	0	0.0237037	0.000578366	0	0	0	0	0	0	0	0	0	0	0	0	0	0	0	0	0.0036755	0	0	0	0	0.006	0		0		0	0		0	0	0	0	0
0	0.00251475	0	0.013267		0	0.110458	0.0421774	0	0.00559809	0	0	0.113687	0	0.0988889	0.00089404	0	0	0	0	0	0	0	0	0.00178478	0	0.00182826	0.00649306	0	0	0	0	0.00711921	0	0	0	0	0.00430769	0		0		0	0		0	0	0	0	0
0	0.00188472	0	0.0140625		0	0.0930283	0.0673387	0	0	0	0	0.146799	0	0.152963	0.000419426	0	0	0	0	0	0	0	0	0.00345652	0	0.00352174	0	0	0	0	0	0.00764901	0	0	0	0	0.00613187	0		0		0	0.0685385		0	0	0	0	0
0	0	0	0.0180114		0.0194894	0.128105	0.0780645	0	0	0	0	0.163355	0	0.152593	0.000993377	0	0	0	0	0	0	0	0	0.00371739	0	0.00209348	0	0	0	0	0	0.0068543	0	0	0	0	0.00613187	0.0127027		0		0	0.231538		0	0	0	0	0
0	0.00265416	0	0.0670455		0.0155745	0.103704	0.168548	0	0	0	0	0.162252	0	0.155185	0.0012053	0	0	0	0	0	0	0	0	0.0035	0	0	0	0	0	0	0	0.00768212	0	0	0	0	0.00395604	0.0119691		0		0	0.0203846		0	0	0	0	0
0	0.00319035	0	0.0148295		0.0111064	0.126797	0.115323	0	0	0	0	0.100993	0	0.109444	0.000518764	0	0	0	0	0	0	0	0	0.00336957	0	0	0	0	0	0	0	0.00602649	0	0	0	0	0.00254945	0.00969112		0		0	0		0	0	0	0	0
0.00302454	0.00172654	0	0.00835227		0.00748936	0.0653595	0.0806452	0	0	0	0	0.13245	0	0.108704	0	0	0	0	0	0	0	0	0.00190544	0.00215217	0	0	0	0	0	0	0	0	0	0	0	0	0.00413187	0.00903475		0		0	0		0	0	0	0	0
0.00420245	0.0052815	0	0.00380682		0	0.163834	0.0471774	0	0	0	0	0.105188	0	0.0914815	0.000827815	0	0	0	0	0	0	0	0.00113712	0.00178913	0	0	0	0	0	0	0	0.0027053	0	0	0	0	0.00226374	0		0		0	0		0	0	0	0	0
0.0040184	0	0	0.00659091		0	0.0714597	0.0230645	0	0	0	0	0.118102	0	0.0831481	0.000134216	0	0	0	0	0	0	0	0.000782506	0	0	0	0	0	0	0	0	0	0	0	0	0	0	0		0		0	0		0	0	0	0	0
0	0	0	0.000752841		0	0.0984749	0.011371	0	0	0	0	0.0762693	0	0.0851852	0	0	0	0	0	0	0	0	0.000921986	0.00126522	0.00818898	0	0	0	0	0	0	0	0	0	0	0	0	0		0		0	0		0	0	0	0	0
0	0	0.00244144	0		0	0.154466	0.0191935	0	0	0	0	0.0949227	0	0.123704	0	0	0	0	0	0	0	0	0	0.0014587	0.0126772	0	0	0	0	0	0	0	0	0	0	0	0	0		0		0	0		0	0	0	0	0
0	0	0	0		0	0.184532	0.00689516	0	0	0	0	0.0575055	0	0.113889	0	0	0	0	0	0	0	0	0	0.00152609	0	0	0	0	0	0	0	0	0	0	0	0	0	0		0		0	0		0	0	0	0	0
0	0	0.00486486	0		0	0.917211	0.0110484	0	0	0	0	0.115894	0	0.187037	0.000192936	0	0	0	0	0	0	0	0	0.00336957	0.0107087	0	0	0	0	0	0	0	0	0	0	0	0	0		0		0	0		0	0	0	0	0
0	0	0.00652252	0		0	1	0.02	0	0	0	0	0.089404	0	0.561111	0	0	0	0	0	0	0	0	0.000255319	0.00163043	0	0	0	0	0	0	0	0	0	0	0	0	0	0		0		0	0		0	0	0	1	0
0	0	0.0232432	0		0	0.917211	0.0670968	0	0	0	0	0.163355	0	0.642593	0	0	0	0	0	0	0	0	0	0.0043913	0.00319685	0	0.00143056	0	0	0	0	0	0	0	0	0	0	0		0		0	0		0	0	0	0.22381	0
0	0	0.0357658	0		0	0.429194	0.091129	0	0	0	0	0.200883	0	0.792593	0	0	0	0	0	0	0	0	0	0.00345652	0.0092126	0	0	0	0	0	0	0	0	0	0	0	0	0		0		0	0		0	0	0	0	0
0	0	0.0138739	0		0.00148085	0.577342	0.0668548	0	0	0	0	0.152318	0	1	0	0	0	0	0	0	0	0	0	0.00317391	0.00404724	0	0.00119097	0	0	0	0	0	0	0	0	0	0	0		0		0	0		0	0	0	0	0
0	0	0	0		0.00134894	0.101743	0.011371	0	0	0	0	0.0513245	0	0.309259	0	0	0	0	0	0	0	0	0	0.000845652	0	0	0	0	0	0	0	0	0	0	0	0	0	0		0		0	0		0	0	0	0	0
0	0	0	0		0.00185532	0.0867102	0.00565323	0	0	0	0	0.068543	0	0.32963	0	0	0	0	0	0	0	0	0	0.000554348	0	0	0	0	0	0	0	0	0	0	0	0	0	0		0		0	0		0	0	0	0	0
0	0.00186327	0	0		0.00480851	0.431373	0.176613	0	0	0	0	0.630243	0	0.781481	0	0	0	0	0	0	0	0	0	0.00715217	0.0618898	0	0	0	0	0	0	0	0	0	0	0	0	0		0		0	0		0	0	0	0	0
0	0	0	0		0.0019617	0.181917	0.0743548	0	0	0	0	0.303532	0	0.205556	0	0	0	0	0	0	0	0	0	0	0.0215748	0	0	0.00153378	0	0	0	0	0	0	0	0	0	0		0		0	0		0	0	0	0	0
0	0	0	0		0.0019617	0.106536	0.0321774	0	0	0	0	0.165563	0	0.0983333	0	0	0	0	0	0	0	0	0	0	0	0	0.00211458	0.00185135	0	0	0	0	0	0	0	0	0	0		0		0	0		0	0	0	0	0
0	0	0	0		0.00160426	0.109586	0	0	0	0	0	0.0190949	0	0	0	0	0	0	0	0	0	0	0	0	0	0	0.00652778	0	0	0	0	0	0	0	0	0	0	0		0		0	0		0	0	0	0	0
[truncated: 3 more columns]

## Sheet: Figure 2C
NADH:O2
	WT	Ndufs4-/-
Tech1	1.2859	0.104264
	1.65294	0.124799
Tech2	1.38859	0.129886
	1.46277	0.117327
Tech3	1.61799	0.144808
	1.48852	0.138841
Average	1.48279	0.126654
SEM	0.0563625	0.00600077

## Sheet: Figure 2D
succinate:O2
	WT	Ndufs4-/-
Tech1	1.19097	1.25453
	1.16597	1.20438
Tech2	1.30863	1.18527
	1.3179	1.17006
Tech3	1.36473	1.22335
	1.33876	1.30781
Average	1.28116	1.22423
SEM	0.0335696	0.0206153

## Sheet: Figure 2E
Uniprot code	Protein name	Peptide area																													normalised to sum of VDAC1+2+3
Q60932	VDAC1											Sum of per-sample area of common peptides									Normalised to sum of VDAC1+2+3										Average		SEM
	Sequence	WT1	WT2	WT3	WT4	KO1	KO2	KO3			number of peptides	WT1	WT2	WT3	WT4	KO1	KO2	KO3			WT1	WT2	WT3	WT4	KO1	KO2	KO3				WT	KO	WT	KO
	WNTDNTLGTEITVEDQLAR	7.91724e+08	644785658	7.27362e+08	5.12783e+08	5.01048e+08	542062388	3.53453e+08		VDAC1	6	1.00849e+10	9.56666e+09	1.00779e+10	9529019742	4.36833e+09	5.7978e+09	4.74385e+09		VDAC1	0.577088	0.568046	0.579635	0.566408	0.530609	0.531045	0.529204			VDAC1	0.572794	0.530286	0.00327318	0.000555517
	VTQSNFAVGYK	4.3409e+08	4.30321e+08	4.672e+08	4.51235e+08	5.14912e+07	54369004	50750409		VDAC2	3	2.28311e+09	2.39692e+09	2080997863	2.41771e+09	1.37627e+09	1.81311e+09	1516366089		VDAC2	0.130646	0.142323	0.119689	0.143709	0.167171	0.16607	0.169159			VDAC2	0.134092	0.167467	0.00562407	0.000903869
	LTLSALLDGK	4.42992e+09	4228860980	4.52232e+09	4255497850	2196497096	2.85959e+09	2.33941e+09		VDAC3	4	5.1075e+09	4.87778e+09	5.22776e+09	4.87687e+09	2488082319	3.3068e+09	2.70391e+09		VDAC3	0.292266	0.289631	0.300676	0.289883	0.30222	0.302885	0.301637			VDAC3	0.293114	0.302247	0.00258968	0.000360386			relative abundance (KO/WT)
	WTEYGLTFTEK	2011120786	1848174850	1904513578	1760698626	633358192	934027712	765790280																													Average	SEM
	GYGFGLIK	2364049545	2.36604e+09	2401205132	2.50615e+09	949350656	1.36486e+09	1.20664e+09		NDUFA10	4	1.58517e+09	1.91646e+09	2.11129e+09	1.70075e+09	3.66601e+08	4.21595e+08	3.614e+08		NDUFA10	0.0907077	0.113795	0.121432	0.101093	0.0445299	0.0386157	0.0403162			NDUFA10	0.106757	0.0411539	0.00679788	0.00175791			0.385492	0.0295582
	GYGFGLIKLDLK	54030413	48481637	5.53204e+07	4.26575e+07	3.65863e+07	4.28872e+07	27816929		NDUFA11	2	619771729	595303634	6.50627e+08	5.73156e+08	147572582	3.0593e+08	2.36311e+08		NDUFA11	0.0354651	0.0353477	0.037421	0.0340686	0.0179252	0.0280215	0.0263619			NDUFA11	0.0355756	0.0241029	0.000691673	0.00312576			0.677511	0.0888443
										NDUFA13	2	1.76609e+09	1809725515	1868081333	1853323382	8.64704e+08	9.31451e+08	7.68928e+08		NDUFA13	0.101061	0.107457	0.107443	0.110162	0.105033	0.0853156	0.0857783			NDUFA13	0.106531	0.0920424	0.00193219	0.00649676			0.863998	0.062966
										NDUFA5	2	1.91755e+09	1.61876e+09	1.78196e+09	1.30582e+09	8.89643e+08	7.9596e+08	5.68716e+08		NDUFA5	0.109727	0.0961182	0.10249	0.0776185	0.108062	0.0729054	0.0634435			NDUFA5	0.0964886	0.0814704	0.0068769	0.0135736			0.844353	0.153007
Q60930	VDAC2									NDUFA6	2	1397049403	1.48836e+09	1.54719e+09	1.51497e+09	4.73491e+08	5.7379e+08	4.70668e+08		NDUFA6	0.0799431	0.0883753	0.0889869	0.0900504	0.0575136	0.0525559	0.0525056			NDUFA6	0.0868389	0.0541917	0.00232452	0.00166102			0.624048	0.0253951
	Sequence	WT1	WT2	WT3	WT4	KO1	KO2	KO3		NDUFA8	2	3748204136	3.46788e+09	4.01287e+09	3.54647e+09	1.63818e+09	1.93445e+09	1.48014e+09		NDUFA8	0.214483	0.205914	0.230801	0.210803	0.198985	0.177184	0.165118			NDUFA8	0.2155	0.180429	0.00539375	0.00991034			0.837258	0.0505371
	LTLSALVDGK	1.18142e+09	1.23748e+09	1335525572	1210527660	861731807	1.11805e+09	8.89455e+08		NDUFA9	4	2.17837e+09	1.81522e+09	2.21817e+09	1.28875e+09	3.10795e+08	3.04641e+08	2.51019e+08		NDUFA9	0.124652	0.107783	0.127579	0.0766035	0.0377513	0.0279034	0.0280026			NDUFA9	0.109155	0.0312191	0.0116944	0.00326623			0.286008	0.0428287
	SNFAVGYR	429596351	4.443e+08	0	4.63129e+08	1.54537e+08	1.84415e+08	1.72336e+08		NDUFB1	1	539476000	680810130	702267024	648252816	312308496	384696992	396554816		NDUFB1	0.0308703	0.0404249	0.0403911	0.0385323	0.0379352	0.0352361	0.0442379			NDUFB1	0.0375547	0.0391364	0.00227156	0.00266712			1.04212	0.0949586
	GFGFGLVK	672099130	715133024	745472291	744052360	360000226	5.10638e+08	454575627		NDUFB10	5	2.93984e+09	2.66089e+09	3.29985e+09	2.85247e+09	1.03836e+09	1.3096e+09	9.44514e+08		NDUFB10	0.168226	0.157998	0.189792	0.169552	0.126127	0.119952	0.105366			NDUFB10	0.171392	0.117148	0.00665447	0.00615488			0.68351	0.0446528
										NDUFB11	1	1.05734e+09	1.04213e+09	1.11449e+09	1.09673e+09	1.64202e+08	7.14333e+08	6.29778e+08		NDUFB11	0.060504	0.0618793	0.0641004	0.06519	0.0199451	0.0654289	0.0702553			NDUFB11	0.0629184	0.0518764	0.00105934	0.0160263			0.824502	0.255094
Q60931	VDAC3									NDUFB3	1	4.45544e+08	4.40742e+08	4.65137e+08	4.41393e+08	1.47255e+08	1.59375e+08	137994964		NDUFB3	0.0254953	0.0261702	0.0267525	0.0262365	0.0178867	0.0145978	0.0153941			NDUFB3	0.0261636	0.0159595	0.000258002	0.000990607			0.60999	0.0383368
	Sequence	WT1	WT2	WT3	WT4	KO1	KO2	KO3		NDUFB4	1	909904688	869450248	937733840	898368856	464211720	534802552	470654096		NDUFB4	0.0520673	0.0516259	0.0539341	0.0533993	0.0563864	0.0489849	0.0525041			NDUFB4	0.0527566	0.0526252	0.000544142	0.00213751			0.997508	0.0418022
	WNTDNTLGTEISWENK	1.99164e+08	183536735	208735969	1.78732e+08	1.57286e+08	1.90371e+08	1.53198e+08		NDUFB5	2	1611807611	1.58733e+09	1806166684	1.59403e+09	7.65107e+08	966251776	7.45576e+08		NDUFB5	0.0922321	0.0942517	0.103882	0.0947497	0.0929353	0.0885032	0.0831733			NDUFB5	0.096279	0.0882039	0.00259221	0.00282202			0.916129	0.0383084
	LTLSALIDGK	4.42992e+09	4228860980	4.52232e+09	4255497850	2196497096	2.85959e+09	2.33941e+09		NDUFB6	2	968350671	8.40492e+08	913710464	7.22425e+08	3.04186e+08	3.81638e+08	2.80502e+08		NDUFB6	0.0554117	0.0499064	0.0525523	0.0429412	0.0369486	0.0349559	0.0312916			NDUFB6	0.0502029	0.0343987	0.00266884	0.00165664			0.685193	0.0491503
	LTLDTIFVPNTGK	2.79839e+08	2.82654e+08	312044452	255649703	1.34299e+08	1.60718e+08	1.31749e+08		NDUFB7	1	456447865	452331774	4.47765e+08	4.27265e+08	166201669	232891620	2.03584e+08		NDUFB7	0.0261192	0.0268584	0.0257534	0.0253968	0.020188	0.0213315	0.0227109			NDUFB7	0.0260319	0.0214102	0.000312479	0.000729362			0.822458	0.0297064
	GYGFGMVK	1.98576e+08	182725188	1.84658e+08	1.86992e+08	0	9.61219e+07	7.95597e+07		NDUFB8	1	162678862	150764203	1.05882e+09	160181433	495486800	559533424	519630180		NDUFB8	0.00930894	0.00895202	0.0608981	0.00952123	0.0601853	0.0512501	0.0579677			NDUFB8	0.0221701	0.0564677	0.0129099	0.00268621			2.54702	1.4881
										NDUFC2	2	2310226489	2.37665e+09	2506796768	2449645954	7.83355e+08	7.15232e+08	1.20519e+09		NDUFC2	0.132198	0.14112	0.144179	0.145608	0.0951518	0.0655112	0.134446			NDUFC2	0.140776	0.0983695	0.00300879	0.0199646			0.698766	0.142602
Q99LC3	NDUFA10									NDUFV1	3	1.72197e+09	1.35022e+09	1.92237e+09	1.71517e+09	4.58066e+08	5.98221e+08	3.85912e+08		NDUFV1	0.0985357	0.080173	0.110566	0.10195	0.0556399	0.0547936	0.0430506			NDUFV1	0.0978061	0.0511614	0.0063995	0.00406272			0.52309	0.0538225
	Sequence	WT1	WT2	WT3	WT4	KO1	KO2	KO3		NDUFV2	2	1945476149	1.88908e+09	2.1978e+09	1.84369e+09	6.30023e+08	8.75905e+08	7.22349e+08		NDUFV2	0.111326	0.112169	0.126407	0.10959	0.076527	0.0802279	0.0805821			NDUFV2	0.114873	0.0791124	0.00388212	0.0012967			0.688694	0.0258673
	VTSAYLQDIENAYKK	6.65983e+07	680308897	719260514	651960198	148690794	1.84512e+08	1.5757e+08		NDUFS2	5	1.73323e+09	1.57413e+09	1.68798e+09	1.57094e+09	7.52383e+08	8.55468e+08	7.30049e+08		NDUFS2	0.0991803	0.0934681	0.0970848	0.0933774	0.0913897	0.078356	0.0814411			NDUFS2	0.0957777	0.083729	0.00142541	0.00393257			0.874201	0.0430713
	YGLLAAILGDK	652422086	601488778	7.44624e+08	6.18623e+08	163227472	1.86085e+08	1.63556e+08		NDUFS3	5	4.35426e+09	4.37032e+09	4.75309e+09	4.35166e+09	1.02585e+09	1.44145e+09	1.20401e+09		NDUFS3	0.249163	0.259499	0.273375	0.258664	0.124607	0.132028	0.134314			NDUFS3	0.260175	0.130316	0.00498539	0.0029301			0.500879	0.0147969
	LLQYADALEHLLSTGQGVVLER	6.29254e+08	4.12272e+08	3.9279e+08	1.97729e+08	4.00117e+07	1.72787e+07	1.06803e+07		NDUFS5	1	3.53428e+08	3.72842e+08	3.9233e+08	4.06253e+08	1.95106e+08	2.09979e+08	1.80704e+08		NDUFS5	0.0202241	0.0221385	0.022565	0.0241478	0.0236989	0.0192329	0.0201586			NDUFS5	0.0222689	0.0210301	0.00080706	0.00136089			0.944375	0.0700432
	YGLLAAILGDKTTK	2.36893e+08	2.22394e+08	254615873	2.3244e+08	1.46706e+07	33720617	2.9593e+07		NDUFS7	1	6.84814e+08	6.29637e+08	6.96172e+08	606742581	1.95311e+08	2.93474e+08	2.44186e+08		NDUFS7	0.039187	0.0373864	0.0400405	0.036065	0.0237239	0.0268806	0.0272403			NDUFS7	0.0381697	0.0259482	0.000893421	0.00111702			0.679812	0.0333108
										NDUFS8	3	1.34831e+09	1.18552e+09	1.41542e+09	1.08054e+09	1.68265e+08	2.9408e+08	2.22628e+08		NDUFS8	0.077154	0.0703935	0.0814082	0.0642278	0.0204387	0.026936	0.0248354			NDUFS8	0.0732959	0.02407	0.00377877	0.00191427			0.328396	0.0311246
Q9D8B4	NDUFA11									NDUFS1	9	6376442160	5.91919e+09	6.59494e+09	5.90509e+09	1.39577e+09	2.00218e+09	1.61687e+09		NDUFS1	0.364878	0.351468	0.37931	0.351	0.16954	0.183389	0.180371			NDUFS1	0.361664	0.177766	0.00670436	0.00420465			0.491523	0.014771
	Sequence	WT1	WT2	WT3	WT4	KO1	KO2	KO3		ND4	2	9.23281e+08	6.56046e+08	5.98256e+08	3.25305e+08	6.02248e+07	6.83208e+07	3.71892e+07		ND4	0.0528327	0.0389544	0.0344089	0.0193362	0.00731533	0.0062578	0.00414867			ND4	0.0363831	0.00590727	0.00690226	0.000930788			0.162363	0.0400407
	LEGWELFPTPK	92855889	86456640	8.89899e+07	9.35812e+07	3.15569e+07	4.27389e+07	2.90476e+07		ND5	3	3.20151e+08	1.59523e+08	2.75876e+08	1.91694e+08	1.31832e+08	1.36971e+08	9.09508e+07		ND5	0.0183199	0.00947212	0.0158671	0.0113944	0.0160132	0.0125458	0.0101461			ND5	0.0137634	0.0129017	0.00202515	0.00170302			0.937393	0.185296
	IGKLEGWELFPTPK	526915840	508846994	561637510	4.79575e+08	1.16016e+08	2.63192e+08	2.07264e+08
Q9ERS2	NDUFA13
	Sequence	WT1	WT2	WT3	WT4	KO1	KO2	KO3		SDH cyt b	1	53243215	5.06487e+07	5.46421e+07	5.44158e+07	36724293	4.22331e+07	36324501		SDH cyt b	0.00304673	0.0030074	0.00314275	0.00323449	0.00446079	0.00386831	0.0040522			SDH cyt b	0.00310784	0.0041271	5.08946e-05	0.000175086			1.32796	0.0603885
	ENLEEEAIIMK	6.95879e+08	650842643	643959085	668621630	2.83465e+08	2.96133e+08	2.59061e+08		SDH Fp	10	5.91408e+09	5.64293e+09	6.0934e+09	5.55494e+09	3.52332e+09	4.23979e+09	3.66386e+09		SDH Fp	0.33842	0.335064	0.350464	0.330188	0.427968	0.388341	0.408724			SDH Fp	0.338534	0.408344	0.00432088	0.011441			1.20621	0.0371372
	LLIEDLEAR	1070211600	1158882872	1224122248	1184701752	581239982	635318144	509867236		SDH FeS	7	5.16806e+09	4.91891e+09	5.42396e+09	5.03564e+09	2.87851e+09	3.50133e+09	3.18891e+09		SDH FeS	0.295731	0.292073	0.311961	0.29932	0.349644	0.320702	0.355742			SDH FeS	0.299771	0.342029	0.00432398	0.010808			1.14097	0.0396326
										SDH B650	1	1.2468e+09	1129170079	1075588769	1033469672	1.06745e+09	1095069691	982544261		SDH B650	0.0713455	0.0670475	0.0618628	0.0614298	0.12966	0.100302	0.109608			SDH B650	0.0654214	0.11319	0.00235116	0.00866219			1.73017	0.14628
Q9CPP6	NDUFA5
	Sequence	WT1	WT2	WT3	WT4	KO1	KO2	KO3
	KLEALLQGGEVEEVILQAEK	1474269285	1.19639e+09	1.32874e+09	8.64837e+08	6.83164e+08	5.88613e+08	3.95156e+08		QCR1	11	1.15268e+10	1.09936e+10	1.16811e+10	10190887683	7.57214e+09	9.08968e+09	7.74974e+09		QCR1	0.659594	0.652774	0.671844	0.605749	0.919766	0.832563	0.864528			QCR1	0.64749	0.872286	0.0144621	0.0254702			1.34718	0.0495257
	KYTEQITNEKLDMVK	4.43276e+08	4.22367e+08	453224120	4.40985e+08	2.06478e+08	207347515	1.7356e+08		QCR2	5	4.66361e+09	4.71247e+09	4.9799e+09	4.76304e+09	3.43322e+09	3.22824e+09	3.51272e+09		QCR2	0.266865	0.279816	0.28642	0.283116	0.417024	0.295688	0.391864			QCR2	0.279054	0.368192	0.00428101	0.0369723			1.31943	0.134029
										QCR7	6	6163868226	5.70921e+09	6.32568e+09	5.9025e+09	4.50986e+09	6.33441e+09	5.33298e+09		QCR7	0.352714	0.338999	0.363824	0.350846	0.547799	0.580196	0.594924			QCR7	0.351596	0.574306	0.00508269	0.0139189			1.63343	0.0460951
Q9CQZ5	NDUFA6
	Sequence	WT1	WT2	WT3	WT4	KO1	KO2	KO3		COX2	6	1.35204e+10	1.3016e+10	1.45188e+10	1.3027e+10	3.53304e+09	1.02653e+10	8.44093e+09		COX2	0.773673	0.77286	0.835052	0.774327	0.429149	0.94024	0.941633			COX2	0.788978	0.77034	0.015361	0.170596			0.976377	0.217058
	VVDLLVIK	936007564	1.0534e+09	1.07539e+09	1047549764	349992124	4.58898e+08	374194745		COX4	5	5185562907	3.50521e+09	5.69191e+09	5.29071e+09	2.44829e+09	3.501e+09	3.0491e+09		COX4	0.296732	0.208131	0.327372	0.314481	0.297386	0.320672	0.340144			COX4	0.286679	0.319401	0.0269254	0.0123595			1.11414	0.113175
	FFHETETPRPK	461041839	434956922	4.71795e+08	4.67423e+08	1.23499e+08	1.14891e+08	9.64728e+07		COX5A	5	6.1804e+09	5.9071e+09	6.67444e+09	6.39216e+09	2.39686e+09	4.21092e+09	3.36753e+09		COX5A	0.35366	0.35075	0.383882	0.379952	0.29114	0.385697	0.375667			COX5A	0.367061	0.350834	0.00863515	0.0299874			0.955793	0.0847339
										COX5B	6	7.09128e+09	7.06164e+09	6.36453e+09	6.16634e+09	4.40957e+09	7.68396e+09	6.62552e+09		COX5B	0.405783	0.419304	0.366058	0.366529	0.535618	0.703807	0.739115			COX5B	0.389418	0.659513	0.0136338	0.0627806			1.69359	0.171774
Q9DCJ5	NDUFA8									COX6B1	2	5.27706e+09	4.71813e+09	5.25022e+09	4.9798e+09	6.32336e+09	7.53082e+09	6.64285e+09		COX6B1	0.301968	0.280151	0.301968	0.296001	0.76808	0.689781	0.741048			COX6B1	0.295022	0.73297	0.00515267	0.0229611			2.48446	0.0891073
	Sequence	WT1	WT2	WT3	WT4	KO1	KO2	KO3		COX6C	6	4.30168e+09	4341114929	2.68113e+09	4.54179e+09	3.31334e+09	3.49627e+09	2535127228		COX6C	0.246154	0.257765	0.154206	0.269965	0.402461	0.320238	0.282808			COX6C	0.232023	0.335169	0.0263905	0.0353386			1.44455	0.224039
	PGIVELPTLEELKVEEVK	2520064896	2.2566e+09	2701991695	2.26029e+09	1.18224e+09	1.29936e+09	915254444		COX7C	1	1.48815e+09	1524524027	1.59975e+09	1.56414e+09	1.19195e+09	1.35596e+09	1.1981e+09		COX7C	0.0851563	0.0905227	0.0920098	0.0929732	0.144782	0.124199	0.133654			COX7C	0.0901655	0.134212	0.00174414	0.0059485			1.4885	0.0719827
	ARPEPNPVIEGDLKPAK	1228139240	1.21127e+09	1.31088e+09	1.28617e+09	455942576	635084700	5.64888e+08
Q9DC69	NDUFA9
	Sequence	WT1	WT2	WT3	WT4	KO1	KO2	KO3
	NFDFEDVFVNIPR	6.58926e+08	4.90243e+08	6.45893e+08	4.24998e+08	9.22342e+07	1.26717e+08	7.93403e+07
	GIVNATKDPDAVGK	538267136	533341568	561767376	86342927	1.04049e+08	16378020	1.35239e+07																						sum of peptides per complex normalised to sum of VDAC peptides
	LFGLSPFEPWTTK	62591937	5.40039e+07	6.36996e+07	4.45572e+07	1.05272e+07	2.10437e+07	1.21585e+07		sum of peptides per complex										sum of peptides per complex normalised to sum of VDAC peptides											Average		SEM				relative abundance (KO/WT)
	SVFPEAIIIRPSDIFGR	9.18582e+08	737628288	946814323	7.32848e+08	1.03984e+08	1.40502e+08	1.45996e+08			number of peptides	WT1	WT2	WT3	WT4	KO1	KO2	KO3			WT1	WT2	WT3	WT4	KO1	KO2	KO3				WT	KO	WT	KO			Average	SEM
										all cxI peptides	69	4.43752e+10	4.19198e+10	4.79772e+10	4.10711e+10	1.43445e+10	1.80022e+10	1.5106e+10		all cxI peptides	2.53927	2.4891	2.75942	2.44128	1.74238	1.6489	1.68516			all cxI peptides	2.55727	1.69215	0.0702913	0.0272113		all cxI peptides	0.661702	0.0210721
P0DN34	NDUFB1									all cxII peptides	19	12382191408	1.17417e+10	1.26476e+10	1.16785e+10	7.50601e+09	8.87842e+09	7.87164e+09		all cxII peptides	0.708544	0.697192	0.72743	0.694172	0.911733	0.813213	0.878126			all cxII peptides	0.706834	0.867691	0.00753001	0.028915		all cxII peptides	1.22757	0.0429473
	Sequence	WT1	WT2	WT3	WT4	KO1	KO2	KO3		all cxIII peptides	22	2.23542e+10	2.14153e+10	2.29867e+10	2.08564e+10	1.55152e+10	1.86523e+10	1.65954e+10		all cxIII peptides	1.27917	1.27159	1.32209	1.23971	1.88459	1.70845	1.85132			all cxIII peptides	1.27814	1.81478	0.016961	0.054029		all cxIII peptides	1.41986	0.0462806
	ELRPNEEVTWK	539476000	680810130	702267024	648252816	312308496	384696992	396554816		all cxIV peptides	31	4.30445e+10	4.00737e+10	4.27808e+10	4.19619e+10	2.36164e+10	3.80442e+10	3.18591e+10		all cxIV peptides	2.46313	2.37948	2.46055	2.49423	2.86862	3.48463	3.55407			all cxIV peptides	2.44935	3.30244	0.0245131	0.217836		all cxIV peptides	1.34829	0.0899541
Q9DCS9	NDUFB10
	Sequence	WT1	WT2	WT3	WT4	KO1	KO2	KO3
	DFKVDQEIMNIIQER	27689422	1.9753e+07	2.60255e+08	252456917	48222369	8.81049e+07	8.25167e+07
	TPAPSPQTSLPNPITYLTK	5.82526e+08	585687180	661227444	573226920	94900539	1.69943e+08	4.87408e+07
	DFKVDQEIMNIIQER	1102120082	8.63284e+08	1105810376	8.20221e+08	5.51277e+08	5.95223e+08	4.087e+08
	AYDLVVDWPVTLVR	1.34032e+08	1.0602e+08	1.31154e+08	9.31499e+07	0	0	0
	PDSWDKDVYPEPPSR	1093470244	1.08615e+09	1.14141e+09	1.11342e+09	3.43961e+08	456325541	404556681
O09111	NDUFB11
	Sequence	WT1	WT2	WT3	WT4	KO1	KO2	KO3
	AVIAPSGVEK	1.05734e+09	1.04213e+09	1.11449e+09	1.09673e+09	1.64202e+08	7.14333e+08	6.29778e+08
Q9CQZ6	NDUFB3
	Sequence	WT1	WT2	WT3	WT4	KO1	KO2	KO3
	IEGTPLETVQKK	4.45544e+08	4.40742e+08	4.65137e+08	4.41393e+08	1.47255e+08	1.59375e+08	137994964
Q9CQC7	NDUFB4
	Sequence	WT1	WT2	WT3	WT4	KO1	KO2	KO3
	VSHIEDPALIR	909904688	869450248	937733840	898368856	464211720	534802552	470654096
Q9CQH3	NDUFB5
	Sequence	WT1	WT2	WT3	WT4	KO1	KO2	KO3
	TLAILQIESEKAELR	1.39511e+09	1341100870	1534720579	1.36657e+09	598837216	750044903	5.68441e+08
	TLAILQIESEK	2.16696e+08	2.46226e+08	271446105	2.27459e+08	1.6627e+08	216206873	1.77135e+08
Q3UIU2	NDUFB6
	Sequence	WT1	WT2	WT3	WT4	KO1	KO2	KO3
	IFPGDTILETGEVIPPMR	3.42149e+08	194146892	202602934	1.28477e+08	1.14632e+08	1.18107e+08	5.90562e+07
	FWDNFLR	6.26202e+08	6.46345e+08	711107530	5.93948e+08	1.89554e+08	2.63531e+08	2.21446e+08
Q9CR61	NDUFB7
	Sequence	WT1	WT2	WT3	WT4	KO1	KO2	KO3
	VAQGQGEGEVGPEVAL	456447865	452331774	4.47765e+08	4.27265e+08	166201669	232891620	2.03584e+08
Q9D6J5	NDUFB8
	Sequence	WT1	WT2	WT3	WT4	KO1	KO2	KO3
	GGDPTKEPEPVVHYDI	162678862	150764203	1.05882e+09	160181433	495486800	559533424	519630180
Q9CQ54	NDUFC2
		WT1	WT2	WT3	WT4	KO1	KO2	KO3
	TYAEILEPFHPVR	1218262401	1.29683e+09	1351729760	1343613882	5.95528e+08	7.15232e+08	6.17894e+08
	FLPDEAR	1091964088	1079811344	1155067008	1106032072	1.87827e+08	0	587293652
Q91YT0	NDUFV1
	Sequence	WT1	WT2	WT3	WT4	KO1	KO2	KO3
	GEFYNEASNLQVAIR	275476574	225882034	253209972	226962101	2.92177e+07	3.73179e+07	2.27325e+07
	HFRPELEDR	9.58768e+08	6.42892e+08	1.14621e+09	1.01379e+09	2.36825e+08	326561045	1.64099e+08
	GPDWILGEMK	487721183	4.81448e+08	522951856	4.74418e+08	1.92024e+08	234341574	199080024
Q9D6J6	NDUFV2
	Sequence	WT1	WT2	WT3	WT4	KO1	KO2	KO3
	DSDSILETLQR	7.60133e+08	8.8489e+08	9.07572e+08	884672252	2.55747e+08	407279120	372280934
	DIEEIIDELK	1.18534e+09	1.00419e+09	1290231675	9.59019e+08	3.74275e+08	4.68626e+08	3.50068e+08
Q91WD5	NDUFS2
	Sequence	WT1	WT2	WT3	WT4	KO1	KO2	KO3
	LLNIQPPPR	4.2098e+08	4.39305e+08	4.59081e+08	4.66401e+08	161782744	201998744	177207466
	GSGIQWDLR	4.02974e+08	357333362	3.86893e+08	3.66884e+08	1.80782e+08	2.15862e+08	192305391
	LVLELSGEMVR	539822876	3.98548e+08	425614110	333287815	2.42148e+08	243680428	177800719
	VLFGEITR	130441992	1.3953e+08	1.48087e+08	1.47216e+08	6.95781e+07	76298528	7.1514e+07
	IDEVEEMLTNNR	239010986	2.39414e+08	2.68306e+08	2.57156e+08	9.80916e+07	117628322	111221518
Q9DCT2	NDUFS3
	Sequence	WT1	WT2	WT3	WT4	KO1	KO2	KO3
	SLADLTAVDVPTR	9.84181e+08	1123256488	1118476176	1150531801	2.90499e+08	3.74024e+08	3.30593e+08
	VVAEPVELAQEFR	1467767416	1.4263e+09	1.61377e+09	1.51642e+09	5.31732e+08	726707604	643412439
	ILTDYGFEGHPFR	4.81426e+08	4.69727e+08	5.36977e+08	4.82243e+08	1.34391e+08	1.81817e+08	1.60253e+08
	DFPLTGYVELR	947502363	9.88845e+08	1077141201	918133123	0	4.5697e+07	0
	QLSAFGEYVAEILPK	4.73384e+08	3.6219e+08	4.06722e+08	2.84333e+08	6.92244e+07	1.13202e+08	6.975e+07
Q99LY9	NDUFS5
	Sequence	WT1	WT2	WT3	WT4	KO1	KO2	KO3
	PFLDIQK	3.53428e+08	3.72842e+08	3.9233e+08	4.06253e+08	1.95106e+08	2.09979e+08	1.80704e+08
Q9DC70	NDUFS7
	Sequence	WT1	WT2	WT3	WT4	KO1	KO2	KO3
	LDDLINWAR	6.84814e+08	6.29637e+08	6.96172e+08	606742581	1.95311e+08	2.93474e+08	2.44186e+08
Q8K3J1	NDUFS8
	Sequence	WT1	WT2	WT3	WT4	KO1	KO2	KO3
	GLGMTLSYLFR	4.46704e+07	32694022	4.73706e+07	4.73798e+07	0	7.96387e+06	7.26269e+06
	GLGMTLSYLFR	2.92015e+08	221261014	267149617	184592287	4.99596e+07	40724478	2.98131e+07
	ILMWTELIR	1.01162e+09	9.31567e+08	1.1009e+09	8.4857e+08	1.18305e+08	2.45391e+08	1.85552e+08
Q91VD9	NDUFS1
	Sequence	WT1	WT2	WT3	WT4	KO1	KO2	KO3
	ALSEIAGITLPYDTLDQVR	1.00044e+09	7.76356e+08	9.68398e+08	757531673	3.1477e+08	304337355	2.0833e+08
	FASEIAGVDDLGTTGR	744967420	7.20221e+08	761061722	7.26886e+08	2.46221e+08	2.8093e+08	2.48689e+08
	GLLTYTSWEDALSR	1.0064e+09	846591338	1.05627e+09	8.01739e+08	1.03813e+08	1.47909e+08	110167409
	ILQDIASGR	8.01705e+08	7.75741e+08	828303620	8.21237e+08	184827986	2.21999e+08	1.93298e+08
	VGMQIPR	503740160	4.96957e+08	5.25053e+08	4.80472e+08	1.30766e+08	1.49578e+08	126561141
	VTTGVAAEWK	5.4115e+08	5.69638e+08	5.8747e+08	558040148	2.11351e+08	2.55106e+08	2.25332e+08
	LVNQEVLADPLVPPQLTIK	582807943	5.61592e+08	627785252	548847506	59558798	1.63181e+08	1.21767e+08
	NRLEEVSPNLVR	5.19822e+08	5.13077e+08	525912965	532857263	1.44457e+08	1.53801e+08	1.44278e+08
	LTEPMVR	6.75403e+08	6.59021e+08	7.14681e+08	677480549	0	325343428	238445584
P03911	ND4
	Sequence	WT1	WT2	WT3	WT4	KO1	KO2	KO3
	ELTLMALHMIPLILLTTSPK	278838600	2.10898e+08	234022784	1.348e+08	1.56521e+07	2.31325e+07	1.2626e+07
	ELTLMALHMIPLILLTTSPK	6.44442e+08	4.45148e+08	3.64233e+08	1.90505e+08	4.45727e+07	4.51883e+07	2.45632e+07
P03921	ND5
	Sequence	WT1	WT2	WT3	WT4	KO1	KO2	KO3
	TSLTLLDLIWLEK	185874634	1.08615e+08	8.07837e+07	4.20377e+07	1.09084e+08	5.63068e+07	3.07385e+07
	FPPLISINENDPDLMNPIKR	97148315	1.07229e+07	150894641	1.09165e+08	1.26712e+07	63709688	4.65377e+07
	STSTLHTNMTTLTTNQK	3.71282e+07	4.0186e+07	4.41975e+07	4.04914e+07	1.00767e+07	1.69546e+07	1.36747e+07
Q9CXV1	Succinate dehydrogenase [ubiquinone] cytochrome b small subunit, mitochondrial OS=Mus musculus GN=Sdhd PE=2 SV=2 - [DHSD_MOUSE]
	Sequence	WT1	WT2	WT3	WT4	KO1	KO2	KO3
	AASLHWTSER	53243215	5.06487e+07	5.46421e+07	5.44158e+07	36724293	4.22331e+07	36324501
Q8K2B3	SDH Fp
	Sequence	WT1	WT2	WT3	WT4	KO1	KO2	KO3
	LGANSLLDLVVFGR	8.58731e+08	603151206	7.25617e+08	3.49751e+08	2.32284e+08	4.09548e+08	2.41127e+08
	ANAGEESVMNLDK	258222760	2.52234e+08	271979596	265588310	3.07646e+08	3.54454e+08	2.99887e+08
	ANAGEESVMNLDKLR	8.30852e+08	8.70518e+08	913380958	8.64769e+08	7.14201e+08	741765410	660934557
	TGHSLLHTLYGR	852828430	788741064	833212034	815275366	5.325e+08	6.08289e+08	514474194
	GEGGILINSQGER	2.53231e+08	2.58797e+08	2.69672e+08	258611734	197035918	2.14855e+08	2.02829e+08
	ANAGEESVMNLDK	6.14303e+07	6.46203e+07	6.42935e+07	6.32473e+07	2.51232e+07	62443994	5.53804e+07
	NTVIATGGYGR	5.64123e+08	5.74436e+08	626832162	604628458	5.50587e+08	6.3755e+08	5.73118e+08
	ISQLYGDLK	824482720	814024832	859121824	865700544	609049966	580689376	534683024
	VTLEYRPVIDK	767338730	772815250	829309444	805922882	344926103	418244466	380304411
	VDEYDYSKPIQGQQK	6.42843e+08	643595159	6.99984e+08	6.61449e+08	9.97103e+06	2.1195e+08	2.01121e+08
Q9CQA3	Succinate dehydrogenase [ubiquinone] iron-sulfur subunit, mitochondrial OS=Mus musculus GN=Sdhb PE=1 SV=1 - [DHSB_MOUSE]
	Sequence	WT1	WT2	WT3	WT4	KO1	KO2	KO3
	IKNEVDSTLTFR	8.89672e+08	8.65928e+08	9.05627e+08	9.10884e+08	7.83984e+08	8.24762e+08	7.7356e+08
	DLVPDLSNFYAQYK	1.34844e+09	1.09264e+09	1.42314e+09	1.13634e+09	80064594	126368814	8.27182e+07
	QQYLQSIEDR	3.90133e+08	3.95523e+08	3.95853e+08	374816464	2.16539e+08	269026548	2.40632e+08
	LQDPFSVYR	1.05827e+09	1.09648e+09	1150307272	1.12195e+09	4.21637e+08	5.58841e+08	492946855
	MQTYEVDLNK	430335397	4.25903e+08	445138227	4.58133e+08	4.53429e+08	5.17654e+08	5.01592e+08
	WMIDSR	825557818	838380204	884645648	8.14935e+08	811287035	999155529	8.9753e+08
	WMIDSR	2.25647e+08	204059859	2.19247e+08	2.18586e+08	111567024	2.05521e+08	1.99936e+08
Q9CZB0	SDH B650
	Sequence	WT1	WT2	WT3	WT4	KO1	KO2	KO3
	HLLWDLGK	1.2468e+09	1129170079	1075588769	1033469672	1.06745e+09	1095069691	982544261
Q9CZ13	Cytochrome b-c1 complex subunit 1, mitochondrial OS=Mus musculus GN=Uqcrc1 PE=1 SV=2 - [QCR1_MOUSE]
	Sequence	WT1	WT2	WT3	WT4	KO1	KO2	KO3
	VVELLADIVQNSSLEDSQIEKER	1681751360	1430429094	1694750798	1170492306	7.16628e+08	735520131	501756557
	VVELLADIVQNSSLEDSQIEK	8.90677e+08	665551602	830335641	488859631	1.91401e+08	5.04262e+08	3.17146e+08
	EVESIGAHLNAYSTR	748741561	7.3251e+08	790369415	7.5098e+08	2.10412e+08	2.28199e+08	209251279
	TDLTDYLNR	1740861114	1601417688	1.61166e+09	1574361776	9.33772e+08	878684698	819917262
	IQEVDAQMLR	2.17313e+09	2310511952	2275691030	2274505044	2.69789e+09	3.02497e+09	2.60305e+09
	RIPLAEWESR	1544164141	1.63974e+09	1.64595e+09	1.53418e+09	1367902432	1773704967	1568713282
	SGMFWLRF	4.70979e+08	3.8458e+08	4.49638e+08	8.6022e+07	5.99316e+07	7.60742e+07	5.70597e+07
	SGMFWLR	390384213	385731731	4.11436e+08	3.98543e+08	339961754	4.76851e+08	4.10723e+08
	IQEVDAQMLR	471677820	4.87052e+08	529872383	5.44719e+08	364252451	5.43411e+08	4.97017e+08
	SGMFWLR	103741185	54522282	5.88533e+07	5.13362e+07	2.70719e+07	5.44092e+07	5.67397e+07
	SLLTYGR	1310656913	1301554768	1382584354	1316889474	662914357	793596652	708372471
Q9DB77	Cytochrome b-c1 complex subunit 2, mitochondrial OS=Mus musculus GN=Uqcrc2 PE=1 SV=1 - [QCR2_MOUSE]
	Sequence	WT1	WT2	WT3	WT4	KO1	KO2	KO3
	ENMAYTVEGIR	837161708	819460284	872137888	8.83541e+08	7.10562e+08	810247289	743291846
	IIENLHDVAYK	2.1542e+09	2.21935e+09	2.36639e+09	2.2144e+09	1339747897	1.45144e+09	1.33664e+09
	YEDSNNLGTSHLLR	452400874	452261676	4.79797e+08	473401635	405355790	4.40247e+08	4.00679e+08
	RWEVAALR	808864142	8.17367e+08	844449718	7.96761e+08	5.5471e+08	0	565678521
	WEVAALR	410979344	404031384	4.17125e+08	394927886	422847252	5.26298e+08	4.66429e+08
Q9D855	Cytochrome b-c1 complex subunit 7 OS=Mus musculus GN=Uqcrb PE=1 SV=3 - [QCR7_MOUSE]
	Sequence	WT1	WT2	WT3	WT4	KO1	KO2	KO3
	DDTLHETEDVK	7.49411e+08	6.96371e+08	876443372	7.81339e+08	1.06181e+08	1342662805	1.00245e+09
	YEEDKFYLEPYLK	768773768	687306620	742972136	720692032	403217377	5.0463e+08	4.16456e+08
	DDTLHETEDVKEAIR	1531582524	1531277938	1.57231e+09	1.56734e+09	1.5951e+09	1598753352	1.39797e+09
	ALDLTMR	1.57313e+09	1.55027e+09	1.59595e+09	1.60035e+09	1.94271e+09	2.16711e+09	1965196138
	DQWTKYEEDKFYLEPYLK	1403652964	1.10045e+09	1.39441e+09	1094460824	4.62646e+08	533031909	379952251
	ALDLTMR	137320100	143529552	143592192	138307264	0	1.88219e+08	1.70961e+08
P00405	Cytochrome c oxidase subunit 2 OS=Mus musculus GN=Mtco2 PE=1 SV=1 - [COX2_MOUSE]
	Sequence	WT1	WT2	WT3	WT4	KO1	KO2	KO3
	ILYMMDEINNPVLTVK	505149841	4.63205e+08	5.37611e+08	438285520	65079952	2.98012e+08	220046156
	ILYMMDEINNPVLTVK	1113411644	946215296	1.10885e+09	8.29534e+08	7.74186e+08	7.87756e+08	5.509e+08
	MLISSEDVLHSWAVPSLGLK	5.75295e+08	4.48509e+08	5.69455e+08	395510645	63302121	8.55342e+07	5.60304e+07
	VVLPMELPIR	8.69502e+08	1.01082e+09	9.91388e+08	836664281	1.57173e+08	225843869	2.00586e+08
	LLEVDNR	6.17156e+09	6.02777e+09	6.51484e+09	6388188791	1.44574e+09	7.67931e+09	6.44714e+09
	VVLPMELPIR	4285442580	4119494391	4796637366	4.13879e+09	1.02756e+09	1.1888e+09	966218882
P19783	Cytochrome c oxidase subunit 4 isoform 1, mitochondrial OS=Mus musculus GN=Cox4i1 PE=1 SV=2 - [COX41_MOUSE]
	Sequence	WT1	WT2	WT3	WT4	KO1	KO2	KO3
	IQFNESFAEMNR	2.60562e+09	2680948433	2.88797e+09	2665882374	736104740	1.30036e+09	1.05667e+09
	EKADWSSLSR	2.7765e+08	2.63622e+08	288385671	2.68186e+08	2.01196e+08	2.39671e+08	1.94364e+08
	DEKVQLYR	159210155	1.47289e+08	155726304	147060572	8.95102e+07	1.05584e+08	107368675
	ADWSSLSRDEK	4.1175e+08	413348854	440765957	4.11324e+08	1.32465e+08	190263768	166922750
	ADWSSLSR	1.73133e+09	0	1.91906e+09	1798253792	1289011198	1665122532	1.52377e+09
P12787	Cytochrome c oxidase subunit 5A, mitochondrial OS=Mus musculus GN=Cox5a PE=1 SV=2 - [COX5A_MOUSE]
	Sequence	WT1	WT2	WT3	WT4	KO1	KO2	KO3
	GMNTLVGYDLVPEPK	3.15487e+09	3031290807	3.2102e+09	3113209756	1557570448	2710021383	2326128486
	GMNTLVGYDLVPEPK	7.79202e+08	8.30766e+08	840054297	860048105	3.58326e+08	5.19777e+08	4.66393e+08
	ILEVVKDK	802908463	4.7651e+08	9.96262e+08	8.2353e+08	9.73257e+07	5.29739e+08	1.8369e+08
	KGMNTLVGYDLVPEPK	8.08645e+08	911902697	9.29196e+08	939829456	256198654	304896240	2.62114e+08
	LNDFASAVR	6.34773e+08	6.56628e+08	6.98726e+08	655538711	127439220	146489674	1.292e+08
P19536	Cytochrome c oxidase subunit 5B, mitochondrial OS=Mus musculus GN=Cox5b PE=1 SV=1 - [COX5B_MOUSE]
	Sequence	WT1	WT2	WT3	WT4	KO1	KO2	KO3
	EDPNLVPSISNK	438693088	565214716	452774160	449102912	5.96638e+08	592270176	530146976
	GLDPYNMLPPK	7.37113e+08	6.88052e+08	727626930	742217553	7.03558e+07	160228343	1.44675e+08
	EIMIAAQK	3.54714e+09	3.47569e+09	3.81356e+09	3.64947e+09	9.736e+08	4.58755e+09	3857007098
	AASGTKEDPNLVPSISNKR	4.95435e+08	4.64501e+08	5.11525e+08	484626237	1029176377	3.97252e+08	3.16584e+08
	AASGTKEDPNLVPSISNK	613309804	623341844	668557116	6.33032e+08	453410379	503018572	463289798
	EDPNLVPSISNKR	1259589235	1.24484e+09	190489768	207888068	1.28639e+09	1.44365e+09	1.31382e+09
P56391	Cytochrome c oxidase subunit 6B1 OS=Mus musculus GN=Cox6b1 PE=1 SV=2 - [CX6B1_MOUSE]
	Sequence	WT1	WT2	WT3	WT4	KO1	KO2	KO3
	IAEGTFPGKI	4.96622e+09	4.42261e+09	4.93029e+09	4682722247	5.99191e+09	6829369955	6.03626e+09
	IAEGTFPGK	3.10843e+08	2.95522e+08	3.19932e+08	2.97082e+08	3.31449e+08	7.01454e+08	6.06597e+08
Q9CPQ1	Cytochrome c oxidase subunit 6C OS=Mus musculus GN=Cox6c PE=1 SV=3 - [COX6C_MOUSE]
	Sequence	WT1	WT2	WT3	WT4	KO1	KO2	KO3
	NYDSMKDFEEMR	9.906e+08	1074819954	1.15641e+09	1.06963e+09	1172732884	1.32148e+09	1186699427
	NYDSMKDFEEMRK	9.86464e+08	8.82981e+08	9.31349e+08	976084032	1.11666e+09	1.03108e+09	912898743
	NYDSMKDFEEMR	2.7081e+08	282914619	2.94412e+08	3.1959e+08	190063283	280652372	2.57023e+08
	SSGALLPKPQMR	4.72782e+07	2.18148e+07	4.0026e+07	1.53708e+07	0	0	0
	AYAEFYR	1782531008	1854289344	0	1911936576	664117334	669542448	0
	NYDSMKDFEEMRK	2.23996e+08	2.24296e+08	2.58927e+08	2.49181e+08	1.6976e+08	1.93506e+08	1.78506e+08
P17665	Cytochrome c oxidase subunit 7C, mitochondrial OS=Mus musculus GN=Cox7c PE=1 SV=1 - [COX7C_MOUSE]
	Sequence	WT1	WT2	WT3	WT4	KO1	KO2	KO3
	NLPFSVENK	1.48815e+09	1524524027	1.59975e+09	1.56414e+09	1.19195e+09	1.35596e+09	1.1981e+09

## Sheet: Figure 2F
								Lanes 1 and 2 are shown in Figure 2F
