# Supplementary material for: Structural insights into respiratory complex I deficiency and assembly from the mitochondrial disease-related ndufs4−/− mouse
Source: EMBO J. 2024 Jan 2;43(2):4. doi: 10.1038/s44318-023-00001-4 (PMC10897435; doi:10.1038/s44318-023-00001-4)
Supplement: Supplementary file 5 — Source Data Fig. 3 [file 44318_2023_1_MOESM5_ESM.zip › NDUFS4_Source_Data_Figure3.xlsx]

## Sheet: Figure 3A
Wild-type kidney				Ndufs4 -/- kidney
Elution volume (ml)	A280	A420		Elution volume (ml)	A280	A420
0	20.456	6.827		-0.07	0.505	-160
0.000374	28.9422	-8.71652		-0.069601	5.45846	-2.36325
0.000749	28.8685	-8.19386		-0.069202	5.43622	-1.59319
0.001123	28.7949	-7.67122		-0.068803	5.41398	-0.823105
0.001498	28.7212	-7.14856		-0.068404	5.39174	-0.053024
0.001872	28.6475	-6.6259		-0.068006	5.3695	0.717041
0.002247	28.5739	-6.10324		-0.067607	5.34726	1.48712
0.002621	28.5002	-5.5806		-0.067208	5.32502	2.2572
0.002996	28.4265	-5.05794		-0.066809	5.30278	3.02727
0.00337	28.3529	-4.53528		-0.06641	5.28054	3.79735
0.003745	28.2792	-4.01262		-0.066011	5.2583	4.56743
0.004119	28.2055	-3.48997		-0.065612	5.23606	5.33749
0.004494	28.1319	-2.96732		-0.065213	5.21382	6.10757
0.004868	28.0582	-2.44466		-0.064815	5.19157	6.87766
0.005243	27.9846	-1.922		-0.064416	5.16933	7.64774
0.005617	27.9109	-1.39934		-0.064017	5.14709	8.4178
0.005992	27.8372	-0.876694		-0.063618	5.12485	9.18788
0.006366	27.7636	-0.354034		-0.063219	5.10261	9.95796
0.006741	27.6899	0.168625		-0.06282	5.08037	10.728
0.007115	27.6162	0.691284		-0.062421	5.05813	11.4981
0.00749	27.5426	1.21393		-0.062022	5.03589	12.2682
0.007864	27.4689	1.73659		-0.061624	5.01365	13.0383
0.008239	27.3953	2.25925		-0.061225	4.99141	13.8083
0.008613	27.3216	2.78191		-0.060826	4.96917	14.5784
0.008988	27.2479	3.30455		-0.060427	4.94693	15.3485
0.009362	27.1743	3.82721		-0.060028	4.92469	16.1186
0.009737	27.1006	4.34987		-0.059629	4.91429	16.1701
0.010111	27.0177	4.67511		-0.05923	4.90478	16.1671
0.010485	26.9131	4.53175		-0.058831	4.89528	16.1642
0.01086	26.8084	4.3884		-0.058433	4.88578	16.1613
0.011234	26.7037	4.24504		-0.058034	4.87627	16.1584
0.011609	26.599	4.10169		-0.057635	4.86677	16.1555
0.011983	26.4944	3.95833		-0.057236	4.85727	16.1526
0.012358	26.3897	3.81496		-0.056837	4.84777	16.1497
0.012732	26.285	3.6716		-0.056438	4.83826	16.1468
0.013107	26.1803	3.52824		-0.056039	4.82876	16.1439
0.013481	26.0757	3.38489		-0.05564	4.81926	16.1409
0.013856	25.971	3.24153		-0.055242	4.80976	16.138
0.01423	25.8663	3.09817		-0.054843	4.80025	16.1351
0.014605	25.7617	2.95482		-0.054444	4.79075	16.1322
0.014979	25.657	2.81146		-0.054045	4.78125	16.1293
0.015354	25.5523	2.66811		-0.053646	4.77174	16.1264
0.015728	25.4476	2.52473		-0.053247	4.76224	16.1235
0.016103	25.343	2.38138		-0.052848	4.75274	16.1206
0.016477	25.2383	2.23802		-0.052449	4.74324	16.1177
0.016852	25.1336	2.09467		-0.052051	4.73373	16.1148
0.017226	25.0289	1.95131		-0.051652	4.72423	16.1118
0.017601	24.9243	1.80795		-0.051253	4.71473	16.1089
0.017975	24.8196	1.6646		-0.050854	4.70522	16.106
0.01835	24.7149	1.52124		-0.050455	4.69572	16.1031
0.018724	24.6102	1.37788		-0.050056	4.68622	16.1002
0.019099	24.5056	1.23451		-0.049657	4.6843	16.0991
0.019473	24.4009	1.09116		-0.049258	4.68363	16.0983
0.019848	24.2962	0.9478		-0.04886	4.68296	16.0974
0.020222	24.2456	0.886108		-0.048461	4.68229	16.0966
0.020596	24.2322	0.880508		-0.048062	4.68162	16.0957
0.020971	24.2187	0.874893		-0.047663	4.68095	16.0949
0.021345	24.2053	0.869278		-0.047264	4.68028	16.0941
0.02172	24.1919	0.863678		-0.046865	4.67961	16.0932
0.022094	24.1784	0.858063		-0.046466	4.67894	16.0924
0.022469	24.165	0.852463		-0.046067	4.67827	16.0916
0.022843	24.1515	0.846848		-0.045668	4.6776	16.0907
0.023218	24.1381	0.841248		-0.04527	4.67693	16.0899
0.023592	24.1246	0.835632		-0.044871	4.67626	16.089
0.023967	24.1112	0.830017		-0.044472	4.67559	16.0882
0.024341	24.0978	0.824417		-0.044073	4.67492	16.0874
0.024716	24.0843	0.818802		-0.043674	4.67425	16.0865
0.02509	24.0709	0.813202		-0.043275	4.67358	16.0857
0.025465	24.0574	0.807587		-0.042876	4.67291	16.0848
0.025839	24.044	0.801987		-0.042477	4.67224	16.084
0.026214	24.0305	0.796371		-0.042079	4.67157	16.0832
0.026588	24.0171	0.790771		-0.04168	4.6709	16.0823
0.026963	24.0037	0.785156		-0.041281	4.67023	16.0815
0.027337	23.9902	0.779541		-0.040882	4.66956	16.0807
0.027712	23.9768	0.773941		-0.040483	4.66889	16.0798
0.028086	23.9633	0.768326		-0.040084	4.66822	16.079
0.028461	23.9499	0.762726		-0.039685	4.66429	16.0802
0.028835	23.9364	0.757111		-0.039286	4.65948	16.082
0.02921	23.923	0.751511		-0.038888	4.65467	16.0838
0.029584	23.9096	0.745895		-0.038489	4.64986	16.0856
0.029959	23.8961	0.740295		-0.03809	4.64505	16.0874
0.030333	23.8912	0.739624		-0.037691	4.64024	16.0892
0.030707	23.8873	0.739578		-0.037292	4.63543	16.091
0.031082	23.8835	0.739532		-0.036893	4.63062	16.0928
0.031456	23.8796	0.739487		-0.036494	4.62582	16.0945
0.031831	23.8758	0.739441		-0.036095	4.62101	16.0963
0.032205	23.8719	0.739395		-0.035697	4.6162	16.0981
0.03258	23.8681	0.739349		-0.035298	4.61139	16.0999
0.032954	23.8642	0.739304		-0.034899	4.60658	16.1017
0.033329	23.8603	0.739258		-0.0345	4.60177	16.1035
0.033703	23.8565	0.739212		-0.034101	4.59696	16.1053
0.034078	23.8526	0.739166		-0.033702	4.59215	16.1071
0.034452	23.8488	0.73912		-0.033303	4.58735	16.1089
0.034827	23.8449	0.739075		-0.032904	4.58254	16.1107
0.035201	23.8411	0.739029		-0.032506	4.57773	16.1125
0.035576	23.8372	0.738983		-0.032107	4.57292	16.1143
0.03595	23.8333	0.738937		-0.031708	4.56811	16.116
0.036325	23.8295	0.738892		-0.031309	4.5633	16.1178
0.036699	23.8256	0.738846		-0.03091	4.55849	16.1196
0.037074	23.8218	0.7388		-0.030511	4.55368	16.1214
0.037448	23.8179	0.738754		-0.030112	4.54887	16.1232
0.037823	23.8141	0.738708		-0.029713	4.54547	16.1212
0.038197	23.8102	0.738663		-0.029315	4.54262	16.1178
0.038572	23.8063	0.738617		-0.028916	4.53977	16.1143
0.038946	23.8025	0.738556		-0.028517	4.53692	16.1108
0.039321	23.7986	0.73851		-0.028118	4.53407	16.1074
0.039695	23.7948	0.738464		-0.027719	4.53122	16.1039
0.04007	23.7905	0.738113		-0.02732	4.52836	16.1004
0.040444	23.7841	0.736435		-0.026921	4.52551	16.097
0.040818	23.7778	0.734741		-0.026522	4.52266	16.0935
0.041193	23.7715	0.733063		-0.026124	4.51981	16.0901
0.041567	23.7651	0.731369		-0.025725	4.51696	16.0866
0.041942	23.7588	0.729675		-0.025326	4.51411	16.0831
0.042316	23.7525	0.727997		-0.024927	4.51126	16.0797
0.042691	23.7461	0.726303		-0.024528	4.50841	16.0762
0.043065	23.7398	0.724625		-0.024129	4.50556	16.0727
0.04344	23.7335	0.722931		-0.02373	4.5027	16.0693
0.043814	23.7271	0.721237		-0.023331	4.49985	16.0658
0.044189	23.7208	0.719559		-0.022933	4.497	16.0623
0.044563	23.7145	0.717865		-0.022534	4.49415	16.0589
0.044938	23.7081	0.716187		-0.022135	4.4913	16.0554
0.045312	23.7018	0.714493		-0.021736	4.48845	16.052
0.045687	23.6955	0.712799		-0.021337	4.4856	16.0485
0.046061	23.6891	0.711121		-0.020938	4.48275	16.045
0.046436	23.6828	0.709427		-0.020539	4.47989	16.0416
0.04681	23.6765	0.707748		-0.02014	4.47704	16.0381
0.047185	23.6701	0.706055		-0.019741	4.47562	16.0388
0.047559	23.6638	0.704361		-0.019343	4.47499	16.0417
0.047934	23.6575	0.702682		-0.018944	4.47435	16.0446
0.048308	23.6511	0.700989		-0.018545	4.47371	16.0476
0.048683	23.6448	0.69931		-0.018146	4.47307	16.0505
0.049057	23.6384	0.697617		-0.017747	4.47243	16.0534
0.049432	23.6321	0.695923		-0.017348	4.47179	16.0563
0.049806	23.6258	0.694244		-0.016949	4.47115	16.0593
0.050181	23.6212	0.693817		-0.01655	4.47051	16.0622
0.050555	23.6187	0.694778		-0.016152	4.46987	16.0651
0.050929	23.6161	0.69574		-0.015753	4.46923	16.068
0.051304	23.6135	0.696701		-0.015354	4.46859	16.071
0.051678	23.6109	0.697647		-0.014955	4.46795	16.0739
0.052053	23.6083	0.698608		-0.014556	4.46731	16.0768
0.052427	23.6057	0.69957		-0.014157	4.46667	16.0797
0.052802	23.6031	0.700531		-0.013758	4.46603	16.0827
0.053176	23.6005	0.701477		-0.013359	4.46539	16.0856
0.053551	23.5979	0.702438		-0.012961	4.46475	16.0885
0.053925	23.5953	0.7034		-0.012562	4.46411	16.0914
0.0543	23.5927	0.704361		-0.012163	4.46347	16.0944
0.054674	23.5901	0.705307		-0.011764	4.46283	16.0973
0.055049	23.5875	0.706268		-0.011365	4.46219	16.1002
0.055423	23.585	0.70723		-0.010966	4.46155	16.1031
0.055798	23.5824	0.708191		-0.010567	4.46091	16.1061
0.056172	23.5798	0.709152		-0.010168	4.46027	16.109
0.056547	23.5772	0.710098		-0.00977	4.45277	15.7637
0.056921	23.5746	0.71106		-0.009371	4.44024	15.1638
0.057296	23.572	0.712021		-0.008972	4.42772	14.5639
0.05767	23.5694	0.712982		-0.008573	4.4152	13.964
0.058045	23.5668	0.713928		-0.008174	4.40268	13.3642
0.058419	23.5642	0.71489		-0.007775	4.39016	12.7643
0.058794	23.5616	0.715851		-0.007376	4.37764	12.1644
0.059168	23.559	0.716812		-0.006977	4.36512	11.5645
0.059543	23.5564	0.717758		-0.006579	4.35259	10.9646
0.059917	23.5538	0.718719		-0.00618	4.34007	10.3647
0.060292	23.5503	0.717529		-0.005781	4.32755	9.76485
0.060666	23.5464	0.715744		-0.005382	4.31503	9.16495
0.06104	23.5426	0.713943		-0.004983	4.30251	8.56506
0.061415	23.5387	0.712143		-0.004584	4.28999	7.96518
0.061789	23.5348	0.710342		-0.004185	4.27746	7.3653
0.062164	23.531	0.708557		-0.003786	4.26494	6.76543
0.062538	23.5271	0.706757		-0.003388	4.25242	6.16553
0.062913	23.5233	0.704956		-0.002989	4.2399	5.56564
0.063287	23.5194	0.703171		-0.00259	4.22738	4.96578
0.063662	23.5156	0.70137		-0.002191	4.21486	4.36587
0.064036	23.5117	0.69957		-0.001792	4.20233	3.76599
0.064411	23.5079	0.697769		-0.001393	4.18981	3.16612
0.064785	23.504	0.695984		-0.000994	4.17729	2.56622
0.06516	23.5002	0.694183		-0.000595	4.16477	1.96635
0.065534	23.4963	0.692383		-0.000197	4.15225	1.36646
0.065909	23.4924	0.690598		0.000202	4.17993	1.3764
0.066283	23.4886	0.688797		0.000601	4.24666	1.97853
0.066658	23.4847	0.686996		0.001	4.31339	2.58067
0.067032	23.4809	0.685196		0.001399	4.38011	3.1828
0.067407	23.477	0.683411		0.001798	4.44684	3.78494
0.067781	23.4732	0.68161		0.002197	4.51356	4.38707
0.068156	23.4693	0.67981		0.002596	4.58029	4.9892
0.06853	23.4655	0.678009		0.002995	4.64701	5.59134
0.068905	23.4616	0.676224		0.003393	4.71374	6.19347
0.069279	23.4578	0.674423		0.003792	4.78046	6.79559
0.069654	23.4539	0.672623		0.004191	4.84719	7.39774
0.070028	23.4499	0.671036		0.00459	4.91392	7.99986
0.070403	23.4446	0.672028		0.004989	4.98064	8.60199
0.070777	23.4393	0.673019		0.005388	5.04737	9.20413
0.071152	23.434	0.674011		0.005787	5.11409	9.80626
0.071526	23.4286	0.675003		0.006186	5.18082	10.4084
0.0719	23.4233	0.67601		0.006584	5.24754	11.0105
0.072275	23.418	0.677002		0.006983	5.31427	11.6126
0.072649	23.4127	0.677994		0.007382	5.381	12.2148
0.073024	23.4074	0.678986		0.007781	5.44772	12.8169
0.073398	23.402	0.679977		0.00818	5.51445	13.4191
0.073773	23.3967	0.680969		0.008579	5.58117	14.0212
0.074147	23.3914	0.681961		0.008978	5.6479	14.6233
0.074522	23.3861	0.682968		0.009377	5.71462	15.2254
0.074896	23.3808	0.68396		0.009775	5.78135	15.8276
0.075271	23.3754	0.684952		0.010174	5.80104	16.168
0.075645	23.3701	0.685944		0.010573	5.76012	16.1711
0.07602	23.3648	0.686935		0.010972	5.7192	16.1742
0.076394	23.3595	0.687927		0.011371	5.67828	16.1774
0.076769	23.3541	0.688919		0.01177	5.63735	16.1805
0.077143	23.3488	0.689911		0.012169	5.59643	16.1836
0.077518	23.3435	0.690918		0.012568	5.55551	16.1868
0.077892	23.3382	0.69191		0.012966	5.51459	16.1899
0.078267	23.3329	0.692902		0.013365	5.47367	16.1931
0.078641	23.3275	0.693893		0.013764	5.43274	16.1962
0.079016	23.3222	0.694885		0.014163	5.39182	16.1993
0.07939	23.3169	0.695877		0.014562	5.3509	16.2025
0.079765	23.3116	0.696869		0.014961	5.30998	16.2056
0.080139	23.3055	0.697113		0.01536	5.26906	16.2087
0.080514	23.2981	0.696075		0.015759	5.22814	16.2119
0.080888	23.2908	0.695038		0.016157	5.18722	16.215
0.081262	23.2834	0.694		0.016556	5.14629	16.2181
0.081637	23.2761	0.692978		0.016955	5.10537	16.2213
0.082011	23.2687	0.69194		0.017354	5.06445	16.2244
0.082386	23.2614	0.690903		0.017753	5.02353	16.2275
0.08276	23.254	0.689865		0.018152	4.98261	16.2307
0.083135	23.2467	0.688828		0.018551	4.94169	16.2338
0.083509	23.2393	0.687805		0.01895	4.90076	16.2369
0.083884	23.232	0.686768		0.019348	4.85984	16.2401
0.084258	23.2246	0.68573		0.019747	4.81892	16.2432
0.084633	23.2173	0.684692		0.020146	4.78729	16.2421
0.085007	23.2099	0.683655		0.020545	4.77171	16.2337
0.085382	23.2026	0.682632		0.020944	4.75614	16.2253
0.085756	23.1952	0.681595		0.021343	4.74056	16.2169
0.086131	23.1878	0.680557		0.021742	4.72498	16.2085
0.086505	23.1805	0.67952		0.022141	4.70941	16.2001
0.08688	23.1731	0.678482		0.022539	4.69383	16.1917
0.087254	23.1658	0.67746		0.022938	4.67825	16.1833
0.087629	23.1584	0.676422		0.023337	4.66267	16.1749
0.088003	23.1511	0.675385		0.023736	4.6471	16.1665
0.088378	23.1437	0.674347		0.024135	4.63152	16.1581
0.088752	23.1364	0.673309		0.024534	4.61594	16.1497
0.089127	23.129	0.672287		0.024933	4.60037	16.1413
0.089501	23.1217	0.671249		0.025332	4.58479	16.1328
0.089876	23.1143	0.670212		0.02573	4.56921	16.1245
0.09025	23.1072	0.669571		0.026129	4.55364	16.116
0.090625	23.1003	0.669128		0.026528	4.53806	16.1076
0.090999	23.0933	0.668686		0.026927	4.52248	16.0992
0.091374	23.0863	0.668243		0.027326	4.5069	16.0908
0.091748	23.0794	0.667801		0.027725	4.49133	16.0824
0.092122	23.0724	0.667358		0.028124	4.47575	16.074
0.092497	23.0655	0.666916		0.028523	4.46017	16.0656
0.092871	23.0585	0.666473		0.028922	4.4446	16.0572
0.093246	23.0515	0.666031		0.02932	4.42902	16.0488
0.09362	23.0446	0.665588		0.029719	4.41344	16.0404
0.093995	23.0376	0.665146		0.030118	4.40207	16.0349
0.094369	23.0307	0.664703		0.030517	4.40068	16.0362
0.094744	23.0237	0.664261		0.030916	4.39928	16.0376
0.095118	23.0167	0.663818		0.031315	4.39789	16.039
0.095493	23.0098	0.663376		0.031714	4.3965	16.0403
0.095867	23.0028	0.662933		0.032113	4.39511	16.0417
0.096242	22.9959	0.662506		0.032511	4.39372	16.043
0.096616	22.9889	0.662064		0.03291	4.39233	16.0444
0.096991	22.982	0.661621		0.033309	4.39094	16.0457
0.097365	22.975	0.661179		0.033708	4.38955	16.0471
0.09774	22.968	0.660736		0.034107	4.38816	16.0484
0.098114	22.9611	0.660294		0.034506	4.38676	16.0498
0.098489	22.9541	0.659851		0.034905	4.38537	16.0512
0.098863	22.9472	0.659409		0.035304	4.38398	16.0525
0.099238	22.9402	0.658966		0.035702	4.38259	16.0539
0.099612	22.9332	0.658524		0.036101	4.3812	16.0552
0.099987	22.9263	0.658081		0.0365	4.37981	16.0566
0.100361	22.924	0.653427		0.036899	4.37842	16.0579
0.100736	22.9219	0.648621		0.037298	4.37702	16.0593
0.10111	22.9199	0.643814		0.037697	4.37563	16.0607
0.101485	22.9178	0.639008		0.038096	4.37424	16.062
0.101859	22.9157	0.634216		0.038495	4.37285	16.0634
0.102233	22.9136	0.62941		0.038893	4.37146	16.0647
0.102608	22.9115	0.624603		0.039292	4.37007	16.0661
0.102982	22.9095	0.619797		0.039691	4.36868	16.0674
0.103357	22.9074	0.61499		0.04009	4.36631	16.0678
0.103731	22.9053	0.610184		0.040489	4.36058	16.0648
0.104106	22.9032	0.605377		0.040888	4.35485	16.0618
0.10448	22.9011	0.600571		0.041287	4.34912	16.0587
0.104855	22.899	0.595764		0.041686	4.3434	16.0557
0.105229	22.897	0.590958		0.042084	4.33767	16.0527
0.105604	22.8949	0.586151		0.042483	4.33194	16.0497
0.105978	22.8928	0.581345		0.042882	4.32621	16.0466
0.106353	22.8907	0.576538		0.043281	4.32048	16.0436
0.106727	22.8886	0.571732		0.04368	4.31475	16.0406
0.107102	22.8865	0.566925		0.044079	4.30903	16.0376
0.107476	22.8845	0.562119		0.044478	4.3033	16.0345
0.107851	22.8824	0.557312		0.044877	4.29757	16.0315
0.108225	22.8803	0.552505		0.045275	4.29184	16.0285
0.1086	22.8782	0.547699		0.045674	4.28612	16.0255
0.108974	22.8761	0.542892		0.046073	4.28039	16.0224
0.109349	22.8741	0.538086		0.046472	4.27466	16.0194
0.109723	22.872	0.533279		0.046871	4.26893	16.0164
0.110098	22.8685	0.529984		0.04727	4.26321	16.0134
0.110472	22.8611	0.53096		0.047669	4.25748	16.0103
0.110847	22.8537	0.531921		0.048068	4.25175	16.0073
0.111221	22.8463	0.532883		0.048466	4.24602	16.0043
0.111596	22.8388	0.533844		0.048865	4.24029	16.0013
0.11197	22.8314	0.534805		0.049264	4.23456	15.9983
0.112344	22.824	0.535767		0.049663	4.22884	15.9952
0.112719	22.8166	0.536728		0.050062	4.22363	15.9926
0.113093	22.8092	0.537704		0.050461	4.22128	15.9917
0.113468	22.8018	0.538666		0.05086	4.21893	15.9909
0.113842	22.7944	0.539627		0.051259	4.21657	15.9901
0.114217	22.787	0.540588		0.051658	4.21422	15.9893
0.114591	22.7795	0.54155		0.052056	4.21187	15.9884
0.114966	22.7721	0.542511		0.052455	4.20951	15.9876
0.11534	22.7647	0.543472		0.052854	4.20716	15.9868
0.115715	22.7573	0.544449		0.053253	4.20481	15.986
0.116089	22.7499	0.54541		0.053652	4.20245	15.9852
0.116464	22.7425	0.546371		0.054051	4.2001	15.9844
0.116838	22.7351	0.547333		0.05445	4.19775	15.9836
0.117213	22.7276	0.548294		0.054849	4.19539	15.9827
0.117587	22.7202	0.549255		0.055247	4.19304	15.9819
0.117962	22.7128	0.550217		0.055646	4.19069	15.9811
0.118336	22.7054	0.551193		0.056045	4.18833	15.9803
0.118711	22.698	0.552155		0.056444	4.18598	15.9795
0.119085	22.6906	0.553116		0.056843	4.18363	15.9786
0.11946	22.6832	0.554077		0.057242	4.18127	15.9778
0.119834	22.6758	0.555038		0.057641	4.17892	15.977
0.120209	22.67	0.555206		0.05804	4.17657	15.9762
0.120583	22.6655	0.554749		0.058438	4.17421	15.9754
0.120958	22.661	0.554276		0.058837	4.17186	15.9745
0.121332	22.6564	0.553818		0.059236	4.16951	15.9737
0.121707	22.6519	0.553345		0.059635	4.16715	15.9729
0.122081	22.6474	0.552887		0.060034	4.16484	15.9721
0.122455	22.6429	0.552414		0.060433	4.16289	15.971
0.12283	22.6384	0.551956		0.060832	4.16095	15.9699
0.123204	22.6339	0.551498		0.061231	4.15902	15.9688
0.123579	22.6294	0.551025		0.061629	4.15707	15.9678
0.123953	22.6249	0.550568		0.062028	4.15513	15.9667
0.124328	22.6204	0.550095		0.062427	4.15319	15.9656
0.124702	22.6159	0.549637		0.062826	4.15125	15.9645
0.125077	22.6114	0.549164		0.063225	4.14931	15.9635
0.125451	22.6069	0.548706		0.063624	4.14737	15.9624
0.125826	22.6024	0.548248		0.064023	4.14543	15.9613
0.1262	22.5979	0.547775		0.064422	4.14349	15.9602
0.126575	22.5934	0.547318		0.06482	4.14155	15.9592
0.126949	22.5889	0.546844		0.065219	4.13961	15.9581
0.127324	22.5844	0.546387		0.065618	4.13767	15.957
0.127698	22.5799	0.545914		0.066017	4.13573	15.9559
0.128073	22.5754	0.545456		0.066416	4.13379	15.9549
0.128447	22.5709	0.544998		0.066815	4.13185	15.9538
0.128822	22.5664	0.544525		0.067214	4.12991	15.9527
0.129196	22.5619	0.544067		0.067613	4.12797	15.9516
0.129571	22.5574	0.543594		0.068011	4.12603	15.9506
0.129945	22.5529	0.543137		0.06841	4.12409	15.9495
0.13032	22.5472	0.542633		0.068809	4.12215	15.9484
0.130694	22.5414	0.542114		0.069208	4.12021	15.9473
0.131069	22.5355	0.541611		0.069607	4.11827	15.9463
0.131443	22.5296	0.541107		0.070006	4.1164	15.9452
0.131818	22.5238	0.540588		0.070405	4.11902	15.9454
0.132192	22.5179	0.540085		0.070804	4.12164	15.9455
0.132566	22.5121	0.539581		0.071202	4.12425	15.9457
0.132941	22.5062	0.539078		0.071601	4.12687	15.9458
0.133315	22.5003	0.538559		0.072	4.12949	15.946
0.13369	22.4945	0.538055		0.072399	4.13211	15.9462
0.134064	22.4886	0.537552		0.072798	4.13473	15.9463
0.134439	22.4827	0.537048		0.073197	4.13734	15.9465
0.134813	22.4769	0.53653		0.073596	4.13996	15.9466
0.135188	22.471	0.536026		0.073995	4.14258	15.9468
0.135562	22.4652	0.535522		0.074394	4.1452	15.947
0.135937	22.4593	0.535004		0.074792	4.14782	15.9471
0.136311	22.4534	0.5345		0.075191	4.15043	15.9473
0.136686	22.4476	0.533997		0.07559	4.15305	15.9474
0.13706	22.4417	0.533493		0.075989	4.15567	15.9476
0.137435	22.4359	0.532974		0.076388	4.15829	15.9478
0.137809	22.43	0.532471		0.076787	4.16091	15.9479
0.138184	22.4241	0.531967		0.077186	4.16353	15.9481
0.138558	22.4183	0.531448		0.077585	4.16615	15.9482
0.138933	22.4124	0.530945		0.077983	4.16876	15.9484
0.139307	22.4065	0.530441		0.078382	4.17138	15.9485
0.139682	22.4007	0.529938		0.078781	4.174	15.9487
0.140056	22.3953	0.529617		0.07918	4.17662	15.9489
0.140431	22.3923	0.53038		0.079579	4.17924	15.949
0.140805	22.3894	0.531158		0.079978	4.18185	15.9492
0.14118	22.3865	0.531937		0.080377	4.17726	15.9476
0.141554	22.3835	0.532715		0.080776	4.17223	15.9459
0.141929	22.3806	0.533478		0.081174	4.16721	15.9443
0.142303	22.3777	0.534256		0.081573	4.16219	15.9426
0.142677	22.3748	0.535034		0.081972	4.15717	15.9409
0.143052	22.3718	0.535797		0.082371	4.15214	15.9392
0.143426	22.3689	0.536575		0.08277	4.14712	15.9376
0.143801	22.366	0.537354		0.083169	4.1421	15.9359
0.144175	22.363	0.538132		0.083568	4.13708	15.9342
0.14455	22.3601	0.538895		0.083967	4.13205	15.9325
0.144924	22.3572	0.539673		0.084365	4.12703	15.9308
0.145299	22.3543	0.540451		0.084764	4.12201	15.9292
0.145673	22.3513	0.541229		0.085163	4.11698	15.9275
0.146048	22.3484	0.541992		0.085562	4.11196	15.9258
0.146422	22.3455	0.54277		0.085961	4.10694	15.9241
0.146797	22.3425	0.543549		0.08636	4.10192	15.9225
0.147171	22.3396	0.544327		0.086759	4.09689	15.9208
0.147546	22.3367	0.54509		0.087158	4.09187	15.9191
0.14792	22.3338	0.545868		0.087556	4.08685	15.9174
0.148295	22.3308	0.546646		0.087955	4.08183	15.9158
0.148669	22.3279	0.547409		0.088354	4.0768	15.9141
0.149044	22.325	0.548187		0.088753	4.07178	15.9124
0.149418	22.3221	0.548965		0.089152	4.06676	15.9107
0.149793	22.3191	0.549744		0.089551	4.06174	15.909
0.150167	22.3175	0.549423		0.08995	4.05671	15.9074
0.150542	22.3177	0.547729		0.090349	4.05824	15.9065
0.150916	22.3178	0.546036		0.090747	4.06072	15.9058
0.151291	22.3179	0.544342		0.091146	4.06319	15.9051
0.151665	22.318	0.542648		0.091545	4.06567	15.9043
0.15204	22.3181	0.54097		0.091944	4.06814	15.9036
0.152414	22.3182	0.539276		0.092343	4.07062	15.9029
0.152788	22.3183	0.537582		0.092742	4.07309	15.9021
0.153163	22.3184	0.535889		0.093141	4.07557	15.9014
0.153537	22.3185	0.53421		0.09354	4.07804	15.9007
0.153912	22.3186	0.532516		0.093938	4.08051	15.8999
0.154286	22.3188	0.530823		0.094337	4.08299	15.8992
0.154661	22.3189	0.529129		0.094736	4.08546	15.8985
0.155035	22.319	0.527435		0.095135	4.08794	15.8978
0.15541	22.3191	0.525757		0.095534	4.09041	15.897
0.155784	22.3192	0.524063		0.095933	4.09289	15.8963
0.156159	22.3193	0.522369		0.096332	4.09536	15.8956
0.156533	22.3194	0.520676		0.096731	4.09784	15.8948
0.156908	22.3195	0.518997		0.09713	4.10031	15.8941
0.157282	22.3196	0.517303		0.097528	4.10279	15.8934
0.157657	22.3197	0.51561		0.097927	4.10526	15.8926
0.158031	22.3199	0.513916		0.098326	4.10773	15.8919
0.158406	22.32	0.512222		0.098725	4.11021	15.8912
0.15878	22.3201	0.510544		0.099124	4.11268	15.8904
0.159155	22.3202	0.50885		0.099523	4.11516	15.8897
0.159529	22.3203	0.507156		0.099922	4.11763	15.889
0.159904	22.3204	0.505463		0.100321	4.11858	15.8893
0.160278	22.3167	0.50354		0.100719	4.11915	15.8898
0.160653	22.3117	0.501511		0.101118	4.11972	15.8903
0.161027	22.3067	0.499496		0.101517	4.12029	15.8909
0.161402	22.3017	0.497482		0.101916	4.12086	15.8914
0.161776	22.2967	0.495453		0.102315	4.12143	15.8919
0.162151	22.2917	0.493439		0.102714	4.122	15.8925
0.162525	22.2867	0.491409		0.103113	4.12256	15.893
0.162899	22.2817	0.489395		0.103512	4.12314	15.8935
0.163274	22.2767	0.487381		0.10391	4.1237	15.894
0.163648	22.2717	0.485352		0.104309	4.12427	15.8946
0.164023	22.2667	0.483337		0.104708	4.12484	15.8951
0.164397	22.2617	0.481323		0.105107	4.12541	15.8956
0.164772	22.2567	0.479294		0.105506	4.12598	15.8962
0.165146	22.2517	0.47728		0.105905	4.12655	15.8967
0.165521	22.2467	0.47525		0.106304	4.12712	15.8972
0.165895	22.2417	0.473236		0.106703	4.12769	15.8978
0.16627	22.2367	0.471222		0.107101	4.12826	15.8983
0.166644	22.2317	0.469193		0.1075	4.12883	15.8988
0.167019	22.2267	0.467178		0.107899	4.1294	15.8994
0.167393	22.2217	0.465164		0.108298	4.12997	15.8999
0.167768	22.2167	0.463135		0.108697	4.13054	15.9004
0.168142	22.2117	0.461121		0.109096	4.13111	15.901
0.168517	22.2066	0.459106		0.109495	4.13168	15.9015
0.168891	22.2016	0.457077		0.109894	4.13225	15.902
0.169266	22.1966	0.455063		0.110292	4.13006	15.9019
0.16964	22.1916	0.453033		0.110691	4.12687	15.9017
0.170015	22.1866	0.451187		0.11109	4.12368	15.9014
0.170389	22.1815	0.453415		0.111489	4.12049	15.9011
0.170764	22.1764	0.455643		0.111888	4.1173	15.9008
0.171138	22.1713	0.45787		0.112287	4.11411	15.9005
0.171513	22.1662	0.460114		0.112686	4.11092	15.9002
0.171887	22.1611	0.462341		0.113085	4.10774	15.8999
0.172262	22.156	0.464569		0.113483	4.10455	15.8996
0.172636	22.1509	0.466797		0.113882	4.10136	15.8994
0.17301	22.1458	0.469025		0.114281	4.09817	15.8991
0.173385	22.1407	0.471268		0.11468	4.09498	15.8988
0.173759	22.1355	0.473495		0.115079	4.09179	15.8985
0.174134	22.1304	0.475723		0.115478	4.0886	15.8982
0.174508	22.1253	0.477951		0.115877	4.08541	15.8979
0.174883	22.1202	0.480179		0.116276	4.08222	15.8976
0.175257	22.1151	0.482422		0.116674	4.07903	15.8973
0.175632	22.11	0.48465		0.117073	4.07584	15.897
0.176006	22.1049	0.486877		0.117472	4.07265	15.8967
0.176381	22.0998	0.489105		0.117871	4.06946	15.8965
0.176755	22.0947	0.491333		0.11827	4.06627	15.8962
0.17713	22.0896	0.493576		0.118669	4.06308	15.8959
0.177504	22.0845	0.495804		0.119068	4.0599	15.8956
0.177879	22.0793	0.498032		0.119467	4.05671	15.8953
0.178253	22.0742	0.500259		0.119865	4.05351	15.895
0.178628	22.0691	0.502487		0.120264	4.0514	15.8943
0.179002	22.064	0.50473		0.120663	4.04983	15.8935
0.179377	22.0589	0.506958		0.121062	4.04826	15.8926
0.179751	22.0538	0.509186		0.121461	4.04669	15.8917
0.180126	22.0482	0.510376		0.12186	4.04512	15.8908
0.1805	22.0417	0.509521		0.122259	4.04355	15.89
0.180875	22.0352	0.508652		0.122658	4.04198	15.8891
0.181249	22.0287	0.507782		0.123057	4.04041	15.8882
0.181624	22.0222	0.506927		0.123455	4.03884	15.8873
0.181998	22.0156	0.506058		0.123854	4.03727	15.8864
0.182373	22.0091	0.505203		0.124253	4.0357	15.8856
0.182747	22.0026	0.504333		0.124652	4.03413	15.8847
0.183121	21.9961	0.503479		0.125051	4.03256	15.8838
0.183496	21.9896	0.502609		0.12545	4.03099	15.8829
0.18387	21.9831	0.501755		0.125849	4.02942	15.8821
0.184245	21.9766	0.500885		0.126248	4.02785	15.8812
0.184619	21.97	0.500031		0.126646	4.02628	15.8803
0.184994	21.9635	0.499161		0.127045	4.02471	15.8794
0.185368	21.957	0.498306		0.127444	4.02314	15.8786
0.185743	21.9505	0.497437		0.127843	4.02157	15.8777
0.186117	21.944	0.496582		0.128242	4.02	15.8768
0.186492	21.9375	0.495712		0.128641	4.01843	15.8759
0.186866	21.9309	0.494858		0.12904	4.01686	15.8751
0.187241	21.9244	0.493988		0.129439	4.01529	15.8742
0.187615	21.9179	0.493134		0.129837	4.01372	15.8733
0.18799	21.9114	0.492264		0.130236	4.01217	15.8713
0.188364	21.9049	0.491394		0.130635	4.01063	15.8686
0.188739	21.8984	0.49054		0.131034	4.00908	15.8659
0.189113	21.8919	0.48967		0.131433	4.00754	15.8632
0.189488	21.8853	0.488815		0.131832	4.006	15.8604
0.189862	21.8788	0.487946		0.132231	4.00446	15.8577
0.190237	21.8878	0.503784		0.13263	4.00292	15.855
0.190611	21.9059	0.529327		0.133028	4.00138	15.8523
0.190986	21.9239	0.554871		0.133427	3.99984	15.8495
0.19136	21.9419	0.580414		0.133826	3.9983	15.8468
0.191735	21.96	0.605957		0.134225	3.99675	15.8441
0.192109	21.978	0.6315		0.134624	3.99521	15.8414
0.192484	21.996	0.657043		0.135023	3.99367	15.8387
0.192858	22.0141	0.682587		0.135422	3.99213	15.8359
0.193232	22.0321	0.70813		0.135821	3.99059	15.8332
0.193607	22.0501	0.733688		0.136219	3.98905	15.8305
0.193981	22.0682	0.759232		0.136618	3.98751	15.8278
0.194356	22.0862	0.784775		0.137017	3.98597	15.825
0.19473	22.1042	0.810318		0.137416	3.98442	15.8223
0.195105	22.1223	0.835861		0.137815	3.98288	15.8196
0.195479	22.1403	0.861404		0.138214	3.98134	15.8169
0.195854	22.1583	0.886948		0.138613	3.9798	15.8141
0.196228	22.1763	0.912491		0.139012	3.97826	15.8114
0.196603	22.1944	0.938034		0.13941	3.97672	15.8087
0.196977	22.2124	0.963577		0.139809	3.97518	15.806
0.197352	22.2304	0.98912		0.140208	3.97476	15.8038
0.197726	22.2485	1.01466		0.140607	3.97537	15.802
0.198101	22.2665	1.04021		0.141006	3.97599	15.8002
0.198475	22.2845	1.06576		0.141405	3.9766	15.7984
0.19885	22.3026	1.09131		0.141804	3.97721	15.7966
0.199224	22.3206	1.11685		0.142203	3.97782	15.7949
0.199599	22.3386	1.14239		0.142601	3.97844	15.7931
0.199973	22.3567	1.16794		0.143	3.97905	15.7913
0.200348	22.3381	1.15128		0.143399	3.97966	15.7895
0.200722	22.3167	1.13135		0.143798	3.98027	15.7877
0.201097	22.2954	1.11142		0.144197	3.98089	15.786
0.201471	22.274	1.09149		0.144596	3.9815	15.7842
0.201846	22.2526	1.07156		0.144995	3.98211	15.7824
0.20222	22.2312	1.05164		0.145394	3.98272	15.7806
0.202595	22.2098	1.03171		0.145792	3.98334	15.7788
0.202969	22.1885	1.01178		0.146191	3.98395	15.777
0.203343	22.1671	0.991852		0.14659	3.98456	15.7753
0.203718	22.1457	0.971924		0.146989	3.98517	15.7735
0.204092	22.1243	0.951996		0.147388	3.98579	15.7717
0.204467	22.1029	0.932068		0.147787	3.9864	15.7699
0.204841	22.0816	0.91214		0.148186	3.98701	15.7681
0.205216	22.0602	0.892212		0.148585	3.98763	15.7664
0.20559	22.0388	0.872284		0.148984	3.98824	15.7646
0.205965	22.0174	0.852356		0.149382	3.98885	15.7628
0.206339	21.9961	0.832428		0.149781	3.98946	15.761
0.206714	21.9747	0.8125		0.15018	3.98972	15.7606
0.207088	21.9533	0.792572		0.150579	3.98954	15.7618
0.207463	21.9319	0.772644		0.150978	3.98936	15.763
0.207837	21.9105	0.752716		0.151377	3.98918	15.7643
0.208212	21.8892	0.732788		0.151776	3.989	15.7655
0.208586	21.8678	0.71286		0.152175	3.98883	15.7667
0.208961	21.8464	0.692932		0.152573	3.98865	15.768
0.209335	21.825	0.673004		0.152972	3.98847	15.7692
0.20971	21.8036	0.653076		0.153371	3.98829	15.7704
0.210084	21.7858	0.636002		0.15377	3.98811	15.7716
0.210459	21.7799	0.628723		0.154169	3.98793	15.7729
0.210833	21.7741	0.621445		0.154568	3.98775	15.7741
0.211208	21.7682	0.614151		0.154967	3.98758	15.7753
0.211582	21.7624	0.606873		0.155366	3.9874	15.7765
0.211957	21.7565	0.599594		0.155764	3.98722	15.7778
0.212331	21.7507	0.592316		0.156163	3.98704	15.779
0.212706	21.7448	0.585037		0.156562	3.98686	15.7802
0.21308	21.739	0.577759		0.156961	3.98668	15.7814
0.213454	21.7331	0.57048		0.15736	3.9865	15.7827
0.213829	21.7273	0.563202		0.157759	3.98632	15.7839
0.214203	21.7214	0.555923		0.158158	3.98615	15.7851
0.214578	21.7156	0.548645		0.158557	3.98597	15.7864
0.214952	21.7097	0.541367		0.158955	3.98579	15.7876
0.215327	21.7039	0.534073		0.159354	3.98561	15.7888
0.215701	21.698	0.526794		0.159753	3.98543	15.79
0.216076	21.6922	0.519516		0.160152	3.98426	15.7916
0.21645	21.6863	0.512238		0.160551	3.98149	15.7935
0.216825	21.6805	0.504959		0.16095	3.97872	15.7954
0.217199	21.6746	0.497681		0.161349	3.97595	15.7974
0.217574	21.6688	0.490402		0.161748	3.97318	15.7993
0.217948	21.6629	0.483124		0.162146	3.97042	15.8013
0.218323	21.6571	0.475845		0.162545	3.96765	15.8032
0.218697	21.6512	0.468567		0.162944	3.96488	15.8051
0.219072	21.6454	0.461273		0.163343	3.96211	15.8071
0.219446	21.6395	0.453995		0.163742	3.95934	15.809
0.219821	21.6337	0.446716		0.164141	3.95657	15.811
0.220195	21.6356	0.442566		0.16454	3.9538	15.8129
0.22057	21.6448	0.441284		0.164939	3.95103	15.8149
0.220944	21.6539	0.440002		0.165337	3.94826	15.8168
0.221319	21.6631	0.438721		0.165736	3.94549	15.8188
0.221693	21.6722	0.437424		0.166135	3.94272	15.8207
0.222068	21.6813	0.436142		0.166534	3.93995	15.8226
0.222442	21.6905	0.43486		0.166933	3.93718	15.8246
0.222817	21.6996	0.433578		0.167332	3.93441	15.8265
0.223191	21.7088	0.432297		0.167731	3.93164	15.8285
0.223566	21.7179	0.431		0.16813	3.92887	15.8304
0.22394	21.7271	0.429718		0.168528	3.9261	15.8324
0.224314	21.7362	0.428436		0.168927	3.92333	15.8343
0.224689	21.7453	0.427155		0.169326	3.92056	15.8362
0.225063	21.7545	0.425873		0.169725	3.91779	15.8382
0.225438	21.7636	0.424576		0.170124	3.91483	15.8383
0.225812	21.7728	0.423294		0.170523	3.91145	15.8344
0.226187	21.7819	0.422012		0.170922	3.90807	15.8305
0.226561	21.7911	0.420731		0.171321	3.90469	15.8266
0.226936	21.8002	0.419449		0.17172	3.90131	15.8227
0.22731	21.8093	0.418167		0.172118	3.89793	15.8188
0.227685	21.8185	0.41687		0.172517	3.89455	15.8149
0.228059	21.8276	0.415588		0.172916	3.89118	15.811
0.228434	21.8368	0.414307		0.173315	3.8878	15.8071
0.228808	21.8459	0.413025		0.173714	3.88442	15.8031
0.229183	21.855	0.411743		0.174113	3.88104	15.7992
0.229557	21.8642	0.410446		0.174512	3.87766	15.7953
0.229932	21.8733	0.409164		0.174911	3.87428	15.7914
0.230306	21.8738	0.413406		0.175309	3.8709	15.7875
0.230681	21.8723	0.418869		0.175708	3.86752	15.7836
0.231055	21.8708	0.424332		0.176107	3.86414	15.7797
0.23143	21.8694	0.429794		0.176506	3.86076	15.7758
0.231804	21.8679	0.435257		0.176905	3.85738	15.7719
0.232179	21.8664	0.440735		0.177304	3.854	15.768
0.232553	21.8649	0.446198		0.177703	3.85062	15.7641
0.232928	21.8634	0.45166		0.178102	3.84724	15.7602
0.233302	21.862	0.457123		0.1785	3.84386	15.7563
0.233677	21.8605	0.462585		0.178899	3.84049	15.7524
0.234051	21.859	0.468048		0.179298	3.83711	15.7484
0.234425	21.8575	0.473511		0.179697	3.83373	15.7445
0.2348	21.8561	0.478989		0.180096	3.8328	15.7437
0.235174	21.8546	0.484451		0.180495	3.83962	15.7524
0.235549	21.8531	0.489914		0.180894	3.84645	15.7611
0.235923	21.8516	0.495377		0.181293	3.85327	15.7699
0.236298	21.8501	0.500839		0.181691	3.8601	15.7786
0.236672	21.8487	0.506302		0.18209	3.86692	15.7873
0.237047	21.8472	0.511765		0.182489	3.87374	15.7961
0.237421	21.8457	0.517242		0.182888	3.88057	15.8048
0.237796	21.8442	0.522705		0.183287	3.88739	15.8135
0.23817	21.8428	0.528168		0.183686	3.89422	15.8223
0.238545	21.8413	0.53363		0.184085	3.90104	15.831
0.238919	21.8398	0.539093		0.184484	3.90787	15.8397
0.239294	21.8383	0.544556		0.184882	3.91469	15.8485
0.239668	21.8368	0.550018		0.185281	3.92151	15.8572
0.240043	21.8357	0.554504		0.18568	3.92834	15.8659
0.240417	21.837	0.551239		0.186079	3.93516	15.8747
0.240792	21.8382	0.547974		0.186478	3.94198	15.8834
0.241166	21.8395	0.544708		0.186877	3.94881	15.8921
0.241541	21.8408	0.541443		0.187276	3.95563	15.9009
0.241915	21.8421	0.538177		0.187675	3.96246	15.9096
0.24229	21.8434	0.534912		0.188073	3.96928	15.9183
0.242664	21.8446	0.531662		0.188472	3.97611	15.9271
0.243039	21.8459	0.528397		0.188871	3.98293	15.9358
0.243413	21.8472	0.525131		0.18927	3.98975	15.9445
0.243788	21.8485	0.521866		0.189669	3.99658	15.9533
0.244162	21.8498	0.5186		0.190068	4.00316	15.9599
0.244536	21.851	0.515335		0.190467	4.00859	15.9564
0.244911	21.8523	0.512085		0.190866	4.01401	15.9528
0.245285	21.8536	0.50882		0.191264	4.01943	15.9493
0.24566	21.8549	0.505554		0.191663	4.02486	15.9457
0.246034	21.8562	0.502289		0.192062	4.03028	15.9422
0.246409	21.8575	0.499023		0.192461	4.0357	15.9386
0.246783	21.8587	0.495758		0.19286	4.04113	15.9351
0.247158	21.86	0.492493		0.193259	4.04655	15.9315
0.247532	21.8613	0.489243		0.193658	4.05197	15.928
0.247907	21.8626	0.485977		0.194057	4.05739	15.9244
0.248281	21.8639	0.482712		0.194456	4.06282	15.9209
0.248656	21.8651	0.479446		0.194854	4.06824	15.9173
0.24903	21.8664	0.476181		0.195253	4.07366	15.9138
0.249405	21.8677	0.472916		0.195652	4.07909	15.9102
0.249779	21.869	0.46965		0.196051	4.08451	15.9067
0.250154	21.8652	0.466522		0.19645	4.08993	15.9031
0.250528	21.8541	0.463593		0.196849	4.09536	15.8996
0.250903	21.843	0.460678		0.197248	4.10078	15.896
0.251277	21.8319	0.457748		0.197647	4.1062	15.8925
0.251652	21.8208	0.454819		0.198045	4.11163	15.8889
0.252026	21.8097	0.451889		0.198444	4.11705	15.8854
0.252401	21.7987	0.448959		0.198843	4.12247	15.8818
0.252775	21.7876	0.446045		0.199242	4.12789	15.8783
0.25315	21.7765	0.443115		0.199641	4.13332	15.8747
0.253524	21.7654	0.440186		0.20004	4.13792	15.8713
0.253899	21.7543	0.437256		0.200439	4.13515	15.8694
0.254273	21.7432	0.434326		0.200838	4.13238	15.8675
0.254647	21.7321	0.431396		0.201236	4.1296	15.8655
0.255022	21.7211	0.428482		0.201635	4.12683	15.8636
0.255396	21.71	0.425552		0.202034	4.12406	15.8617
0.255771	21.6989	0.422623		0.202433	4.12129	15.8597
0.256145	21.6878	0.419693		0.202832	4.11851	15.8578
0.25652	21.6767	0.416763		0.203231	4.11574	15.8559
0.256894	21.6656	0.413834		0.20363	4.11297	15.854
0.257269	21.6545	0.410919		0.204029	4.11019	15.852
0.257643	21.6434	0.40799		0.204427	4.10742	15.8501
0.258018	21.6324	0.40506		0.204826	4.10465	15.8482
0.258392	21.6213	0.40213		0.205225	4.10187	15.8462
0.258767	21.6102	0.3992		0.205624	4.0991	15.8443
0.259141	21.5991	0.396286		0.206023	4.09633	15.8424
0.259516	21.588	0.393356		0.206422	4.09356	15.8404
0.25989	21.5769	0.390427		0.206821	4.09078	15.8385
0.260265	21.5624	0.391617		0.20722	4.08801	15.8366
0.260639	21.5464	0.394501		0.207618	4.08524	15.8346
0.261014	21.5305	0.397385		0.208017	4.08246	15.8327
0.261388	21.5145	0.400269		0.208416	4.07969	15.8308
0.261763	21.4986	0.403168		0.208815	4.07692	15.8289
0.262137	21.4826	0.406052		0.209214	4.07414	15.8269
0.262512	21.4666	0.408936		0.209613	4.07137	15.825
0.262886	21.4507	0.411819		0.210012	4.0686	15.8231
0.263261	21.4347	0.414703		0.210411	4.06573	15.8238
0.263635	21.4188	0.417603		0.210809	4.06287	15.8245
0.26401	21.4028	0.420486		0.211208	4.06001	15.8252
0.264384	21.3869	0.42337		0.211607	4.05715	15.8259
0.264758	21.3709	0.426254		0.212006	4.05428	15.8265
0.265133	21.355	0.429138		0.212405	4.05142	15.8272
0.265507	21.339	0.432037		0.212804	4.04856	15.8279
0.265882	21.323	0.434921		0.213203	4.0457	15.8286
0.266256	21.3071	0.437805		0.213602	4.04284	15.8293
0.266631	21.2911	0.440689		0.214	4.03997	15.8299
0.267005	21.2752	0.443573		0.214399	4.03711	15.8306
0.26738	21.2592	0.446472		0.214798	4.03425	15.8313
0.267754	21.2433	0.449356		0.215197	4.03139	15.832
0.268129	21.2273	0.45224		0.215596	4.02852	15.8327
0.268503	21.2113	0.455124		0.215995	4.02566	15.8333
0.268878	21.1954	0.458008		0.216394	4.0228	15.834
0.269252	21.1794	0.460907		0.216793	4.01994	15.8347
0.269627	21.1635	0.463791		0.217192	4.01707	15.8354
0.270001	21.1476	0.466644		0.21759	4.01421	15.8361
0.270376	21.173	0.460556		0.217989	4.01135	15.8367
0.27075	21.1984	0.454468		0.218388	4.00849	15.8374
0.271125	21.2238	0.44838		0.218787	4.00562	15.8381
0.271499	21.2492	0.442291		0.219186	4.00276	15.8388
0.271874	21.2746	0.436203		0.219585	3.9999	15.8394
0.272248	21.2999	0.430115		0.219984	3.99704	15.8401
0.272623	21.3253	0.424042		0.220383	3.99876	15.8394
0.272997	21.3507	0.417953		0.220781	4.00068	15.8386
0.273372	21.3761	0.411865		0.22118	4.00259	15.8378
0.273746	21.4015	0.405777		0.221579	4.00451	15.837
0.274121	21.4269	0.399689		0.221978	4.00643	15.8362
0.274495	21.4522	0.3936		0.222377	4.00835	15.8354
0.274869	21.4776	0.387512		0.222776	4.01027	15.8346
0.275244	21.503	0.381424		0.223175	4.01218	15.8338
0.275618	21.5284	0.375351		0.223574	4.0141	15.833
0.275993	21.5538	0.369263		0.223972	4.01602	15.8322
0.276367	21.5791	0.363174		0.224371	4.01794	15.8314
0.276742	21.6045	0.357086		0.22477	4.01985	15.8306
0.277116	21.6299	0.350998		0.225169	4.02177	15.8298
0.277491	21.6553	0.34491		0.225568	4.02369	15.829
0.277865	21.6807	0.338821		0.225967	4.02561	15.8282
0.27824	21.7061	0.332733		0.226366	4.02753	15.8274
0.278614	21.7314	0.32666		0.226765	4.02944	15.8266
0.278989	21.7568	0.320572		0.227163	4.03136	15.8258
0.279363	21.7822	0.314484		0.227562	4.03328	15.825
0.279738	21.8076	0.308395		0.227961	4.0352	15.8242
0.280112	21.8229	0.303329		0.22836	4.03712	15.8234
0.280487	21.8147	0.300659		0.228759	4.03903	15.8226
0.280861	21.8065	0.297989		0.229158	4.04095	15.8218
0.281236	21.7983	0.295319		0.229557	4.04287	15.821
0.28161	21.7901	0.292648		0.229956	4.04479	15.8203
0.281985	21.7819	0.289963		0.230354	4.03582	15.8289
0.282359	21.7736	0.287292		0.230753	4.02549	15.8387
0.282734	21.7654	0.284622		0.231152	4.01516	15.8486
0.283108	21.7572	0.281952		0.231551	4.00483	15.8584
0.283483	21.749	0.279266		0.23195	3.9945	15.8683
0.283857	21.7408	0.276596		0.232349	3.98418	15.8781
0.284232	21.7326	0.273926		0.232748	3.97385	15.8879
0.284606	21.7244	0.271255		0.233147	3.96352	15.8978
0.28498	21.7162	0.26857		0.233545	3.95319	15.9076
0.285355	21.708	0.2659		0.233944	3.94286	15.9175
0.285729	21.6998	0.263229		0.234343	3.93253	15.9273
0.286104	21.6915	0.260559		0.234742	3.9222	15.9371
0.286478	21.6833	0.257874		0.235141	3.91187	15.947
0.286853	21.6751	0.255203		0.23554	3.90154	15.9568
0.287227	21.6669	0.252533		0.235939	3.89121	15.9666
0.287602	21.6587	0.249863		0.236338	3.88088	15.9765
0.287976	21.6505	0.247177		0.236736	3.87055	15.9863
0.288351	21.6423	0.244507		0.237135	3.86022	15.9961
0.288725	21.6341	0.241837		0.237534	3.84989	16.006
0.2891	21.6259	0.239166		0.237933	3.83956	16.0158
0.289474	21.6177	0.236481		0.238332	3.82924	16.0257
0.289849	21.6094	0.23381		0.238731	3.8189	16.0355
0.290223	21.5972	0.245865		0.23913	3.80858	16.0453
0.290598	21.5823	0.267899		0.239529	3.79825	16.0552
0.290972	21.5674	0.289948		0.239928	3.78792	16.065
0.291347	21.5525	0.311981		0.240326	3.78902	16.0584
0.291721	21.5375	0.33403		0.240725	3.79267	16.0482
0.292096	21.5226	0.356064		0.241124	3.79631	16.0379
0.29247	21.5077	0.378098		0.241523	3.79995	16.0277
0.292845	21.4927	0.400146		0.241922	3.8036	16.0174
0.293219	21.4778	0.42218		0.242321	3.80724	16.0072
0.293594	21.4629	0.444229		0.24272	3.81089	15.9969
0.293968	21.448	0.466263		0.243119	3.81453	15.9867
0.294343	21.433	0.488297		0.243517	3.81818	15.9764
0.294717	21.4181	0.510345		0.243916	3.82182	15.9662
0.295091	21.4032	0.532379		0.244315	3.82546	15.9559
0.295466	21.3882	0.554428		0.244714	3.82911	15.9457
0.29584	21.3733	0.576462		0.245113	3.83275	15.9355
0.296215	21.3584	0.598495		0.245512	3.8364	15.9252
0.296589	21.3435	0.620544		0.245911	3.84004	15.915
0.296964	21.3285	0.642578		0.24631	3.84368	15.9047
0.297338	21.3136	0.664612		0.246708	3.84733	15.8945
0.297713	21.2987	0.686661		0.247107	3.85097	15.8842
0.298087	21.2837	0.708694		0.247506	3.85462	15.874
0.298462	21.2688	0.730743		0.247905	3.85826	15.8637
0.298836	21.2539	0.752777		0.248304	3.86191	15.8535
0.299211	21.239	0.774811		0.248703	3.86555	15.8432
0.299585	21.224	0.79686		0.249102	3.86919	15.833
0.29996	21.2091	0.818893		0.249501	3.87284	15.8228
0.300334	21.2062	0.804184		0.249899	3.87648	15.8125
0.300709	21.2047	0.785034		0.250298	3.89627	15.8134
0.301083	21.2031	0.7659		0.250697	3.92151	15.818
0.301458	21.2016	0.74675		0.251096	3.94675	15.8226
0.301832	21.2001	0.7276		0.251495	3.97199	15.8273
0.302207	21.1986	0.70845		0.251894	3.99722	15.8319
0.302581	21.1971	0.689316		0.252293	4.02246	15.8365
0.302956	21.1956	0.670166		0.252692	4.0477	15.8412
0.30333	21.1941	0.651016		0.25309	4.07294	15.8458
0.303705	21.1926	0.631866		0.253489	4.09818	15.8504
0.304079	21.1911	0.612717		0.253888	4.12341	15.8551
0.304454	21.1896	0.593582		0.254287	4.14865	15.8597
0.304828	21.1881	0.574432		0.254686	4.17389	15.8643
0.305202	21.1866	0.555283		0.255085	4.19913	15.869
0.305577	21.1851	0.536133		0.255484	4.22436	15.8736
0.305951	21.1836	0.516998		0.255883	4.2496	15.8782
0.306326	21.1821	0.497849		0.256281	4.27484	15.8829
0.3067	21.1806	0.478699		0.25668	4.30008	15.8875
0.307075	21.1791	0.459549		0.257079	4.32531	15.8921
0.307449	21.1776	0.440399		0.257478	4.35055	15.8968
0.307824	21.176	0.421265		0.257877	4.37579	15.9014
0.308198	21.1745	0.402115		0.258276	4.40103	15.906
0.308573	21.173	0.382965		0.258675	4.42626	15.9106
0.308947	21.1715	0.363815		0.259074	4.4515	15.9153
0.309322	21.17	0.344681		0.259472	4.47674	15.9199
0.309696	21.1685	0.325531		0.259871	4.50198	15.9245
0.310071	21.1661	0.314728		0.26027	4.47664	15.9231
0.310445	21.16	0.339737		0.260669	4.42721	15.9187
0.31082	21.1539	0.364746		0.261068	4.37779	15.9143
0.311194	21.1477	0.389771		0.261467	4.32836	15.9099
0.311569	21.1416	0.41478		0.261866	4.27893	15.9055
0.311943	21.1355	0.439789		0.262265	4.22951	15.9012
0.312318	21.1293	0.464813		0.262663	4.18009	15.8968
0.312692	21.1232	0.489822		0.263062	4.13066	15.8924
0.313067	21.1171	0.514832		0.263461	4.08123	15.888
0.313441	21.1109	0.539856		0.26386	4.03181	15.8836
0.313816	21.1048	0.564865		0.264259	3.98238	15.8793
0.31419	21.0987	0.589874		0.264658	3.93295	15.8749
0.314565	21.0925	0.614899		0.265057	3.88353	15.8705
0.314939	21.0864	0.639908		0.265456	3.8341	15.8661
0.315313	21.0802	0.664917		0.265855	3.78468	15.8617
0.315688	21.0741	0.689941		0.266253	3.73525	15.8573
0.316062	21.068	0.714951		0.266652	3.68583	15.853
0.316437	21.0618	0.73996		0.267051	3.6364	15.8486
0.316811	21.0557	0.764984		0.26745	3.58698	15.8442
0.317186	21.0496	0.789993		0.267849	3.53755	15.8398
0.31756	21.0434	0.815002		0.268248	3.48812	15.8354
0.317935	21.0373	0.840027		0.268647	3.4387	15.8311
0.318309	21.0312	0.865036		0.269046	3.38927	15.8267
0.318684	21.025	0.890045		0.269444	3.33985	15.8223
0.319058	21.0189	0.91507		0.269843	3.29042	15.8179
0.319433	21.0128	0.940079		0.270242	3.28342	15.8195
0.319807	21.0066	0.965088		0.270641	3.30388	15.825
0.320182	21.0124	0.970551		0.27104	3.32434	15.8305
0.320556	21.0307	0.955261		0.271439	3.3448	15.836
0.320931	21.0491	0.939987		0.271838	3.36526	15.8416
0.321305	21.0675	0.924698		0.272237	3.38571	15.847
0.32168	21.0859	0.909424		0.272635	3.40618	15.8526
0.322054	21.1042	0.894135		0.273034	3.42664	15.8581
0.322429	21.1226	0.87886		0.273433	3.44709	15.8636
0.322803	21.141	0.863571		0.273832	3.46755	15.8691
0.323178	21.1593	0.848282		0.274231	3.48801	15.8746
0.323552	21.1777	0.833008		0.27463	3.50847	15.8801
0.323927	21.1961	0.817719		0.275029	3.52893	15.8856
0.324301	21.2144	0.802444		0.275428	3.54939	15.8911
0.324676	21.2328	0.787155		0.275826	3.56985	15.8966
0.32505	21.2512	0.771881		0.276225	3.59031	15.9021
0.325424	21.2695	0.756592		0.276624	3.61077	15.9076
0.325799	21.2879	0.741318		0.277023	3.63123	15.9131
0.326173	21.3063	0.726028		0.277422	3.65169	15.9186
0.326548	21.3246	0.710739		0.277821	3.67215	15.9241
0.326922	21.343	0.695465		0.27822	3.6926	15.9296
0.327297	21.3614	0.680176		0.278619	3.71306	15.9351
0.327671	21.3797	0.664902		0.279017	3.73352	15.9406
0.328046	21.3981	0.649612		0.279416	3.75398	15.9461
0.32842	21.4165	0.634338		0.279815	3.77444	15.9516
0.328795	21.4349	0.619049		0.280214	3.78634	15.9493
0.329169	21.4532	0.60376		0.280613	3.79085	15.9403
0.329544	21.4716	0.588486		0.281012	3.79537	15.9313
0.329918	21.49	0.573196		0.281411	3.79988	15.9223
0.330293	21.4841	0.560043		0.28181	3.80439	15.9132
0.330667	21.4715	0.547485		0.282208	3.8089	15.9042
0.331042	21.4589	0.534912		0.282607	3.81341	15.8952
0.331416	21.4463	0.522354		0.283006	3.81793	15.8862
0.331791	21.4336	0.509781		0.283405	3.82244	15.8771
0.332165	21.421	0.497223		0.283804	3.82695	15.8681
0.33254	21.4084	0.48465		0.284203	3.83146	15.8591
0.332914	21.3958	0.472092		0.284602	3.83597	15.8501
0.333289	21.3832	0.459518		0.285001	3.84049	15.841
0.333663	21.3706	0.44696		0.285399	3.845	15.832
0.334038	21.3579	0.434402		0.285798	3.84951	15.823
0.334412	21.3453	0.421829		0.286197	3.85402	15.814
0.334787	21.3327	0.409271		0.286596	3.85853	15.805
0.335161	21.3201	0.396698		0.286995	3.86305	15.7959
0.335535	21.3075	0.38414		0.287394	3.86756	15.7869
0.33591	21.2949	0.371567		0.287793	3.87207	15.7779
0.336284	21.2822	0.359009		0.288192	3.87658	15.7689
0.336659	21.2696	0.346436		0.28859	3.8811	15.7598
0.337033	21.257	0.333878		0.288989	3.88561	15.7508
0.337408	21.2444	0.321304		0.289388	3.89012	15.7418
0.337782	21.2318	0.308746		0.289787	3.89463	15.7328
0.338157	21.2192	0.296173		0.290186	3.89183	15.7194
0.338531	21.2065	0.283615		0.290585	3.88067	15.701
0.338906	21.1939	0.271042		0.290984	3.8695	15.6827
0.33928	21.1813	0.258484		0.291383	3.85834	15.6643
0.339655	21.1687	0.245911		0.291782	3.84717	15.6459
0.340029	21.1576	0.233719		0.29218	3.83601	15.6276
0.340404	21.165	0.225906		0.292579	3.82484	15.6092
0.340778	21.1724	0.218109		0.292978	3.81368	15.5908
0.341153	21.1798	0.210297		0.293377	3.80251	15.5725
0.341527	21.1872	0.202484		0.293776	3.79135	15.5541
0.341902	21.1946	0.194687		0.294175	3.78018	15.5357
0.342276	21.202	0.186874		0.294574	3.76902	15.5174
0.342651	21.2094	0.179062		0.294973	3.75785	15.499
0.343025	21.2168	0.171249		0.295371	3.74668	15.4806
0.3434	21.2242	0.163452		0.29577	3.73552	15.4623
0.343774	21.2316	0.15564		0.296169	3.72435	15.4439
0.344149	21.239	0.147827		0.296568	3.71319	15.4255
0.344523	21.2464	0.14003		0.296967	3.70202	15.4072
0.344898	21.2537	0.132217		0.297366	3.69086	15.3888
0.345272	21.2611	0.124405		0.297765	3.67969	15.3705
0.345647	21.2685	0.116608		0.298164	3.66853	15.3521
0.346021	21.2759	0.108795		0.298562	3.65736	15.3337
0.346395	21.2833	0.100983		0.298961	3.6462	15.3154
0.34677	21.2907	0.093185		0.29936	3.63503	15.297
0.347144	21.2981	0.085373		0.299759	3.62386	15.2786
0.347519	21.3055	0.07756		0.300158	3.62485	15.273
0.347893	21.3129	0.069748		0.300557	3.64437	15.2868
0.348268	21.3203	0.061951		0.300956	3.66389	15.3007
0.348642	21.3277	0.054138		0.301355	3.68341	15.3145
0.349017	21.3351	0.046326		0.301753	3.70293	15.3284
0.349391	21.3425	0.038528		0.302152	3.72245	15.3422
0.349766	21.3498	0.030716		0.302551	3.74198	15.3561
0.35014	21.3516	0.03035		0.30295	3.7615	15.3699
0.350515	21.3439	0.042435		0.303349	3.78102	15.3838
0.350889	21.3363	0.054504		0.303748	3.80054	15.3976
0.351264	21.3286	0.066574		0.304147	3.82006	15.4115
0.351638	21.3209	0.078644		0.304546	3.83958	15.4253
0.352013	21.3133	0.090729		0.304944	3.8591	15.4392
0.352387	21.3056	0.102798		0.305343	3.87862	15.453
0.352762	21.2979	0.114868		0.305742	3.89814	15.4669
0.353136	21.2903	0.126938		0.306141	3.91766	15.4807
0.353511	21.2826	0.139023		0.30654	3.93718	15.4946
0.353885	21.2749	0.151093		0.306939	3.95671	15.5084
0.35426	21.2673	0.163162		0.307338	3.97623	15.5223
0.354634	21.2596	0.175232		0.307737	3.99575	15.5361
0.355009	21.2519	0.187302		0.308135	4.01527	15.55
0.355383	21.2443	0.199387		0.308534	4.03479	15.5638
0.355758	21.2366	0.211456		0.308933	4.05431	15.5777
0.356132	21.2289	0.223526		0.309332	4.07383	15.5915
0.356506	21.2213	0.235596		0.309731	4.09335	15.6054
0.356881	21.2136	0.247681		0.31013	4.10403	15.6167
0.357255	21.2059	0.25975		0.310529	4.09637	15.6228
0.35763	21.1983	0.27182		0.310928	4.08871	15.6288
0.358004	21.1906	0.28389		0.311327	4.08106	15.6349
0.358379	21.183	0.295959		0.311725	4.0734	15.641
0.358753	21.1753	0.308044		0.312124	4.06574	15.6471
0.359128	21.1676	0.320114		0.312523	4.05809	15.6532
0.359502	21.16	0.332184		0.312922	4.05043	15.6592
0.359877	21.1523	0.344254		0.313321	4.04277	15.6653
0.360251	21.1464	0.345169		0.31372	4.03512	15.6714
0.360626	21.1414	0.340622		0.314119	4.02746	15.6775
0.361	21.1363	0.33606		0.314517	4.0198	15.6835
0.361375	21.1313	0.331497		0.314916	4.01215	15.6896
0.361749	21.1263	0.326935		0.315315	4.00449	15.6957
0.362124	21.1213	0.322372		0.315714	3.99683	15.7018
0.362498	21.1162	0.31781		0.316113	3.98917	15.7079
0.362873	21.1112	0.313263		0.316512	3.98152	15.7139
0.363247	21.1062	0.308701		0.316911	3.97386	15.72
0.363622	21.1011	0.304138		0.31731	3.9662	15.7261
0.363996	21.0961	0.299576		0.317709	3.95855	15.7322
0.364371	21.0911	0.295013		0.318107	3.95089	15.7383
0.364745	21.0861	0.290451		0.318506	3.94323	15.7443
0.36512	21.081	0.285904		0.318905	3.93558	15.7504
0.365494	21.076	0.281342		0.319304	3.92792	15.7565
0.365869	21.071	0.276779		0.319703	3.92026	15.7626
0.366243	21.0659	0.272217		0.320102	3.91332	15.7668
0.366617	21.0609	0.267654		0.320501	3.90847	15.7655
0.366992	21.0559	0.263092		0.3209	3.90362	15.7643
0.367366	21.0509	0.25853		0.321298	3.89878	15.7631
0.367741	21.0458	0.253983		0.321697	3.89393	15.7619
0.368115	21.0408	0.24942		0.322096	3.88908	15.7607
0.36849	21.0358	0.244858		0.322495	3.88423	15.7594
0.368864	21.0307	0.240295		0.322894	3.87938	15.7582
0.369239	21.0257	0.235733		0.323293	3.87453	15.757
0.369613	21.0207	0.231171		0.323692	3.86968	15.7558
0.369988	21.0157	0.226624		0.324091	3.86483	15.7546
0.370362	21.0123	0.227646		0.324489	3.85999	15.7533
0.370737	21.009	0.228882		0.324888	3.85514	15.7521
0.371111	21.0057	0.230103		0.325287	3.85029	15.7509
0.371486	21.0024	0.231323		0.325686	3.84544	15.7497
0.37186	20.9991	0.232544		0.326085	3.84059	15.7485
0.372235	20.9958	0.233765		0.326484	3.83574	15.7472
0.372609	20.9925	0.234985		0.326883	3.83089	15.746
0.372984	20.9891	0.236206		0.327282	3.82605	15.7448
0.373358	20.9858	0.237427		0.32768	3.8212	15.7436
0.373733	20.9825	0.238647		0.328079	3.81635	15.7424
0.374107	20.9792	0.239868		0.328478	3.8115	15.7411
0.374482	20.9759	0.241089		0.328877	3.80665	15.7399
0.374856	20.9726	0.24231		0.329276	3.8018	15.7387
0.375231	20.9693	0.243546		0.329675	3.79695	15.7375
0.375605	20.966	0.244766		0.330074	3.79341	15.7356
0.37598	20.9627	0.245987		0.330473	3.79562	15.7306
0.376354	20.9594	0.247208		0.330871	3.79784	15.7256
0.376728	20.9561	0.248428		0.33127	3.80005	15.7206
0.377103	20.9528	0.249649		0.331669	3.80226	15.7157
0.377477	20.9494	0.25087		0.332068	3.80447	15.7107
0.377852	20.9461	0.25209		0.332467	3.80669	15.7057
0.378226	20.9428	0.253311		0.332866	3.8089	15.7007
0.378601	20.9395	0.254532		0.333265	3.81111	15.6958
0.378975	20.9362	0.255753		0.333664	3.81333	15.6908
0.37935	20.9329	0.256973		0.334062	3.81554	15.6858
0.379724	20.9296	0.258209		0.334461	3.81775	15.6809
0.380099	20.9283	0.259598		0.33486	3.81996	15.6759
0.380473	20.9327	0.26149		0.335259	3.82218	15.6709
0.380848	20.9372	0.263397		0.335658	3.82439	15.6659
0.381222	20.9416	0.265289		0.336057	3.8266	15.661
0.381597	20.946	0.267181		0.336456	3.82882	15.656
0.381971	20.9504	0.269089		0.336855	3.83103	15.651
0.382346	20.9548	0.270981		0.337254	3.83324	15.646
0.38272	20.9592	0.272873		0.337652	3.83546	15.6411
0.383095	20.9636	0.27478		0.338051	3.83767	15.6361
0.383469	20.968	0.276672		0.33845	3.83988	15.6311
0.383844	20.9725	0.278564		0.338849	3.84209	15.6261
0.384218	20.9769	0.280472		0.339248	3.84431	15.6212
0.384593	20.9813	0.282364		0.339647	3.84652	15.6162
0.384967	20.9857	0.284256		0.340046	3.8483	15.6121
0.385342	20.9901	0.286163		0.340445	3.84674	15.615
0.385716	20.9945	0.288055		0.340843	3.84519	15.6178
0.386091	20.9989	0.289963		0.341242	3.84363	15.6207
0.386465	21.0033	0.291855		0.341641	3.84207	15.6235
0.386839	21.0078	0.293747		0.34204	3.84052	15.6264
0.387214	21.0122	0.295654		0.342439	3.83896	15.6292
0.387588	21.0166	0.297546		0.342838	3.8374	15.6321
0.387963	21.021	0.299438		0.343237	3.83584	15.6349
0.388337	21.0254	0.301346		0.343636	3.83429	15.6378
0.388712	21.0298	0.303238		0.344034	3.83273	15.6406
0.389086	21.0342	0.30513		0.344433	3.83117	15.6434
0.389461	21.0386	0.307037		0.344832	3.82961	15.6463
0.389835	21.0431	0.308929		0.345231	3.82806	15.6492
0.39021	21.0428	0.30896		0.34563	3.8265	15.652
0.390584	21.0389	0.307526		0.346029	3.82494	15.6548
0.390959	21.035	0.306076		0.346428	3.82339	15.6577
0.391333	21.0311	0.304642		0.346827	3.82183	15.6605
0.391708	21.0272	0.303192		0.347225	3.82027	15.6634
0.392082	21.0233	0.301758		0.347624	3.81872	15.6662
0.392457	21.0194	0.300323		0.348023	3.81716	15.6691
0.392831	21.0155	0.298874		0.348422	3.8156	15.6719
0.393206	21.0116	0.29744		0.348821	3.81404	15.6748
0.39358	21.0077	0.29599		0.34922	3.81249	15.6776
0.393955	21.0038	0.294556		0.349619	3.81093	15.6805
0.394329	20.9999	0.293121		0.350018	3.80953	15.6832
0.394704	20.9961	0.291672		0.350416	3.81149	15.6826
0.395078	20.9922	0.290237		0.350815	3.81345	15.6821
0.395453	20.9883	0.288788		0.351214	3.81541	15.6815
0.395827	20.9844	0.287354		0.351613	3.81737	15.681
0.396202	20.9805	0.285919		0.352012	3.81933	15.6805
0.396576	20.9766	0.28447		0.352411	3.82129	15.6799
0.39695	20.9727	0.283035		0.35281	3.82325	15.6794
0.397325	20.9688	0.281586		0.353209	3.82521	15.6788
0.397699	20.9649	0.280151		0.353607	3.82717	15.6783
0.398074	20.961	0.278717		0.354006	3.82913	15.6778
0.398448	20.9571	0.277267		0.354405	3.8311	15.6772
0.398823	20.9532	0.275833		0.354804	3.83306	15.6767
0.399197	20.9493	0.274384		0.355203	3.83502	15.6761
0.399572	20.9454	0.272949		0.355602	3.83698	15.6756
0.399946	20.9415	0.271515		0.356001	3.83894	15.675
0.400321	20.9376	0.27211		0.3564	3.8409	15.6745
0.400695	20.9337	0.273056		0.356798	3.84286	15.6739
0.40107	20.9298	0.274002		0.357197	3.84482	15.6734
0.401444	20.9259	0.274948		0.357596	3.84678	15.6729
0.401819	20.922	0.275894		0.357995	3.84874	15.6723
0.402193	20.9181	0.27684		0.358394	3.85071	15.6718
0.402568	20.9141	0.277786		0.358793	3.85267	15.6712
0.402942	20.9102	0.278732		0.359192	3.85463	15.6707
0.403317	20.9063	0.279678		0.359591	3.85659	15.6702
0.403691	20.9024	0.280624		0.359989	3.85855	15.6696
0.404066	20.8985	0.28157		0.360388	3.853	15.6661
0.40444	20.8946	0.282516		0.360787	3.84725	15.6625
0.404815	20.8907	0.283463		0.361186	3.84149	15.6589
0.405189	20.8868	0.284409		0.361585	3.83574	15.6553
0.405564	20.8829	0.285355		0.361984	3.82998	15.6517
0.405938	20.879	0.286301		0.362383	3.82423	15.6481
0.406313	20.8751	0.287247		0.362782	3.81848	15.6445
0.406687	20.8712	0.288193		0.363181	3.81272	15.6409
0.407061	20.8673	0.289139		0.363579	3.80697	15.6374
0.407436	20.8634	0.290085		0.363978	3.80122	15.6338
0.40781	20.8594	0.291031		0.364377	3.79546	15.6302
0.408185	20.8555	0.291977		0.364776	3.78971	15.6266
0.408559	20.8516	0.292923		0.365175	3.78396	15.623
0.408934	20.8477	0.293869		0.365574	3.7782	15.6194
0.409308	20.8438	0.294815		0.365973	3.77245	15.6158
0.409683	20.8399	0.295761		0.366372	3.7667	15.6122
0.410057	20.8376	0.296677		0.36677	3.76094	15.6086
0.410432	20.8439	0.297363		0.367169	3.75519	15.605
0.410806	20.8502	0.298065		0.367568	3.74944	15.6014
0.411181	20.8565	0.298752		0.367967	3.74368	15.5978
0.411555	20.8628	0.299454		0.368366	3.73793	15.5942
0.41193	20.8691	0.30014		0.368765	3.73218	15.5907
0.412304	20.8754	0.300827		0.369164	3.72642	15.5871
0.412679	20.8817	0.301529		0.369563	3.72067	15.5835
0.413053	20.888	0.302216		0.369961	3.71492	15.5799
0.413428	20.8943	0.302902		0.37036	3.71247	15.5866
0.413802	20.9006	0.303604		0.370759	3.71038	15.5944
0.414177	20.9069	0.304291		0.371158	3.70829	15.6022
0.414551	20.9133	0.304993		0.371557	3.7062	15.6101
0.414926	20.9196	0.305679		0.371956	3.70411	15.6179
0.4153	20.9259	0.306366		0.372355	3.70202	15.6257
0.415675	20.9322	0.307068		0.372754	3.69993	15.6335
0.416049	20.9385	0.307755		0.373152	3.69784	15.6414
0.416423	20.9448	0.308456		0.373551	3.69575	15.6492
0.416798	20.9511	0.309143		0.37395	3.69366	15.657
0.417172	20.9574	0.30983		0.374349	3.69157	15.6648
0.417547	20.9637	0.310532		0.374748	3.68948	15.6727
0.417921	20.97	0.311218		0.375147	3.68739	15.6805
0.418296	20.9763	0.31192		0.375546	3.6853	15.6883
0.41867	20.9826	0.312607		0.375945	3.68321	15.6962
0.419045	20.9889	0.313293		0.376343	3.68112	15.704
0.419419	20.9953	0.313995		0.376742	3.67903	15.7118
0.419794	21.0016	0.314682		0.377141	3.67694	15.7196
0.420168	21.0019	0.315796		0.37754	3.67485	15.7274
0.420543	20.9951	0.317429		0.377939	3.67276	15.7353
0.420917	20.9882	0.319061		0.378338	3.67067	15.7431
0.421292	20.9813	0.320694		0.378737	3.66858	15.7509
0.421666	20.9745	0.322327		0.379136	3.66649	15.7588
0.422041	20.9676	0.323959		0.379534	3.6644	15.7666
0.422415	20.9607	0.325592		0.379933	3.66231	15.7744
0.42279	20.9539	0.327225		0.380332	3.66473	15.7745
0.423164	20.947	0.328857		0.380731	3.66806	15.7731
0.423539	20.9401	0.330475		0.38113	3.67139	15.7717
0.423913	20.9332	0.332108		0.381529	3.67472	15.7702
0.424288	20.9264	0.33374		0.381928	3.67805	15.7688
0.424662	20.9195	0.335373		0.382327	3.68137	15.7674
0.425037	20.9126	0.337006		0.382725	3.6847	15.7659
0.425411	20.9058	0.338638		0.383124	3.68803	15.7645
0.425786	20.8989	0.340271		0.383523	3.69136	15.7631
0.42616	20.892	0.341904		0.383922	3.69469	15.7617
0.426535	20.8851	0.343536		0.384321	3.69801	15.7602
0.426909	20.8783	0.345169		0.38472	3.70134	15.7588
0.427283	20.8714	0.346802		0.385119	3.70467	15.7574
0.427658	20.8645	0.348434		0.385518	3.708	15.7559
0.428032	20.8577	0.350067		0.385917	3.71133	15.7545
0.428407	20.8508	0.3517		0.386315	3.71466	15.7531
0.428781	20.8439	0.353317		0.386714	3.71798	15.7516
0.429156	20.8371	0.35495		0.387113	3.72131	15.7502
0.42953	20.8302	0.356583		0.387512	3.72464	15.7488
0.429905	20.8233	0.358215		0.387911	3.72797	15.7473
0.430279	20.8247	0.357086		0.38831	3.7313	15.7459
0.430654	20.829	0.355026		0.388709	3.73462	15.7445
0.431028	20.8332	0.352966		0.389108	3.73795	15.743
0.431403	20.8375	0.350906		0.389506	3.74128	15.7416
0.431777	20.8417	0.348846		0.389905	3.74461	15.7402
0.432152	20.846	0.346786		0.390304	3.74425	15.7394
0.432526	20.8502	0.344727		0.390703	3.74274	15.7388
0.432901	20.8545	0.342667		0.391102	3.74123	15.7383
0.433275	20.8587	0.340607		0.391501	3.73971	15.7377
0.43365	20.863	0.338547		0.3919	3.7382	15.7371
0.434024	20.8672	0.336487		0.392299	3.73669	15.7366
0.434399	20.8715	0.334427		0.392697	3.73518	15.736
0.434773	20.8757	0.332367		0.393096	3.73367	15.7354
0.435148	20.88	0.330307		0.393495	3.73216	15.7349
0.435522	20.8842	0.328247		0.393894	3.73065	15.7343
0.435897	20.8885	0.326187		0.394293	3.72914	15.7337
0.436271	20.8927	0.324127		0.394692	3.72763	15.7332
0.436646	20.897	0.322052		0.395091	3.72612	15.7326
0.43702	20.9012	0.319992		0.39549	3.72461	15.732
0.437394	20.9054	0.317932		0.395888	3.72309	15.7315
0.437769	20.9097	0.315872		0.396287	3.72158	15.7309
0.438143	20.9139	0.313812		0.396686	3.72007	15.7303
0.438518	20.9182	0.311752		0.397085	3.71856	15.7298
0.438892	20.9224	0.309692		0.397484	3.71705	15.7292
0.439267	20.9267	0.307632		0.397883	3.71554	15.7287
0.439641	20.9309	0.305573		0.398282	3.71403	15.7281
0.440016	20.9348	0.303558		0.398681	3.71252	15.7275
0.44039	20.9302	0.302505		0.399079	3.71101	15.7269
0.440765	20.9257	0.301437		0.399478	3.7095	15.7264
0.441139	20.9211	0.300369		0.399877	3.70798	15.7258
0.441514	20.9166	0.299316		0.400276	3.70875	15.7247
0.441888	20.912	0.298248		0.400675	3.71052	15.7233
0.442263	20.9075	0.297195		0.401074	3.71229	15.722
0.442637	20.9029	0.296127		0.401473	3.71406	15.7206
0.443012	20.8983	0.295074		0.401872	3.71583	15.7192
0.443386	20.8938	0.294006		0.40227	3.7176	15.7178
0.443761	20.8892	0.292953		0.402669	3.71937	15.7165
0.444135	20.8847	0.291885		0.403068	3.72114	15.7151
0.44451	20.8801	0.290817		0.403467	3.72291	15.7137
0.444884	20.8755	0.289764		0.403866	3.72469	15.7123
0.445259	20.871	0.288696		0.404265	3.72646	15.711
0.445633	20.8664	0.287643		0.404664	3.72823	15.7096
0.446008	20.8619	0.286575		0.405063	3.73	15.7082
0.446382	20.8573	0.285522		0.405461	3.73177	15.7069
0.446757	20.8528	0.284454		0.40586	3.73354	15.7055
0.447131	20.8482	0.283401		0.406259	3.73531	15.7041
0.447505	20.8436	0.282333		0.406658	3.73708	15.7027
0.44788	20.8391	0.281281		0.407057	3.73885	15.7014
0.448254	20.8345	0.280212		0.407456	3.74062	15.7
0.448629	20.83	0.279144		0.407855	3.7424	15.6986
0.449003	20.8254	0.278091		0.408254	3.74417	15.6972
0.449378	20.8208	0.277023		0.408652	3.74594	15.6959
0.449752	20.8163	0.27597		0.409051	3.74771	15.6945
0.450127	20.8134	0.277008		0.40945	3.74948	15.6931
0.450501	20.8136	0.28212		0.409849	3.75125	15.6918
0.450876	20.8139	0.287231		0.410248	3.746	15.6914
0.45125	20.8141	0.292343		0.410647	3.73648	15.6917
0.451625	20.8144	0.297455		0.411046	3.72696	15.692
0.451999	20.8146	0.302567		0.411445	3.71743	15.6922
0.452374	20.8149	0.307678		0.411844	3.70791	15.6925
0.452748	20.8152	0.312805		0.412242	3.69839	15.6928
0.453123	20.8154	0.317917		0.412641	3.68887	15.6931
0.453497	20.8157	0.323029		0.41304	3.67935	15.6933
0.453872	20.8159	0.32814		0.413439	3.66982	15.6936
0.454246	20.8162	0.333252		0.413838	3.6603	15.6939
0.454621	20.8164	0.338364		0.414237	3.65078	15.6942
0.454995	20.8167	0.343491		0.414636	3.64126	15.6944
0.45537	20.817	0.348602		0.415035	3.63174	15.6947
0.455744	20.8172	0.353714		0.415433	3.62221	15.695
0.456119	20.8175	0.358826		0.415832	3.61269	15.6953
0.456493	20.8177	0.363937		0.416231	3.60317	15.6956
0.456868	20.818	0.369049		0.41663	3.59365	15.6958
0.457242	20.8182	0.374176		0.417029	3.58413	15.6961
0.457616	20.8185	0.379288		0.417428	3.5746	15.6964
0.457991	20.8188	0.384399		0.417827	3.56508	15.6967
0.458365	20.819	0.389511		0.418226	3.55556	15.6969
0.45874	20.8193	0.394623		0.418624	3.54604	15.6972
0.459114	20.8195	0.399734		0.419023	3.53652	15.6975
0.459489	20.8198	0.404861		0.419422	3.52699	15.6978
0.459863	20.82	0.409973		0.419821	3.51747	15.698
0.460238	20.8201	0.408936		0.42022	3.51673	15.6974
0.460612	20.82	0.404388		0.420619	3.52312	15.6959
0.460987	20.82	0.399826		0.421018	3.52951	15.6945
0.461361	20.8199	0.395279		0.421417	3.53591	15.6931
0.461736	20.8198	0.390717		0.421815	3.5423	15.6917
0.46211	20.8198	0.386154		0.422214	3.5487	15.6902
0.462485	20.8197	0.381607		0.422613	3.5551	15.6888
0.462859	20.8196	0.377045		0.423012	3.56149	15.6874
0.463234	20.8196	0.372498		0.423411	3.56788	15.6859
0.463608	20.8195	0.367935		0.42381	3.57428	15.6845
0.463983	20.8195	0.363373		0.424209	3.58067	15.6831
0.464357	20.8194	0.358826		0.424608	3.58707	15.6816
0.464732	20.8193	0.354263		0.425006	3.59346	15.6802
0.465106	20.8193	0.349716		0.425405	3.59986	15.6788
0.465481	20.8192	0.345154		0.425804	3.60625	15.6773
0.465855	20.8191	0.340591		0.426203	3.61265	15.6759
0.46623	20.8191	0.336044		0.426602	3.61904	15.6745
0.466604	20.819	0.331482		0.427001	3.62544	15.673
0.466979	20.8189	0.326935		0.4274	3.63183	15.6716
0.467353	20.8189	0.322372		0.427799	3.63823	15.6702
0.467727	20.8188	0.31781		0.428197	3.64462	15.6687
0.468102	20.8188	0.313263		0.428596	3.65102	15.6673
0.468476	20.8187	0.308701		0.428995	3.65741	15.6659
0.468851	20.8186	0.304153		0.429394	3.66381	15.6645
0.469225	20.8186	0.299591		0.429793	3.6702	15.663
0.4696	20.8185	0.295029		0.430192	3.67204	15.662
0.469974	20.8184	0.290482		0.430591	3.66898	15.6615
0.470349	20.8149	0.288742		0.43099	3.66591	15.661
0.470723	20.8111	0.287201		0.431388	3.66284	15.6604
0.471098	20.8074	0.285675		0.431787	3.65977	15.6599
0.471472	20.8036	0.284149		0.432186	3.6567	15.6594
0.471847	20.7998	0.282623		0.432585	3.65363	15.6588
0.472221	20.796	0.281097		0.432984	3.65057	15.6583
0.472596	20.7923	0.279556		0.433383	3.6475	15.6578
0.47297	20.7885	0.27803		0.433782	3.64443	15.6572
0.473345	20.7847	0.276505		0.434181	3.64136	15.6567
0.473719	20.7809	0.274979		0.434579	3.63829	15.6562
0.474094	20.7772	0.273453		0.434978	3.63523	15.6556
0.474468	20.7734	0.271912		0.435377	3.63216	15.6551
0.474843	20.7696	0.270386		0.435776	3.62909	15.6546
0.475217	20.7658	0.26886		0.436175	3.62602	15.654
0.475592	20.7621	0.267334		0.436574	3.62295	15.6535
0.475966	20.7583	0.265808		0.436973	3.61989	15.653
0.476341	20.7545	0.264267		0.437372	3.61682	15.6524
0.476715	20.7507	0.262741		0.437771	3.61375	15.6519
0.47709	20.747	0.261215		0.438169	3.61068	15.6514
0.477464	20.7432	0.259689		0.438568	3.60761	15.6508
0.477838	20.7394	0.258163		0.438967	3.60454	15.6503
0.478213	20.7356	0.256622		0.439366	3.60148	15.6498
0.478587	20.7319	0.255096		0.439765	3.59841	15.6492
0.478962	20.7281	0.253571		0.440164	3.59691	15.6494
0.479336	20.7243	0.252045		0.440563	3.59765	15.6505
0.479711	20.7205	0.250519		0.440962	3.59839	15.6517
0.480085	20.7175	0.249878		0.44136	3.59914	15.6528
0.48046	20.7171	0.252319		0.441759	3.59988	15.654
0.480834	20.7167	0.254745		0.442158	3.60062	15.6552
0.481209	20.7163	0.257187		0.442557	3.60137	15.6563
0.481583	20.7159	0.259613		0.442956	3.60211	15.6575
0.481958	20.7155	0.262054		0.443355	3.60285	15.6586
0.482332	20.715	0.264481		0.443754	3.6036	15.6598
0.482707	20.7146	0.266922		0.444153	3.60434	15.6609
0.483081	20.7142	0.269348		0.444551	3.60508	15.6621
0.483456	20.7138	0.271774		0.44495	3.60583	15.6632
0.48383	20.7134	0.274216		0.445349	3.60657	15.6644
0.484205	20.713	0.276642		0.445748	3.60731	15.6655
0.484579	20.7126	0.279083		0.446147	3.60806	15.6667
0.484954	20.7121	0.281509		0.446546	3.6088	15.6678
0.485328	20.7117	0.283951		0.446945	3.60954	15.669
0.485703	20.7113	0.286377		0.447344	3.61029	15.6701
0.486077	20.7109	0.288818		0.447742	3.61103	15.6713
0.486452	20.7105	0.291245		0.448141	3.61178	15.6724
0.486826	20.7101	0.293686		0.44854	3.61252	15.6736
0.487201	20.7096	0.296112		0.448939	3.61326	15.6747
0.487575	20.7092	0.298538		0.449338	3.61401	15.6759
0.487949	20.7088	0.30098		0.449737	3.61475	15.677
0.488324	20.7084	0.303406		0.450136	3.61573	15.6778
0.488698	20.708	0.305847		0.450535	3.61715	15.6779
0.489073	20.7076	0.308273		0.450933	3.61858	15.6779
0.489447	20.7071	0.310715		0.451332	3.62	15.6779
0.489822	20.7067	0.313141		0.451731	3.62143	15.678
0.490196	20.7079	0.313782		0.45213	3.62286	15.678
0.490571	20.7106	0.31279		0.452529	3.62428	15.6781
0.490945	20.7133	0.311798		0.452928	3.62571	15.6781
0.49132	20.716	0.310822		0.453327	3.62714	15.6782
0.491694	20.7186	0.30983		0.453726	3.62856	15.6782
0.492069	20.7213	0.308838		0.454125	3.62999	15.6783
0.492443	20.724	0.307846		0.454523	3.63142	15.6783
0.492818	20.7267	0.306854		0.454922	3.63284	15.6783
0.493192	20.7294	0.305878		0.455321	3.63427	15.6784
0.493567	20.732	0.304886		0.45572	3.6357	15.6784
0.493941	20.7347	0.303894		0.456119	3.63712	15.6785
0.494316	20.7374	0.302902		0.456518	3.63855	15.6785
0.49469	20.7401	0.301926		0.456917	3.63997	15.6786
0.495065	20.7427	0.300934		0.457316	3.6414	15.6786
0.495439	20.7454	0.299942		0.457714	3.64283	15.6787
0.495814	20.7481	0.29895		0.458113	3.64425	15.6787
0.496188	20.7508	0.297958		0.458512	3.64568	15.6788
0.496563	20.7535	0.296982		0.458911	3.64711	15.6788
0.496937	20.7561	0.29599		0.45931	3.64853	15.6788
0.497312	20.7588	0.294998		0.459709	3.64996	15.6789
0.497686	20.7615	0.294006		0.460108	3.6504	15.6788
0.49806	20.7642	0.293015		0.460506	3.64816	15.6782
0.498435	20.7668	0.292038		0.460905	3.64593	15.6777
0.498809	20.7695	0.291046		0.461304	3.6437	15.6771
0.499184	20.7722	0.290054		0.461703	3.64146	15.6766
0.499558	20.7749	0.289063		0.462102	3.63923	15.676
0.499933	20.7776	0.288071		0.462501	3.637	15.6755
0.500307	20.779	0.288605		0.4629	3.63476	15.6749
0.500682	20.7802	0.289444		0.463299	3.63253	15.6744
0.501056	20.7813	0.290298		0.463698	3.63029	15.6738
0.501431	20.7825	0.291138		0.464096	3.62806	15.6733
0.501805	20.7837	0.291992		0.464495	3.62583	15.6727
0.50218	20.7849	0.292831		0.464894	3.62359	15.6722
0.502554	20.786	0.293686		0.465293	3.62136	15.6716
0.502929	20.7872	0.294525		0.465692	3.61912	15.6711
0.503303	20.7884	0.29538		0.466091	3.61689	15.6705
0.503678	20.7896	0.296219		0.46649	3.61466	15.67
0.504052	20.7907	0.297073		0.466889	3.61242	15.6694
0.504427	20.7919	0.297928		0.467287	3.61019	15.6689
0.504801	20.7931	0.298767		0.467686	3.60796	15.6683
0.505176	20.7943	0.299622		0.468085	3.60572	15.6678
0.50555	20.7954	0.300461		0.468484	3.60349	15.6672
0.505925	20.7966	0.301315		0.468883	3.60126	15.6667
0.506299	20.7978	0.302155		0.469282	3.59902	15.6661
0.506674	20.799	0.303009		0.469681	3.59679	15.6656
0.507048	20.8001	0.303848		0.47008	3.59434	15.6655
0.507423	20.8013	0.304703		0.470478	3.59101	15.6671
0.507797	20.8025	0.305542		0.470877	3.58769	15.6688
0.508171	20.8037	0.306396		0.471276	3.58436	15.6705
0.508546	20.8048	0.307236		0.471675	3.58104	15.6722
0.50892	20.806	0.30809		0.472074	3.57771	15.6738
0.509295	20.8072	0.308945		0.472473	3.57439	15.6755
0.509669	20.8084	0.309784		0.472872	3.57106	15.6772
0.510044	20.8092	0.310272		0.473271	3.56774	15.6789
0.510418	20.8071	0.30806		0.473669	3.56441	15.6805
0.510793	20.8051	0.305847		0.474068	3.56109	15.6822
0.511167	20.803	0.303619		0.474467	3.55776	15.6839
0.511542	20.801	0.301407		0.474866	3.55444	15.6856
0.511916	20.799	0.299194		0.475265	3.55111	15.6873
0.512291	20.7969	0.296982		0.475664	3.54779	15.6889
0.512665	20.7949	0.294769		0.476063	3.54446	15.6906
0.51304	20.7928	0.292542		0.476462	3.54114	15.6923
0.513414	20.7908	0.290329		0.47686	3.53781	15.694
0.513789	20.7888	0.288116		0.477259	3.53449	15.6956
0.514163	20.7867	0.285904		0.477658	3.53116	15.6973
0.514538	20.7847	0.283691		0.478057	3.52784	15.699
0.514912	20.7826	0.281464		0.478456	3.52451	15.7007
0.515287	20.7806	0.279251		0.478855	3.52119	15.7023
0.515661	20.7786	0.277039		0.479254	3.51786	15.704
0.516036	20.7765	0.274826		0.479653	3.51454	15.7057
0.51641	20.7745	0.272614		0.480052	3.51212	15.7065
0.516785	20.7724	0.270386		0.48045	3.51584	15.7012
0.517159	20.7704	0.268173		0.480849	3.51956	15.696
0.517534	20.7684	0.265961		0.481248	3.52328	15.6908
0.517908	20.7663	0.263748		0.481647	3.527	15.6855
0.518282	20.7643	0.261536		0.482046	3.53072	15.6803
0.518657	20.7622	0.259308		0.482445	3.53444	15.6751
0.519031	20.7602	0.257095		0.482844	3.53815	15.6699
0.519406	20.7582	0.254883		0.483243	3.54187	15.6646
0.51978	20.7561	0.25267		0.483641	3.54559	15.6594
0.520155	20.754	0.250671		0.48404	3.54931	15.6542
0.520529	20.7516	0.248978		0.484439	3.55303	15.6489
0.520904	20.7492	0.247269		0.484838	3.55675	15.6437
0.521278	20.7469	0.245575		0.485237	3.56047	15.6385
0.521653	20.7445	0.243881		0.485636	3.56419	15.6332
0.522027	20.7421	0.242188		0.486035	3.56791	15.628
0.522402	20.7398	0.240479		0.486434	3.57163	15.6228
0.522776	20.7374	0.238785		0.486832	3.57534	15.6175
0.523151	20.7351	0.237091		0.487231	3.57906	15.6123
0.523525	20.7327	0.235397		0.48763	3.58278	15.6071
0.5239	20.7303	0.233688		0.488029	3.5865	15.6019
0.524274	20.728	0.231995		0.488428	3.59022	15.5966
0.524649	20.7256	0.230301		0.488827	3.59394	15.5914
0.525023	20.7232	0.228592		0.489226	3.59766	15.5862
0.525398	20.7209	0.226898		0.489625	3.60138	15.5809
0.525772	20.7185	0.225204		0.490023	3.60482	15.5761
0.526147	20.7161	0.223511		0.490422	3.6038	15.578
0.526521	20.7138	0.221802		0.490821	3.60278	15.5799
0.526896	20.7114	0.220108		0.49122	3.60177	15.5818
0.52727	20.7091	0.218414		0.491619	3.60075	15.5837
0.527645	20.7067	0.216721		0.492018	3.59973	15.5856
0.528019	20.7043	0.215012		0.492417	3.59871	15.5875
0.528394	20.702	0.213318		0.492816	3.59769	15.5894
0.528768	20.6996	0.211624		0.493214	3.59668	15.5913
0.529142	20.6972	0.209915		0.493613	3.59566	15.5932
0.529517	20.6949	0.208221		0.494012	3.59464	15.5951
0.529891	20.6925	0.206528		0.494411	3.59362	15.597
0.530266	20.6916	0.206345		0.49481	3.5926	15.5989
0.53064	20.6912	0.206757		0.495209	3.59159	15.6008
0.531015	20.6908	0.207184		0.495608	3.59057	15.6027
0.531389	20.6904	0.207611		0.496007	3.58955	15.6046
0.531764	20.69	0.208038		0.496405	3.58853	15.6065
0.532138	20.6896	0.20845		0.496804	3.58751	15.6084
0.532513	20.6892	0.208878		0.497203	3.5865	15.6103
0.532887	20.6888	0.209305		0.497602	3.58548	15.6122
0.533262	20.6884	0.209717		0.498001	3.58446	15.6141
0.533636	20.688	0.210144		0.4984	3.58344	15.616
0.534011	20.6876	0.210571		0.498799	3.58243	15.6179
0.534385	20.6873	0.210999		0.499198	3.58141	15.6198
0.53476	20.6869	0.211411		0.499596	3.58039	15.6217
0.535134	20.6865	0.211838		0.499995	3.57937	15.6236
0.535509	20.6861	0.212265		0.500394	3.57839	15.6212
0.535883	20.6857	0.212677		0.500793	3.5774	15.6188
0.536258	20.6853	0.213104		0.501192	3.57642	15.6164
0.536632	20.6849	0.213531		0.501591	3.57543	15.614
0.537007	20.6845	0.213959		0.50199	3.57445	15.6116
0.537381	20.6841	0.214371		0.502389	3.57347	15.6093
0.537756	20.6837	0.214798		0.502787	3.57248	15.6069
0.53813	20.6834	0.215225		0.503186	3.5715	15.6045
0.538504	20.683	0.215652		0.503585	3.57051	15.6021
0.538879	20.6826	0.216064		0.503984	3.56953	15.5997
0.539253	20.6822	0.216492		0.504383	3.56854	15.5973
0.539628	20.6818	0.216919		0.504782	3.56756	15.5949
0.540002	20.6814	0.217331		0.505181	3.56657	15.5925
0.540377	20.6767	0.21817		0.50558	3.56559	15.5901
0.540751	20.6721	0.219009		0.505979	3.5646	15.5877
0.541126	20.6674	0.219864		0.506377	3.56362	15.5853
0.5415	20.6628	0.220703		0.506776	3.56264	15.5829
0.541875	20.6581	0.221542		0.507175	3.56165	15.5805
0.542249	20.6535	0.222382		0.507574	3.56067	15.5781
0.542624	20.6488	0.223221		0.507973	3.55968	15.5757
0.542998	20.6442	0.22406		0.508372	3.5587	15.5733
0.543373	20.6396	0.224899		0.508771	3.55771	15.5709
0.543747	20.6349	0.225739		0.50917	3.55673	15.5685
0.544122	20.6303	0.226578		0.509568	3.55574	15.5661
0.544496	20.6256	0.227417		0.509967	3.55476	15.5638
0.544871	20.621	0.228256		0.510366	3.55555	15.5645
0.545245	20.6163	0.229095		0.510765	3.5565	15.5656
0.54562	20.6117	0.229935		0.511164	3.55745	15.5667
0.545994	20.607	0.230774		0.511563	3.5584	15.5678
0.546369	20.6024	0.231613		0.511962	3.55935	15.5689
0.546743	20.5977	0.232452		0.512361	3.5603	15.57
0.547118	20.5931	0.233292		0.512759	3.56125	15.571
0.547492	20.5884	0.234146		0.513158	3.5622	15.5721
0.547867	20.5838	0.234985		0.513557	3.56315	15.5732
0.548241	20.5792	0.235825		0.513956	3.5641	15.5743
0.548616	20.5745	0.236664		0.514355	3.56505	15.5754
0.54899	20.5699	0.237503		0.514754	3.56599	15.5764
0.549364	20.5652	0.238342		0.515153	3.56694	15.5775
0.549739	20.5606	0.239182		0.515552	3.56789	15.5786
0.550113	20.5558	0.238968		0.51595	3.56884	15.5797
0.550488	20.5509	0.236359		0.516349	3.56979	15.5808
0.550862	20.546	0.233749		0.516748	3.57074	15.5819
0.551237	20.5411	0.23114		0.517147	3.57169	15.5829
0.551611	20.5362	0.228531		0.517546	3.57264	15.584
0.551986	20.5313	0.225922		0.517945	3.57359	15.5851
0.55236	20.5264	0.223297		0.518344	3.57454	15.5862
0.552735	20.5214	0.220688		0.518743	3.57549	15.5873
0.553109	20.5165	0.218079		0.519141	3.57644	15.5883
0.553484	20.5116	0.215469		0.51954	3.57739	15.5894
0.553858	20.5067	0.21286		0.519939	3.57834	15.5905
0.554233	20.5018	0.210251		0.520338	3.57777	15.5908
0.554607	20.4969	0.207642		0.520737	3.57694	15.5909
0.554982	20.4919	0.205032		0.521136	3.57611	15.5911
0.555356	20.487	0.202408		0.521535	3.57527	15.5912
0.555731	20.4821	0.199799		0.521934	3.57444	15.5914
0.556105	20.4772	0.197189		0.522332	3.57361	15.5915
0.55648	20.4723	0.19458		0.522731	3.57278	15.5916
0.556854	20.4674	0.191971		0.52313	3.57194	15.5918
0.557229	20.4624	0.189362		0.523529	3.57111	15.5919
0.557603	20.4575	0.186752		0.523928	3.57028	15.592
0.557978	20.4526	0.184128		0.524327	3.56945	15.5922
0.558352	20.4477	0.181519		0.524726	3.56861	15.5923
0.558726	20.4428	0.178909		0.525125	3.56778	15.5924
0.559101	20.4379	0.1763		0.525523	3.56695	15.5926
0.559475	20.433	0.173691		0.525922	3.56611	15.5927
0.55985	20.428	0.171082		0.526321	3.56528	15.5928
0.560224	20.4289	0.170792		0.52672	3.56445	15.593
0.560599	20.4337	0.172058		0.527119	3.56362	15.5931
0.560973	20.4385	0.17334		0.527518	3.56278	15.5933
0.561348	20.4433	0.174606		0.527917	3.56195	15.5934
0.561722	20.4481	0.175888		0.528316	3.56112	15.5935
0.562097	20.4529	0.177155		0.528714	3.56028	15.5937
0.562471	20.4577	0.178436		0.529113	3.55945	15.5938
0.562846	20.4624	0.179703		0.529512	3.55862	15.5939
0.56322	20.4672	0.180984		0.529911	3.55779	15.5941
0.563595	20.472	0.182251		0.53031	3.55572	15.5951
0.563969	20.4768	0.183533		0.530709	3.5533	15.5964
0.564344	20.4816	0.184799		0.531108	3.55089	15.5977
0.564718	20.4864	0.186066		0.531507	3.54847	15.5989
0.565093	20.4912	0.187347		0.531906	3.54605	15.6002
0.565467	20.4959	0.188614		0.532304	3.54364	15.6015
0.565842	20.5007	0.189896		0.532703	3.54122	15.6028
0.566216	20.5055	0.191162		0.533102	3.5388	15.604
0.566591	20.5103	0.192444		0.533501	3.53638	15.6053
0.566965	20.5151	0.19371		0.5339	3.53397	15.6066
0.56734	20.5199	0.194992		0.534299	3.53155	15.6079
0.567714	20.5247	0.196259		0.534698	3.52913	15.6091
0.568089	20.5294	0.19754		0.535097	3.52671	15.6104
0.568463	20.5342	0.198807		0.535495	3.5243	15.6117
0.568838	20.539	0.200073		0.535894	3.52188	15.613
0.569212	20.5438	0.201355		0.536293	3.51946	15.6142
0.569586	20.5486	0.202621		0.536692	3.51705	15.6155
0.569961	20.5534	0.203903		0.537091	3.51463	15.6168
0.570335	20.5533	0.204651		0.53749	3.51221	15.6181
0.57071	20.5528	0.205322		0.537889	3.50979	15.6193
0.571084	20.5522	0.205994		0.538288	3.50738	15.6206
0.571459	20.5516	0.20668		0.538686	3.50496	15.6219
0.571833	20.551	0.207352		0.539085	3.50254	15.6232
0.572208	20.5505	0.208023		0.539484	3.50013	15.6244
0.572582	20.5499	0.20871		0.539883	3.49771	15.6257
0.572957	20.5493	0.209381		0.540282	3.49582	15.6244
0.573331	20.5487	0.210052		0.540681	3.49415	15.622
0.573706	20.5482	0.210739		0.54108	3.49248	15.6197
0.57408	20.5476	0.211411		0.541479	3.49081	15.6173
0.574455	20.547	0.212082		0.541877	3.48915	15.6149
0.574829	20.5464	0.212769		0.542276	3.48748	15.6126
0.575204	20.5459	0.21344		0.542675	3.48581	15.6102
0.575578	20.5453	0.214111		0.543074	3.48414	15.6078
0.575953	20.5447	0.214798		0.543473	3.48247	15.6055
0.576327	20.5441	0.215469		0.543872	3.4808	15.6031
0.576702	20.5435	0.216141		0.544271	3.47913	15.6007
0.577076	20.543	0.216812		0.54467	3.47746	15.5984
0.577451	20.5424	0.217499		0.545068	3.47579	15.596
0.577825	20.5418	0.21817		0.545467	3.47412	15.5936
0.5782	20.5412	0.218842		0.545866	3.47246	15.5913
0.578574	20.5407	0.219528		0.546265	3.47079	15.5889
0.578948	20.5401	0.2202		0.546664	3.46912	15.5865
0.579323	20.5395	0.220871		0.547063	3.46745	15.5842
0.579697	20.5389	0.221558		0.547462	3.46578	15.5818
0.580072	20.5387	0.222		0.547861	3.46411	15.5794
0.580446	20.5401	0.221405		0.548259	3.46244	15.5771
0.580821	20.5414	0.220825		0.548658	3.46077	15.5747
0.581195	20.5428	0.220245		0.549057	3.45911	15.5723
0.58157	20.5441	0.219666		0.549456	3.45744	15.5699
0.581944	20.5455	0.219086		0.549855	3.45577	15.5676
0.582319	20.5468	0.218491		0.550254	3.45693	15.5663
0.582693	20.5482	0.217911		0.550653	3.4597	15.5655
0.583068	20.5495	0.217331		0.551052	3.46248	15.5648
0.583442	20.5508	0.216751		0.55145	3.46525	15.564
0.583817	20.5522	0.216156		0.551849	3.46803	15.5633
0.584191	20.5535	0.215576		0.552248	3.47081	15.5625
0.584566	20.5549	0.214996		0.552647	3.47358	15.5618
0.58494	20.5562	0.214417		0.553046	3.47636	15.561
0.585315	20.5576	0.213837		0.553445	3.47914	15.5603
0.585689	20.5589	0.213242		0.553844	3.48191	15.5595
0.586064	20.5603	0.212662		0.554243	3.48469	15.5588
0.586438	20.5616	0.212082		0.554641	3.48746	15.558
0.586813	20.563	0.211502		0.55504	3.49024	15.5573
0.587187	20.5643	0.210922		0.555439	3.49302	15.5565
0.587562	20.5657	0.210327		0.555838	3.49579	15.5558
0.587936	20.567	0.209747		0.556237	3.49857	15.5551
0.588311	20.5684	0.209167		0.556636	3.50135	15.5543
0.588685	20.5697	0.208588		0.557035	3.50412	15.5536
0.58906	20.5711	0.207993		0.557434	3.5069	15.5528
0.589434	20.5724	0.207413		0.557833	3.50967	15.5521
0.589808	20.5737	0.206833		0.558231	3.51245	15.5513
0.590183	20.5748	0.206635		0.55863	3.51523	15.5506
0.590557	20.5755	0.206848		0.559029	3.518	15.5498
0.590932	20.5762	0.207062		0.559428	3.52078	15.5491
0.591306	20.577	0.207275		0.559827	3.52355	15.5483
0.591681	20.5777	0.207489		0.560226	3.52625	15.5494
0.592055	20.5784	0.207703		0.560625	3.52887	15.5519
0.59243	20.5791	0.207916		0.561024	3.5315	15.5544
0.592804	20.5799	0.20813		0.561422	3.53412	15.5569
0.593179	20.5806	0.208344		0.561821	3.53675	15.5594
0.593553	20.5813	0.208557		0.56222	3.53938	15.562
0.593928	20.582	0.208771		0.562619	3.542	15.5645
0.594302	20.5828	0.208984		0.563018	3.54463	15.567
0.594677	20.5835	0.209198		0.563417	3.54726	15.5695
0.595051	20.5842	0.209412		0.563816	3.54988	15.572
0.595426	20.5849	0.209625		0.564215	3.55251	15.5745
0.5958	20.5856	0.209839		0.564613	3.55513	15.577
0.596175	20.5864	0.210052		0.565012	3.55776	15.5795
0.596549	20.5871	0.210266		0.565411	3.56039	15.582
0.596924	20.5878	0.21048		0.56581	3.56301	15.5845
0.597298	20.5885	0.210693		0.566209	3.56564	15.587
0.597673	20.5893	0.210907		0.566608	3.56827	15.5896
0.598047	20.59	0.211121		0.567007	3.57089	15.5921
0.598422	20.5907	0.211334		0.567406	3.57352	15.5946
0.598796	20.5914	0.211548		0.567804	3.57614	15.5971
0.599171	20.5922	0.211761		0.568203	3.57877	15.5996
0.599545	20.5929	0.211975		0.568602	3.5814	15.6021
0.599919	20.5936	0.212189		0.569001	3.58402	15.6046
0.600294	20.5929	0.211472		0.5694	3.58665	15.6071
0.600668	20.5918	0.210495		0.569799	3.58928	15.6096
0.601043	20.5906	0.209518		0.570198	3.59121	15.6097
0.601417	20.5895	0.208542		0.570597	3.59244	15.6072
0.601792	20.5884	0.207565		0.570995	3.59367	15.6048
0.602166	20.5872	0.206589		0.571394	3.5949	15.6023
0.602541	20.5861	0.205612		0.571793	3.59613	15.5998
0.602915	20.585	0.204651		0.572192	3.59736	15.5974
0.60329	20.5838	0.203674		0.572591	3.59859	15.5949
0.603664	20.5827	0.202698		0.57299	3.59982	15.5925
0.604039	20.5816	0.201721		0.573389	3.60105	15.59
0.604413	20.5805	0.200745		0.573788	3.60228	15.5876
0.604788	20.5793	0.199768		0.574187	3.60351	15.5851
0.605162	20.5782	0.198792		0.574585	3.60474	15.5827
0.605537	20.5771	0.197815		0.574984	3.60597	15.5802
0.605911	20.5759	0.196838		0.575383	3.6072	15.5777
0.606286	20.5748	0.195877		0.575782	3.60843	15.5753
0.60666	20.5737	0.194901		0.576181	3.60966	15.5728
0.607035	20.5725	0.193924		0.57658	3.61089	15.5704
0.607409	20.5714	0.192947		0.576979	3.61212	15.5679
0.607784	20.5703	0.191971		0.577377	3.61335	15.5655
0.608158	20.5692	0.190994		0.577776	3.61458	15.563
0.608533	20.568	0.190018		0.578175	3.61581	15.5605
0.608907	20.5669	0.189041		0.578574	3.61704	15.5581
0.609282	20.5658	0.188065		0.578973	3.61827	15.5556
0.609656	20.5646	0.187088		0.579372	3.6195	15.5532
0.61003	20.5637	0.186295		0.579771	3.62073	15.5507
0.610405	20.5645	0.187424		0.58017	3.62076	15.5497
0.610779	20.5653	0.188553		0.580568	3.61917	15.5506
0.611154	20.5662	0.189682		0.580967	3.61757	15.5515
0.611528	20.567	0.190811		0.581366	3.61598	15.5524
0.611903	20.5678	0.19194		0.581765	3.61439	15.5533
0.612277	20.5687	0.193069		0.582164	3.61279	15.5542
0.612652	20.5695	0.194199		0.582563	3.6112	15.5551
0.613026	20.5703	0.195328		0.582962	3.60961	15.556
0.613401	20.5712	0.196457		0.583361	3.60801	15.5569
0.613775	20.572	0.197571		0.58376	3.60642	15.5578
0.61415	20.5728	0.1987		0.584158	3.60482	15.5587
0.614524	20.5737	0.199829		0.584557	3.60323	15.5595
0.614899	20.5745	0.200958		0.584956	3.60163	15.5604
0.615273	20.5753	0.202087		0.585355	3.60004	15.5613
0.615648	20.5762	0.203217		0.585754	3.59845	15.5622
0.616022	20.577	0.204346		0.586153	3.59685	15.5631
0.616397	20.5778	0.205475		0.586552	3.59526	15.564
0.616771	20.5787	0.206604		0.586951	3.59367	15.5649
0.617146	20.5795	0.207733		0.587349	3.59207	15.5658
0.61752	20.5803	0.208862		0.587748	3.59048	15.5667
0.617895	20.5812	0.209991		0.588147	3.58888	15.5676
0.618269	20.582	0.211121		0.588546	3.58729	15.5685
0.618644	20.5828	0.21225		0.588945	3.5857	15.5694
0.619018	20.5837	0.213379		0.589344	3.5841	15.5703
0.619393	20.5845	0.214508		0.589743	3.58251	15.5712
0.619767	20.5853	0.215637		0.590142	3.58116	15.5709
0.620142	20.5862	0.215408		0.59054	3.58025	15.5685
0.620516	20.5869	0.212967		0.590939	3.57933	15.5661
0.62089	20.5877	0.210526		0.591338	3.57842	15.5637
0.621265	20.5884	0.208084		0.591737	3.57751	15.5613
0.621639	20.5892	0.205627		0.592136	3.5766	15.5589
0.622014	20.59	0.203186		0.592535	3.57569	15.5565
0.622388	20.5907	0.200745		0.592934	3.57478	15.5542
0.622763	20.5915	0.198303		0.593333	3.57387	15.5518
0.623137	20.5923	0.195847		0.593731	3.57296	15.5494
0.623512	20.593	0.193405		0.59413	3.57205	15.547
0.623886	20.5938	0.190964		0.594529	3.57113	15.5446
0.624261	20.5946	0.188507		0.594928	3.57022	15.5422
0.624635	20.5953	0.186066		0.595327	3.56931	15.5398
0.62501	20.5961	0.183624		0.595726	3.5684	15.5374
0.625384	20.5969	0.181183		0.596125	3.56749	15.535
0.625759	20.5976	0.178726		0.596524	3.56658	15.5326
0.626133	20.5984	0.176285		0.596922	3.56567	15.5302
0.626508	20.5991	0.173843		0.597321	3.56476	15.5278
0.626882	20.5999	0.171402		0.59772	3.56385	15.5254
0.627257	20.6007	0.168945		0.598119	3.56294	15.523
0.627631	20.6014	0.166504		0.598518	3.56203	15.5206
0.628006	20.6022	0.164063		0.598917	3.56111	15.5183
0.62838	20.603	0.161606		0.599316	3.5602	15.5159
0.628755	20.6037	0.159164		0.599715	3.55929	15.5135
0.629129	20.6045	0.156723		0.600114	3.55891	15.5121
0.629504	20.6053	0.154282		0.600512	3.55984	15.5131
0.629878	20.606	0.151825		0.600911	3.56078	15.5141
0.630252	20.605	0.152832		0.60131	3.56171	15.5151
0.630627	20.6031	0.155502		0.601709	3.56265	15.5161
0.631001	20.6011	0.158173		0.602108	3.56358	15.5172
0.631376	20.5992	0.160843		0.602507	3.56452	15.5182
0.63175	20.5973	0.163513		0.602906	3.56545	15.5192
0.632125	20.5954	0.166183		0.603305	3.56639	15.5202
0.632499	20.5935	0.168854		0.603703	3.56732	15.5212
0.632874	20.5916	0.171539		0.604102	3.56826	15.5223
0.633248	20.5897	0.17421		0.604501	3.56919	15.5233
0.633623	20.5877	0.17688		0.6049	3.57013	15.5243
0.633997	20.5858	0.17955		0.605299	3.57106	15.5253
0.634372	20.5839	0.18222		0.605698	3.57199	15.5264
0.634746	20.582	0.184891		0.606097	3.57293	15.5274
0.635121	20.5801	0.187561		0.606496	3.57387	15.5284
0.635495	20.5782	0.190231		0.606894	3.5748	15.5294
0.63587	20.5763	0.192902		0.607293	3.57574	15.5304
0.636244	20.5743	0.195572		0.607692	3.57667	15.5314
0.636619	20.5724	0.198242		0.608091	3.57761	15.5325
0.636993	20.5705	0.200912		0.60849	3.57854	15.5335
0.637368	20.5686	0.203583		0.608889	3.57947	15.5345
0.637742	20.5667	0.206253		0.609288	3.58041	15.5355
0.638117	20.5648	0.208923		0.609687	3.58134	15.5366
0.638491	20.5628	0.211609		0.610085	3.58255	15.5382
0.638866	20.5609	0.214279		0.610484	3.58475	15.5423
0.63924	20.559	0.216949		0.610883	3.58695	15.5464
0.639615	20.5571	0.21962		0.611282	3.58915	15.5505
0.639989	20.5552	0.22229		0.611681	3.59135	15.5546
0.640364	20.5545	0.219849		0.61208	3.59354	15.5587
0.640738	20.5538	0.21727		0.612479	3.59574	15.5628
0.641112	20.5532	0.214676		0.612878	3.59794	15.5669
0.641487	20.5525	0.212082		0.613276	3.60014	15.571
0.641861	20.5519	0.209503		0.613675	3.60234	15.5751
0.642236	20.5512	0.206909		0.614074	3.60454	15.5792
0.64261	20.5505	0.204315		0.614473	3.60674	15.5833
0.642985	20.5499	0.201736		0.614872	3.60893	15.5874
0.643359	20.5492	0.199142		0.615271	3.61113	15.5915
0.643734	20.5485	0.196548		0.61567	3.61333	15.5956
0.644108	20.5479	0.19397		0.616069	3.61553	15.5996
0.644483	20.5472	0.191376		0.616467	3.61773	15.6037
0.644857	20.5466	0.188782		0.616866	3.61993	15.6078
0.645232	20.5459	0.186203		0.617265	3.62213	15.6119
0.645606	20.5452	0.183609		0.617664	3.62432	15.616
0.645981	20.5446	0.181015		0.618063	3.62652	15.6201
0.646355	20.5439	0.178436		0.618462	3.62872	15.6242
0.64673	20.5433	0.175842		0.618861	3.63092	15.6283
0.647104	20.5426	0.173248		0.61926	3.63312	15.6324
0.647479	20.5419	0.17067		0.619658	3.63532	15.6365
0.647853	20.5413	0.168076		0.620057	3.6375	15.6403
0.648228	20.5406	0.165482		0.620456	3.63959	15.6422
0.648602	20.54	0.162903		0.620855	3.64168	15.6442
0.648977	20.5393	0.160309		0.621254	3.64377	15.6461
0.649351	20.5386	0.157715		0.621653	3.64586	15.648
0.649726	20.538	0.155136		0.622052	3.64795	15.65
0.6501	20.5375	0.153198		0.622451	3.65004	15.6519
0.650474	20.5375	0.153076		0.622849	3.65213	15.6539
0.650849	20.5375	0.152954		0.623248	3.65422	15.6558
0.651223	20.5375	0.152832		0.623647	3.65631	15.6577
0.651598	20.5375	0.15271		0.624046	3.6584	15.6597
0.651972	20.5375	0.152573		0.624445	3.66049	15.6616
0.652347	20.5375	0.152451		0.624844	3.66258	15.6636
0.652721	20.5375	0.152328		0.625243	3.66467	15.6655
0.653096	20.5376	0.152206		0.625642	3.66676	15.6674
0.65347	20.5376	0.152084		0.626041	3.66885	15.6694
0.653845	20.5376	0.151962		0.626439	3.67094	15.6713
0.654219	20.5376	0.15184		0.626838	3.67303	15.6733
0.654594	20.5376	0.151718		0.627237	3.67512	15.6752
0.654968	20.5376	0.151596		0.627636	3.67721	15.6771
0.655343	20.5376	0.151474		0.628035	3.6793	15.6791
0.655717	20.5376	0.151352		0.628434	3.68139	15.681
0.656092	20.5376	0.151215		0.628833	3.68348	15.683
0.656466	20.5376	0.151093		0.629232	3.68557	15.6849
0.656841	20.5376	0.15097		0.62963	3.68766	15.6868
0.657215	20.5376	0.150848		0.630029	3.68953	15.6887
0.65759	20.5376	0.150726		0.630428	3.68862	15.69
0.657964	20.5376	0.150604		0.630827	3.68771	15.6913
0.658339	20.5376	0.150482		0.631226	3.6868	15.6925
0.658713	20.5376	0.15036		0.631625	3.68589	15.6938
0.659088	20.5377	0.150238		0.632024	3.68498	15.6951
0.659462	20.5377	0.150116		0.632423	3.68407	15.6963
0.659837	20.5377	0.149994		0.632821	3.68316	15.6976
0.660211	20.5382	0.150665		0.63322	3.68224	15.6989
0.660586	20.5392	0.151978		0.633619	3.68133	15.7001
0.66096	20.5402	0.15329		0.634018	3.68042	15.7014
0.661334	20.5411	0.154587		0.634417	3.67951	15.7027
0.661709	20.5421	0.155899		0.634816	3.6786	15.7039
0.662083	20.5431	0.157211		0.635215	3.67769	15.7052
0.662458	20.5441	0.158508		0.635614	3.67678	15.7065
0.662832	20.545	0.159821		0.636012	3.67587	15.7077
0.663207	20.546	0.161118		0.636411	3.67496	15.709
0.663581	20.547	0.16243		0.63681	3.67405	15.7103
0.663956	20.548	0.163742		0.637209	3.67313	15.7115
0.66433	20.549	0.165039		0.637608	3.67222	15.7128
0.664705	20.5499	0.166351		0.638007	3.67131	15.7141
0.665079	20.5509	0.167664		0.638406	3.6704	15.7153
0.665454	20.5519	0.168961		0.638805	3.66949	15.7166
0.665828	20.5529	0.170273		0.639203	3.66858	15.7179
0.666203	20.5538	0.171585		0.639602	3.66767	15.7191
0.666577	20.5548	0.172882		0.640001	3.66677	15.7204
0.666952	20.5558	0.174194		0.6404	3.67088	15.7224
0.667326	20.5568	0.175507		0.640799	3.67499	15.7244
0.667701	20.5577	0.176804		0.641198	3.6791	15.7264
0.668075	20.5587	0.178116		0.641597	3.68321	15.7284
0.66845	20.5597	0.179428		0.641996	3.68731	15.7304
0.668824	20.5607	0.180725		0.642394	3.69142	15.7324
0.669199	20.5616	0.182037		0.642793	3.69553	15.7344
0.669573	20.5626	0.18335		0.643192	3.69964	15.7364
0.669948	20.5636	0.184647		0.643591	3.70375	15.7384
0.670322	20.564	0.184799		0.64399	3.70786	15.7404
0.670696	20.5643	0.184753		0.644389	3.71197	15.7424
0.671071	20.5646	0.184708		0.644788	3.71607	15.7444
0.671445	20.5649	0.184662		0.645187	3.72018	15.7464
0.67182	20.5652	0.184616		0.645585	3.72429	15.7484
0.672194	20.5654	0.18457		0.645984	3.7284	15.7504
0.672569	20.5657	0.184525		0.646383	3.73251	15.7523
0.672943	20.566	0.184494		0.646782	3.73662	15.7543
0.673318	20.5663	0.184448		0.647181	3.74072	15.7563
0.673692	20.5666	0.184402		0.64758	3.74483	15.7583
0.674067	20.5669	0.184357		0.647979	3.74894	15.7603
0.674441	20.5672	0.184311		0.648378	3.75305	15.7623
0.674816	20.5675	0.184265		0.648776	3.75716	15.7643
0.67519	20.5678	0.184219		0.649175	3.76127	15.7663
0.675565	20.5681	0.184189		0.649574	3.76538	15.7683
0.675939	20.5684	0.184143		0.649973	3.76948	15.7703
0.676314	20.5687	0.184097		0.650372	3.76979	15.7724
0.676688	20.569	0.184052		0.650771	3.76983	15.7745
0.677063	20.5692	0.184006		0.65117	3.76987	15.7766
0.677437	20.5695	0.18396		0.651569	3.7699	15.7787
0.677812	20.5698	0.183929		0.651968	3.76994	15.7808
0.678186	20.5701	0.183884		0.652366	3.76998	15.7829
0.678561	20.5704	0.183838		0.652765	3.77001	15.7849
0.678935	20.5707	0.183792		0.653164	3.77005	15.787
0.67931	20.571	0.183746		0.653563	3.77009	15.7891
0.679684	20.5713	0.183701		0.653962	3.77012	15.7912
0.680059	20.5718	0.183701		0.654361	3.77016	15.7933
0.680433	20.5732	0.183914		0.65476	3.7702	15.7954
0.680808	20.5747	0.184143		0.655159	3.77024	15.7975
0.681182	20.5761	0.184357		0.655557	3.77027	15.7996
0.681556	20.5776	0.18457		0.655956	3.77031	15.8017
0.681931	20.579	0.184784		0.656355	3.77034	15.8038
0.682305	20.5805	0.185013		0.656754	3.77038	15.8059
0.68268	20.5819	0.185226		0.657153	3.77042	15.808
0.683054	20.5834	0.18544		0.657552	3.77046	15.81
0.683429	20.5848	0.185654		0.657951	3.77049	15.8121
0.683803	20.5863	0.185867		0.65835	3.77053	15.8142
0.684178	20.5877	0.186096		0.658748	3.77056	15.8163
0.684552	20.5892	0.18631		0.659147	3.7706	15.8184
0.684927	20.5906	0.186523		0.659546	3.77064	15.8205
0.685301	20.5921	0.186737		0.659945	3.77068	15.8226
0.685676	20.5935	0.186966		0.660344	3.76498	15.8222
0.68605	20.595	0.18718		0.660743	3.75836	15.8215
0.686425	20.5964	0.187393		0.661142	3.75175	15.8207
0.686799	20.5979	0.187607		0.661541	3.74514	15.8199
0.687174	20.5993	0.187836		0.661939	3.73852	15.8192
0.687548	20.6008	0.188049		0.662338	3.73191	15.8184
0.687923	20.6022	0.188263		0.662737	3.7253	15.8177
0.688297	20.6037	0.188477		0.663136	3.71868	15.8169
0.688672	20.6051	0.18869		0.663535	3.71207	15.8161
0.689046	20.6066	0.188919		0.663934	3.70546	15.8154
0.689421	20.608	0.189133		0.664333	3.69884	15.8146
0.689795	20.6095	0.189346		0.664732	3.69223	15.8139
0.69017	20.6097	0.188599		0.66513	3.68562	15.8131
0.690544	20.6085	0.186691		0.665529	3.679	15.8123
0.690919	20.6073	0.184769		0.665928	3.67239	15.8116
0.691293	20.606	0.182846		0.666327	3.66578	15.8108
0.691667	20.6048	0.180939		0.666726	3.65916	15.8101
0.692042	20.6036	0.179016		0.667125	3.65255	15.8093
0.692416	20.6024	0.177109		0.667524	3.64594	15.8085
0.692791	20.6012	0.175186		0.667923	3.63932	15.8078
0.693165	20.5999	0.173279		0.668321	3.63271	15.807
0.69354	20.5987	0.171356		0.66872	3.6261	15.8063
0.693914	20.5975	0.169434		0.669119	3.61948	15.8055
0.694289	20.5963	0.167526		0.669518	3.61287	15.8048
0.694663	20.595	0.165604		0.669917	3.60626	15.804
0.695038	20.5938	0.163696		0.670316	3.60716	15.8064
0.695412	20.5926	0.161774		0.670715	3.61005	15.8097
0.695787	20.5914	0.159851		0.671114	3.61293	15.813
0.696161	20.5901	0.157944		0.671512	3.61582	15.8163
0.696536	20.5889	0.156021		0.671911	3.6187	15.8196
0.69691	20.5877	0.154114		0.67231	3.62159	15.8229
0.697285	20.5865	0.152191		0.672709	3.62447	15.8262
0.697659	20.5852	0.150284		0.673108	3.62736	15.8295
0.698034	20.584	0.148361		0.673507	3.63024	15.8328
0.698408	20.5828	0.146439		0.673906	3.63313	15.8362
0.698783	20.5816	0.144531		0.674305	3.63601	15.8394
0.699157	20.5804	0.142609		0.674704	3.6389	15.8427
0.699532	20.5791	0.140701		0.675102	3.64178	15.846
0.699906	20.5779	0.138779		0.675501	3.64466	15.8493
0.700281	20.5801	0.138718		0.6759	3.64755	15.8526
0.700655	20.5834	0.139267		0.676299	3.65043	15.8559
0.70103	20.5867	0.139816		0.676698	3.65332	15.8592
0.701404	20.59	0.140381		0.677097	3.6562	15.8625
0.701778	20.5933	0.14093		0.677496	3.65909	15.8658
0.702153	20.5966	0.141479		0.677895	3.66197	15.8691
0.702527	20.5999	0.142029		0.678293	3.66486	15.8724
0.702902	20.6032	0.142578		0.678692	3.66774	15.8757
0.703276	20.6065	0.143127		0.679091	3.67063	15.879
0.703651	20.6098	0.143677		0.67949	3.67351	15.8823
0.704025	20.6131	0.144241		0.679889	3.6764	15.8856
0.7044	20.6164	0.144791		0.680288	3.67815	15.8864
0.704774	20.6197	0.14534		0.680687	3.67946	15.8861
0.705149	20.623	0.145889		0.681086	3.68078	15.8858
0.705523	20.6263	0.146439		0.681484	3.68209	15.8855
0.705898	20.6296	0.146988		0.681883	3.68341	15.8852
0.706272	20.6329	0.147537		0.682282	3.68472	15.8849
0.706647	20.6362	0.148102		0.682681	3.68604	15.8846
0.707021	20.6395	0.148651		0.68308	3.68735	15.8843
0.707396	20.6428	0.1492		0.683479	3.68867	15.884
0.70777	20.6461	0.14975		0.683878	3.68998	15.8837
0.708145	20.6494	0.150299		0.684277	3.6913	15.8834
0.708519	20.6527	0.150848		0.684675	3.69261	15.8831
0.708894	20.656	0.151398		0.685074	3.69393	15.8828
0.709268	20.6593	0.151962		0.685473	3.69524	15.8825
0.709643	20.6626	0.152512		0.685872	3.69655	15.8822
0.710017	20.6658	0.153152		0.686271	3.69787	15.8819
0.710392	20.6661	0.155914		0.68667	3.69918	15.8817
0.710766	20.6663	0.158676		0.687069	3.7005	15.8814
0.711141	20.6666	0.161438		0.687468	3.70181	15.8811
0.711515	20.6669	0.164185		0.687866	3.70313	15.8808
0.71189	20.6671	0.166946		0.688265	3.70444	15.8805
0.712264	20.6674	0.169708		0.688664	3.70576	15.8802
0.712638	20.6676	0.17247		0.689063	3.70707	15.8799
0.713013	20.6679	0.175232		0.689462	3.70839	15.8796
0.713387	20.6682	0.177979		0.689861	3.7097	15.8793
0.713762	20.6684	0.18074		0.69026	3.71042	15.8813
0.714136	20.6687	0.183502		0.690659	3.71082	15.8845
0.714511	20.669	0.186264		0.691057	3.71121	15.8878
0.714885	20.6692	0.189026		0.691456	3.71161	15.891
0.71526	20.6695	0.191772		0.691855	3.71201	15.8942
0.715634	20.6697	0.194534		0.692254	3.7124	15.8975
0.716009	20.67	0.197296		0.692653	3.7128	15.9007
0.716383	20.6703	0.200058		0.693052	3.7132	15.9039
0.716758	20.6705	0.20282		0.693451	3.7136	15.9072
0.717132	20.6708	0.205566		0.69385	3.71399	15.9104
0.717507	20.6711	0.208328		0.694248	3.71439	15.9137
0.717881	20.6713	0.21109		0.694647	3.71479	15.9169
0.718256	20.6716	0.213852		0.695046	3.71519	15.9201
0.71863	20.6718	0.216614		0.695445	3.71558	15.9233
0.719005	20.6721	0.21936		0.695844	3.71598	15.9266
0.719379	20.6724	0.222122		0.696243	3.71638	15.9298
0.719754	20.6726	0.224884		0.696642	3.71678	15.933
0.720128	20.6731	0.228073		0.697041	3.71717	15.9363
0.720503	20.6738	0.232086		0.697439	3.71757	15.9395
0.720877	20.6745	0.236099		0.697838	3.71797	15.9427
0.721251	20.6753	0.240112		0.698237	3.71836	15.946
0.721626	20.676	0.244125		0.698636	3.71876	15.9492
0.722	20.6768	0.248138		0.699035	3.71916	15.9525
0.722375	20.6775	0.252167		0.699434	3.71956	15.9557
0.722749	20.6783	0.25618		0.699833	3.71995	15.9589
0.723124	20.679	0.260193		0.700232	3.7209	15.9587
0.723498	20.6798	0.264206		0.700631	3.72223	15.9559
0.723873	20.6805	0.268219		0.701029	3.72356	15.9531
0.724247	20.6813	0.272232		0.701428	3.7249	15.9503
0.724622	20.682	0.276245		0.701827	3.72623	15.9475
0.724996	20.6828	0.280258		0.702226	3.72756	15.9447
0.725371	20.6835	0.284271		0.702625	3.7289	15.9419
0.725745	20.6843	0.288284		0.703024	3.73023	15.9391
0.72612	20.685	0.292297		0.703423	3.73156	15.9363
0.726494	20.6857	0.29631		0.703822	3.7329	15.9335
0.726869	20.6865	0.300339		0.70422	3.73423	15.9307
0.727243	20.6872	0.304352		0.704619	3.73557	15.9279
0.727618	20.688	0.308365		0.705018	3.7369	15.9251
0.727992	20.6887	0.312378		0.705417	3.73823	15.9223
0.728367	20.6895	0.316391		0.705816	3.73957	15.9195
0.728741	20.6902	0.320404		0.706215	3.7409	15.9167
0.729116	20.691	0.324417		0.706614	3.74224	15.914
0.72949	20.6917	0.32843		0.707013	3.74357	15.9112
0.729865	20.6925	0.332443		0.707411	3.7449	15.9084
0.730239	20.6919	0.33461		0.70781	3.74624	15.9056
0.730614	20.6906	0.335754		0.708209	3.74757	15.9028
0.730988	20.6893	0.336884		0.708608	3.74891	15.9
0.731363	20.688	0.338013		0.709007	3.75024	15.8972
0.731737	20.6867	0.339157		0.709406	3.75157	15.8944
0.732111	20.6854	0.340286		0.709805	3.75291	15.8916
0.732486	20.6841	0.341415		0.710204	3.75413	15.8912
0.73286	20.6828	0.34256		0.710602	3.75524	15.8931
0.733235	20.6815	0.343689		0.711001	3.75636	15.8949
0.733609	20.6801	0.344818		0.7114	3.75747	15.8968
0.733984	20.6788	0.345947		0.711799	3.75859	15.8986
0.734358	20.6775	0.347092		0.712198	3.75971	15.9005
0.734733	20.6762	0.348221		0.712597	3.76082	15.9023
0.735107	20.6749	0.34935		0.712996	3.76194	15.9042
0.735482	20.6736	0.350494		0.713395	3.76305	15.9061
0.735856	20.6723	0.351624		0.713793	3.76417	15.9079
0.736231	20.671	0.352753		0.714192	3.76528	15.9098
0.736605	20.6697	0.353882		0.714591	3.7664	15.9116
0.73698	20.6684	0.355026		0.71499	3.76751	15.9135
0.737354	20.6671	0.356155		0.715389	3.76863	15.9153
0.737729	20.6658	0.357285		0.715788	3.76974	15.9172
0.738103	20.6645	0.358429		0.716187	3.77086	15.9191
0.738478	20.6632	0.359558		0.716586	3.77197	15.9209
0.738852	20.6619	0.360687		0.716984	3.77309	15.9228
0.739227	20.6606	0.361832		0.717383	3.7742	15.9246
0.739601	20.6593	0.362961		0.717782	3.77532	15.9265
0.739976	20.658	0.36409		0.718181	3.77643	15.9283
0.74035	20.6563	0.362595		0.71858	3.77755	15.9302
0.740725	20.6547	0.360916		0.718979	3.77867	15.9321
0.741099	20.653	0.359238		0.719378	3.77978	15.9339
0.741473	20.6514	0.357559		0.719777	3.7809	15.9358
0.741848	20.6497	0.355881		0.720176	3.78156	15.938
0.742222	20.648	0.354202		0.720574	3.78166	15.9407
0.742597	20.6464	0.352509		0.720973	3.78175	15.9433
0.742971	20.6447	0.35083		0.721372	3.78184	15.946
0.743346	20.6431	0.349152		0.721771	3.78194	15.9487
0.74372	20.6414	0.347473		0.72217	3.78203	15.9514
0.744095	20.6398	0.345795		0.722569	3.78213	15.9541
0.744469	20.6381	0.344116		0.722968	3.78222	15.9568
0.744844	20.6365	0.342438		0.723366	3.78232	15.9594
0.745218	20.6348	0.340759		0.723765	3.78241	15.9621
0.745593	20.6331	0.339081		0.724164	3.7825	15.9648
0.745967	20.6315	0.337387		0.724563	3.7826	15.9675
0.746342	20.6298	0.335709		0.724962	3.78269	15.9702
0.746716	20.6282	0.33403		0.725361	3.78279	15.9729
0.747091	20.6265	0.332352		0.72576	3.78288	15.9756
0.747465	20.6249	0.330673		0.726159	3.78297	15.9782
0.74784	20.6232	0.328995		0.726558	3.78307	15.9809
[truncated: 6,552 more rows]

## Sheet: Figure 3B
Wild-type heart				Ndufs4 -/- heart
Elution volume (ml)	A280	A420		Elution volume (ml)	A280	A420
0	0.01	0		0	0.6	-74
0.00259042	3.56	0.085		0.00278761	8.4	3.2
0.00518084	2.38	0.074		0.00557522	7.9	3.08
0.00777127	1.19	0.062		0.00836283	7.5	2.96
0.0103617	0.17	0.05		0.0111504	7.2	2.85
0.0129521	0.12	0.04		0.0139381	7.2	2.76
0.0155425	0.06	0.029		0.0167257	7.1	2.67
0.018133	0.01	0.018		0.0195133	7	2.58
0.0207234	-0.03	0.008		0.0223009	7	2.59
0.0233138	-0.05	-0.001		0.0250885	6.9	2.62
0.0259042	-0.06	-0.01		0.0278761	6.8	2.64
0.0284946	-0.08	-0.019		0.0306637	6.7	2.67
0.0310851	-0.09	-0.025		0.0334513	6.7	2.66
0.0336755	-0.09	-0.028		0.0362389	6.8	2.66
0.0362659	-0.1	-0.03		0.0390265	6.8	2.66
0.0388563	-0.1	-0.033		0.0418142	6.8	2.66
0.0414468	-0.11	-0.036		0.0446018	6.8	2.68
0.0440372	-0.12	-0.039		0.0473894	6.8	2.69
0.0466276	-0.13	-0.043		0.050177	6.8	2.7
0.049218	-0.14	-0.046		0.0529646	6.8	2.67
0.0518084	-0.14	-0.049		0.0557522	6.7	2.65
0.0543989	-0.15	-0.051		0.0585398	6.7	2.63
0.0569893	-0.15	-0.054		0.0613274	6.7	2.59
0.0595797	-0.15	-0.057		0.064115	6.7	2.53
0.0621701	-0.16	-0.059		0.0669027	6.7	2.46
0.0647605	-0.18	-0.062		0.0696903	6.7	2.39
0.067351	-0.19	-0.064		0.0724779	6.6	2.4
0.0699414	-0.2	-0.067		0.0752655	6.5	2.42
0.0725318	-0.21	-0.074		0.0780531	6.5	2.43
0.0751222	-0.21	-0.081		0.0808407	6.4	2.45
0.0777127	-0.22	-0.089		0.0836283	6.4	2.46
0.0803031	-0.23	-0.096		0.0864159	6.3	2.47
0.0828935	-0.24	-0.104		0.0892035	6.3	2.48
0.0854839	-0.25	-0.111		0.0919911	6.3	2.49
0.0880743	-0.26	-0.119		0.0947788	6.4	2.5
0.0906648	-0.27	-0.124		0.0975664	6.4	2.5
0.0932552	-0.27	-0.12		0.100354	6.5	2.51
0.0958456	-0.27	-0.116		0.103142	6.5	2.52
0.098436	-0.27	-0.112		0.105929	6.5	2.54
0.101026	-0.27	-0.111		0.108717	6.5	2.55
0.103617	-0.28	-0.113		0.111504	6.5	2.58
0.106207	-0.29	-0.115		0.114292	6.5	2.64
0.108798	-0.3	-0.117		0.11708	6.5	2.69
0.111388	-0.3	-0.12		0.119867	6.5	2.74
0.113979	-0.3	-0.124		0.122655	6.5	2.62
0.116569	-0.3	-0.129		0.125442	6.4	2.5
0.119159	-0.31	-0.133		0.12823	6.4	2.38
0.12175	-0.31	-0.127		0.131018	6.4	2.29
0.12434	-0.31	-0.117		0.133805	6.3	2.26
0.126931	-0.31	-0.106		0.136593	6.3	2.23
0.129521	-0.31	-0.096		0.139381	6.3	2.19
0.132112	-0.32	-0.099		0.142168	6.3	2.2
0.134702	-0.33	-0.104		0.144956	6.2	2.2
0.137292	-0.33	-0.11		0.147743	6.2	2.21
0.139883	-0.34	-0.116		0.150531	6.1	2.21
0.142473	-0.36	-0.127		0.153319	6.1	2.19
0.145064	-0.38	-0.139		0.156106	6.1	2.16
0.147654	-0.39	-0.15		0.158894	6.1	2.13
0.150244	-0.41	-0.161		0.161681	6.1	2.14
0.152835	-0.41	-0.162		0.164469	6.1	2.16
0.155425	-0.42	-0.163		0.167257	6.1	2.19
0.158016	-0.42	-0.163		0.170044	6.2	2.22
0.160606	-0.43	-0.164		0.172832	6.2	2.26
0.163197	-0.44	-0.167		0.175619	6.1	2.31
0.165787	-0.45	-0.169		0.178407	6.1	2.36
0.168377	-0.45	-0.171		0.181195	6.1	2.38
0.170968	-0.46	-0.171		0.183982	6.1	2.38
0.173558	-0.47	-0.17		0.18677	6.1	2.37
0.176149	-0.48	-0.168		0.189558	6.1	2.37
0.178739	-0.48	-0.166		0.192345	6	2.3
0.18133	-0.49	-0.167		0.195133	6	2.23
0.18392	-0.5	-0.17		0.19792	6	2.16
0.18651	-0.51	-0.173		0.200708	5.9	2.1
0.189101	-0.52	-0.176		0.203496	5.9	2.1
0.191691	-0.53	-0.175		0.206283	6	2.1
0.194282	-0.53	-0.172		0.209071	6	2.09
0.196872	-0.53	-0.169		0.211858	6	2.12
0.199462	-0.54	-0.166		0.214646	5.9	2.15
0.202053	-0.55	-0.168		0.217434	5.9	2.18
0.204643	-0.56	-0.172		0.220221	5.9	2.21
0.207234	-0.57	-0.176		0.223009	5.9	2.15
0.209824	-0.57	-0.18		0.225796	5.8	2.09
0.212415	-0.58	-0.185		0.228584	5.8	2.04
0.215005	-0.58	-0.19		0.231372	5.8	2.05
0.217595	-0.58	-0.195		0.234159	5.9	2.13
0.220186	-0.59	-0.2		0.236947	6	2.21
0.222776	-0.59	-0.204		0.239735	6.1	2.29
0.225367	-0.59	-0.208		0.242522	6.1	2.27
0.227957	-0.6	-0.212		0.24531	6.1	2.24
0.230548	-0.6	-0.217		0.248097	6.1	2.21
0.233138	-0.6	-0.224		0.250885	6	2.2
0.235728	-0.6	-0.232		0.253673	6	2.2
0.238319	-0.6	-0.239		0.25646	6	2.2
0.240909	-0.6	-0.241		0.259248	5.9	2.2
0.2435	-0.6	-0.232		0.262035	5.9	2.18
0.24609	-0.59	-0.223		0.264823	5.8	2.15
0.248681	-0.58	-0.214		0.267611	5.7	2.12
0.251271	-0.58	-0.214		0.270398	5.7	2.09
0.253861	-0.58	-0.224		0.273186	5.7	2.1
0.256452	-0.59	-0.235		0.275973	5.8	2.11
0.259042	-0.59	-0.245		0.278761	5.8	2.12
0.261633	-0.6	-0.252		0.281549	5.9	2.11
0.264223	-0.61	-0.257		0.284336	5.9	2.1
0.266813	-0.63	-0.261		0.287124	5.9	2.09
0.269404	-0.64	-0.266		0.289912	5.9	2.08
0.271994	-0.65	-0.266		0.292699	5.9	2.14
0.274585	-0.66	-0.265		0.295487	5.9	2.2
0.277175	-0.67	-0.264		0.298274	5.9	2.26
0.279766	-0.68	-0.263		0.301062	5.9	2.28
0.282356	-0.69	-0.268		0.30385	6	2.27
0.284946	-0.69	-0.274		0.306637	6	2.25
0.287537	-0.7	-0.28		0.309425	6	2.23
0.290127	-0.7	-0.286		0.312212	6	2.18
0.292718	-0.71	-0.289		0.315	5.9	2.11
0.295308	-0.72	-0.291		0.317788	5.9	2.05
0.297899	-0.73	-0.294		0.320575	5.9	2.02
0.300489	-0.74	-0.296		0.323363	5.8	2.06
0.303079	-0.74	-0.293		0.32615	5.8	2.11
0.30567	-0.74	-0.291		0.328938	5.8	2.15
0.30826	-0.75	-0.289		0.331726	5.9	2.13
0.310851	-0.75	-0.289		0.334513	5.9	2.08
0.313441	-0.75	-0.296		0.337301	6	2.03
0.316031	-0.75	-0.303		0.340088	6.1	1.99
0.318622	-0.75	-0.31		0.342876	6	2.05
0.321212	-0.75	-0.313		0.345664	5.9	2.12
0.323803	-0.75	-0.311		0.348451	5.8	2.18
0.326393	-0.75	-0.31		0.351239	5.8	2.23
0.328984	-0.75	-0.308		0.354027	5.9	2.27
0.331574	-0.75	-0.306		0.356814	5.9	2.3
0.334164	-0.75	-0.305		0.359602	5.9	2.34
0.336755	-0.75	-0.303		0.362389	5.9	2.34
0.339345	-0.75	-0.301		0.365177	5.9	2.34
0.341936	-0.75	-0.305		0.367965	5.9	2.34
0.344526	-0.75	-0.31		0.370752	5.8	2.31
0.347117	-0.75	-0.315		0.37354	5.8	2.25
0.349707	-0.76	-0.319		0.376327	5.8	2.18
0.352297	-0.76	-0.316		0.379115	5.7	2.11
0.354888	-0.75	-0.312		0.381903	5.7	2.05
0.357478	-0.75	-0.307		0.38469	5.7	2
0.360069	-0.75	-0.303		0.387478	5.7	1.94
0.362659	-0.74	-0.292		0.390265	5.7	1.9
0.365249	-0.73	-0.282		0.393053	5.7	1.93
0.36784	-0.72	-0.272		0.395841	5.7	1.96
0.37043	-0.71	-0.264		0.398628	5.7	1.98
0.373021	-0.71	-0.268		0.401416	5.7	2
0.375611	-0.71	-0.273		0.404204	5.8	2.01
0.378202	-0.71	-0.278		0.406991	5.9	2.01
0.380792	-0.71	-0.286		0.409779	6	2.02
0.383382	-0.7	-0.302		0.412566	5.9	2.06
0.385973	-0.7	-0.317		0.415354	5.9	2.11
0.388563	-0.7	-0.333		0.418142	5.9	2.15
0.391154	-0.7	-0.339		0.420929	5.9	2.15
0.393744	-0.69	-0.333		0.423717	5.8	2.08
0.396335	-0.68	-0.326		0.426504	5.8	2.02
0.398925	-0.67	-0.32		0.429292	5.7	1.95
0.401515	-0.67	-0.314		0.43208	5.7	1.95
0.404106	-0.67	-0.308		0.434867	5.6	1.96
0.406696	-0.67	-0.302		0.437655	5.6	1.97
0.409287	-0.67	-0.297		0.440442	5.5	1.98
0.411877	-0.67	-0.3		0.44323	5.6	1.98
0.414468	-0.66	-0.308		0.446018	5.7	1.99
0.417058	-0.66	-0.315		0.448805	5.8	1.99
0.419648	-0.65	-0.323		0.451593	5.7	1.99
0.422239	-0.65	-0.318		0.454381	5.7	1.99
0.424829	-0.64	-0.311		0.457168	5.6	1.99
0.42742	-0.64	-0.305		0.459956	5.5	1.98
0.43001	-0.64	-0.298		0.462743	5.5	1.96
0.4326	-0.63	-0.296		0.465531	5.5	1.94
0.435191	-0.63	-0.294		0.468319	5.5	1.92
0.437781	-0.63	-0.293		0.471106	5.6	1.97
0.440372	-0.62	-0.291		0.473894	5.6	2.08
0.442962	-0.61	-0.293		0.476681	5.6	2.19
0.445553	-0.6	-0.295		0.479469	5.7	2.31
0.448143	-0.59	-0.298		0.482257	5.8	2.27
0.450733	-0.58	-0.297		0.485044	5.8	2.22
0.453324	-0.58	-0.289		0.487832	5.9	2.17
0.455914	-0.57	-0.281		0.490619	5.9	2.11
0.458505	-0.56	-0.273		0.493407	5.8	2.03
0.461095	-0.55	-0.273		0.496195	5.6	1.95
0.463686	-0.55	-0.282		0.498982	5.5	1.87
0.466276	-0.55	-0.292		0.50177	5.4	1.83
0.468866	-0.55	-0.301		0.504558	5.4	1.81
0.471457	-0.54	-0.302		0.507345	5.4	1.78
0.474047	-0.54	-0.297		0.510133	5.4	1.77
0.476638	-0.54	-0.292		0.51292	5.4	1.83
0.479228	-0.54	-0.287		0.515708	5.4	1.89
0.481818	-0.53	-0.281		0.518496	5.5	1.95
0.484409	-0.53	-0.274		0.521283	5.5	1.98
0.486999	-0.53	-0.268		0.524071	5.5	1.98
0.48959	-0.52	-0.262		0.526858	5.5	1.98
0.49218	-0.51	-0.258		0.529646	5.5	1.97
0.494771	-0.51	-0.254		0.532434	5.6	1.95
0.497361	-0.5	-0.251		0.535221	5.6	1.93
0.499951	-0.49	-0.247		0.538009	5.6	1.91
0.502542	-0.5	-0.246		0.540796	5.6	1.9
0.505132	-0.51	-0.246		0.543584	5.6	1.89
0.507723	-0.52	-0.245		0.546372	5.5	1.89
0.510313	-0.53	-0.245		0.549159	5.5	1.89
0.512904	-0.53	-0.245		0.551947	5.4	1.84
0.515494	-0.53	-0.244		0.554735	5.3	1.78
0.518084	-0.53	-0.244		0.557522	5.2	1.73
0.520675	-0.53	-0.243		0.56031	5.1	1.68
0.523265	-0.53	-0.238		0.563097	5.1	1.67
0.525856	-0.53	-0.233		0.565885	5.1	1.65
0.528446	-0.54	-0.228		0.568673	5.1	1.64
0.531037	-0.54	-0.221		0.57146	5.1	1.66
0.533627	-0.54	-0.213		0.574248	5.1	1.69
0.536217	-0.54	-0.204		0.577035	5	1.72
0.538808	-0.54	-0.195		0.579823	5	1.75
0.541398	-0.53	-0.186		0.582611	5	1.74
0.543989	-0.53	-0.176		0.585398	5	1.74
0.546579	-0.52	-0.166		0.588186	5	1.74
0.549169	-0.52	-0.156		0.590973	5	1.73
0.55176	-0.51	-0.157		0.593761	5	1.71
0.55435	-0.5	-0.163		0.596549	5.1	1.7
0.556941	-0.48	-0.168		0.599336	5.1	1.68
0.559531	-0.47	-0.174		0.602124	5.2	1.73
0.562122	-0.46	-0.182		0.604912	5.2	1.79
0.564712	-0.46	-0.191		0.607699	5.2	1.85
0.567302	-0.45	-0.201		0.610487	5.2	1.88
0.569893	-0.45	-0.21		0.613274	5.1	1.84
0.572483	-0.44	-0.201		0.616062	5	1.81
0.575074	-0.43	-0.191		0.61885	4.9	1.77
0.577664	-0.42	-0.182		0.621637	4.9	1.73
0.580255	-0.41	-0.172		0.624425	4.8	1.68
0.582845	-0.41	-0.167		0.627212	4.8	1.64
0.585435	-0.41	-0.162		0.63	4.7	1.6
0.588026	-0.4	-0.157		0.632788	4.8	1.59
0.590616	-0.4	-0.152		0.635575	4.8	1.57
0.593207	-0.39	-0.15		0.638363	4.8	1.56
0.595797	-0.38	-0.147		0.64115	4.8	1.57
0.598387	-0.37	-0.145		0.643938	4.8	1.6
0.600978	-0.36	-0.142		0.646726	4.8	1.63
0.603568	-0.36	-0.14		0.649513	4.8	1.66
0.606159	-0.35	-0.138		0.652301	4.7	1.63
0.608749	-0.35	-0.136		0.655088	4.7	1.59
0.61134	-0.34	-0.133		0.657876	4.7	1.55
0.61393	-0.32	-0.128		0.660664	4.7	1.54
0.61652	-0.31	-0.124		0.663451	4.7	1.58
0.619111	-0.3	-0.12		0.666239	4.7	1.62
0.621701	-0.29	-0.118		0.669027	4.8	1.66
0.624292	-0.29	-0.118		0.671814	4.8	1.64
0.626882	-0.29	-0.117		0.674602	4.7	1.6
0.629473	-0.29	-0.117		0.677389	4.7	1.56
0.632063	-0.29	-0.116		0.680177	4.7	1.52
0.634653	-0.29	-0.115		0.682965	4.7	1.49
0.637244	-0.29	-0.114		0.685752	4.6	1.46
0.639834	-0.29	-0.113		0.68854	4.6	1.43
0.642425	-0.29	-0.117		0.691327	4.6	1.41
0.645015	-0.3	-0.122		0.694115	4.6	1.41
0.647605	-0.3	-0.127		0.696903	4.5	1.4
0.650196	-0.3	-0.131		0.69969	4.5	1.39
0.652786	-0.3	-0.137		0.702478	4.5	1.38
0.655377	-0.3	-0.142		0.705265	4.5	1.37
0.657967	-0.31	-0.147		0.708053	4.5	1.36
0.660558	-0.31	-0.151		0.710841	4.4	1.34
0.663148	-0.32	-0.152		0.713628	4.4	1.33
0.665738	-0.33	-0.152		0.716416	4.4	1.31
0.668329	-0.34	-0.153		0.719204	4.4	1.29
0.670919	-0.35	-0.156		0.721991	4.5	1.34
0.67351	-0.37	-0.164		0.724779	4.5	1.4
0.6761	-0.38	-0.173		0.727566	4.6	1.46
0.678691	-0.4	-0.181		0.730354	4.7	1.49
0.681281	-0.42	-0.191		0.733142	4.6	1.44
0.683871	-0.44	-0.203		0.735929	4.6	1.39
0.686462	-0.46	-0.215		0.738717	4.6	1.35
0.689052	-0.47	-0.227		0.741504	4.5	1.29
0.691643	-0.49	-0.237		0.744292	4.4	1.24
0.694233	-0.51	-0.245		0.74708	4.3	1.18
0.696824	-0.53	-0.254		0.749867	4.3	1.13
0.699414	-0.55	-0.263		0.752655	4.3	1.12
0.702004	-0.56	-0.277		0.755442	4.3	1.12
0.704595	-0.58	-0.293		0.75823	4.3	1.11
0.707185	-0.6	-0.308		0.761018	4.3	1.09
0.709776	-0.61	-0.324		0.763805	4.3	1.07
0.712366	-0.64	-0.336		0.766593	4.2	1.05
0.714956	-0.66	-0.348		0.769381	4.2	1.02
0.717547	-0.69	-0.36		0.772168	4.2	1.05
0.720137	-0.71	-0.371		0.774956	4.2	1.08
0.722728	-0.72	-0.379		0.777743	4.2	1.11
0.725318	-0.74	-0.386		0.780531	4.2	1.14
0.727909	-0.75	-0.394		0.783319	4.2	1.18
0.730499	-0.76	-0.399		0.786106	4.2	1.22
0.733089	-0.77	-0.396		0.788894	4.2	1.26
0.73568	-0.78	-0.393		0.791681	4.2	1.23
0.73827	-0.78	-0.39		0.794469	4.1	1.17
0.740861	-0.8	-0.395		0.797257	4.1	1.12
0.743451	-0.82	-0.418		0.800044	4	1.07
0.746042	-0.85	-0.44		0.802832	4	1.03
0.748632	-0.87	-0.462		0.805619	3.9	0.99
0.751222	-0.9	-0.481		0.808407	3.9	0.95
0.753813	-0.92	-0.496		0.811195	3.9	0.92
0.756403	-0.94	-0.51		0.813982	3.9	0.91
0.758994	-0.96	-0.525		0.81677	4	0.9
0.761584	-0.98	-0.533		0.819558	4	0.88
0.764174	-0.99	-0.537		0.822345	4	0.92
0.766765	-1	-0.54		0.825133	4	0.95
0.769355	-1.02	-0.544		0.82792	4	0.98
0.771946	-1.03	-0.554		0.830708	4.1	0.99
0.774536	-1.03	-0.566		0.833496	4.1	0.99
0.777127	-1.04	-0.578		0.836283	4.1	0.98
0.779717	-1.05	-0.59		0.839071	4.1	0.97
0.782307	-1.06	-0.597		0.841858	4.3	1.03
0.784898	-1.07	-0.603		0.844646	4.4	1.09
0.787488	-1.08	-0.609		0.847434	4.5	1.15
0.790079	-1.09	-0.615		0.850221	4.6	1.2
0.792669	-1.11	-0.613		0.853009	4.7	1.22
0.79526	-1.12	-0.611		0.855796	4.7	1.23
0.79785	-1.13	-0.609		0.858584	4.8	1.25
0.80044	-1.14	-0.609		0.861372	4.7	1.19
0.803031	-1.14	-0.619		0.864159	4.7	1.1
0.805621	-1.13	-0.628		0.866947	4.6	1.01
0.808212	-1.13	-0.638		0.869735	4.6	0.93
0.810802	-1.13	-0.644		0.872522	4.6	0.94
0.813392	-1.14	-0.639		0.87531	4.7	0.94
0.815983	-1.15	-0.634		0.878097	4.8	0.95
0.818573	-1.16	-0.63		0.880885	4.7	0.93
0.821164	-1.16	-0.634		0.883673	4.6	0.89
0.823754	-1.17	-0.65		0.88646	4.5	0.85
0.826345	-1.18	-0.666		0.889248	4.4	0.82
0.828935	-1.19	-0.682		0.892035	4.4	0.89
0.831525	-1.2	-0.693		0.894823	4.4	0.99
0.834116	-1.22	-0.699		0.897611	4.4	1.08
0.836706	-1.23	-0.706		0.900398	4.4	1.13
0.839297	-1.25	-0.712		0.903186	4.5	1.12
0.841887	-1.26	-0.71		0.905973	4.5	1.1
0.844478	-1.27	-0.705		0.908761	4.6	1.09
0.847068	-1.28	-0.701		0.911549	4.9	1.05
0.849658	-1.29	-0.696		0.914336	5.3	1.01
0.852249	-1.29	-0.704		0.917124	5.6	0.97
0.854839	-1.28	-0.713		0.919912	6.4	0.93
0.85743	-1.27	-0.723		0.922699	9.1	0.96
0.86002	-1.27	-0.733		0.925487	11.8	0.99
0.862611	-1.25	-0.717		0.928274	14.5	1.02
0.865201	-1.23	-0.702		0.931062	15.9	1.12
0.867791	-1.21	-0.686		0.93385	16.4	1.26
0.870382	-1.18	-0.671		0.936637	16.9	1.41
0.872972	-1.12	-0.656		0.939425	17.3	1.56
0.875563	-1.06	-0.641		0.942212	16.8	1.6
0.878153	-1	-0.627		0.945	16.2	1.63
0.880743	-0.93	-0.615		0.947788	15.6	1.66
0.883334	-0.85	-0.614		0.950575	14.9	1.71
0.885924	-0.77	-0.612		0.953363	14.2	1.77
0.888515	-0.69	-0.61		0.95615	13.5	1.83
0.891105	-0.61	-0.604		0.958938	12.7	1.89
0.893696	-0.52	-0.592		0.961726	12.1	1.91
0.896286	-0.44	-0.58		0.964513	11.6	1.91
0.898876	-0.35	-0.568		0.967301	11	1.92
0.901467	-0.23	-0.551		0.970088	10.5	1.92
0.904057	-0.08	-0.531		0.972876	10	1.92
0.906648	0.07	-0.51		0.975664	9.5	1.92
0.909238	0.22	-0.49		0.978451	9	1.92
0.911829	0.58	-0.448		0.981239	8.6	1.86
0.914419	1.04	-0.397		0.984027	8.2	1.78
0.917009	1.49	-0.346		0.986814	7.9	1.69
0.9196	1.94	-0.295		0.989602	7.5	1.61
0.92219	3.04	-0.181		0.992389	7.3	1.78
0.924781	4.26	-0.057		0.995177	7.1	1.95
0.927371	5.49	0.068		0.997965	6.8	2.12
0.929961	6.71	0.193		1.00075	6.7	2.22
0.932552	10.44	0.444		1.00354	6.6	2.24
0.935142	14.21	0.696		1.00633	6.5	2.26
0.937733	17.97	0.949		1.00912	6.4	2.27
0.940323	22.13	1.211		1.0119	6.4	2.25
0.942914	29	1.538		1.01469	6.3	2.22
0.945504	35.88	1.865		1.01748	6.2	2.19
0.948094	42.75	2.192		1.02027	6.2	2.17
0.950685	48.99	2.469		1.02305	6.2	2.16
0.953275	53.46	2.609		1.02584	6.2	2.15
0.955866	57.92	2.749		1.02863	6.2	2.15
0.958456	62.39	2.889		1.03142	6.2	2.22
0.961047	64.92	2.922		1.0342	6.3	2.31
0.963637	64.61	2.8		1.03699	6.3	2.41
0.966227	64.3	2.677		1.03978	6.4	2.49
0.968818	63.98	2.554		1.04257	6.4	2.48
0.971408	60.9	2.33		1.04535	6.5	2.46
0.973999	55.47	2.022		1.04814	6.5	2.44
0.976589	50.05	1.713		1.05093	6.6	2.42
0.97918	44.63	1.405		1.05372	6.5	2.38
0.98177	39.87	1.154		1.0565	6.5	2.35
0.98436	35.41	0.93		1.05929	6.5	2.31
0.986951	30.95	0.706		1.06208	6.5	2.33
0.989541	26.49	0.482		1.06487	6.6	2.34
0.992132	24.35	0.365		1.06765	6.6	2.36
0.994722	22.7	0.271		1.07044	6.6	2.37
0.997312	21.05	0.177		1.07323	6.6	2.37
0.999903	19.41	0.084		1.07602	6.6	2.36
1.00249	19.08	0.052		1.07881	6.6	2.36
1.00508	18.8	0.023		1.08159	6.7	2.34
1.00767	18.52	-0.007		1.08438	6.7	2.31
1.01026	18.29	-0.034		1.08717	6.8	2.28
1.01285	18.5	-0.04		1.08996	6.9	2.28
1.01545	18.71	-0.046		1.09274	6.9	2.39
1.01804	18.92	-0.052		1.09553	7	2.49
1.02063	19.16	-0.055		1.09832	7.1	2.59
1.02322	19.49	-0.049		1.10111	7.1	2.6
1.02581	19.83	-0.042		1.10389	7.1	2.53
1.0284	20.17	-0.035		1.10668	7.1	2.47
1.03099	20.49	-0.032		1.10947	7.2	2.41
1.03358	20.79	-0.034		1.11226	7.2	2.41
1.03617	21.09	-0.035		1.11504	7.2	2.41
1.03876	21.38	-0.037		1.11783	7.2	2.41
1.04135	21.65	-0.035		1.12062	7.1	2.43
1.04394	21.9	-0.028		1.12341	7.1	2.47
1.04653	22.15	-0.022		1.12619	7	2.52
1.04912	22.39	-0.015		1.12898	7	2.56
1.05171	22.58	-0.01		1.13177	7	2.51
1.0543	22.74	-0.007		1.13456	7	2.45
1.05689	22.9	-0.003		1.13735	7	2.38
1.05948	23.06	0.001		1.14013	7.1	2.34
1.06207	23.13	0.003		1.14292	7.1	2.39
1.06466	23.19	0.004		1.14571	7.2	2.43
1.06725	23.25	0.006		1.1485	7.3	2.48
1.06984	23.31	0.007		1.15128	7.3	2.49
1.07243	23.27	0.019		1.15407	7.3	2.49
1.07503	23.24	0.032		1.15686	7.4	2.49
1.07762	23.2	0.044		1.15965	7.4	2.49
1.08021	23.16	0.057		1.16243	7.5	2.51
1.0828	23.09	0.069		1.16522	7.6	2.52
1.08539	23.01	0.082		1.16801	7.7	2.53
1.08798	22.93	0.094		1.1708	7.7	2.54
1.09057	22.85	0.103		1.17358	7.7	2.55
1.09316	22.75	0.098		1.17637	7.7	2.56
1.09575	22.65	0.093		1.17916	7.7	2.57
1.09834	22.56	0.088		1.18195	7.8	2.64
1.10093	22.46	0.09		1.18473	8	2.7
1.10352	22.37	0.102		1.18752	8.1	2.77
1.10611	22.27	0.115		1.19031	8.2	2.79
1.1087	22.18	0.128		1.1931	8.2	2.71
1.11129	22.08	0.135		1.19588	8.3	2.62
1.11388	21.98	0.138		1.19867	8.3	2.54
1.11647	21.87	0.14		1.20146	8.4	2.52
1.11906	21.77	0.143		1.20425	8.6	2.52
1.12165	21.67	0.15		1.20704	8.7	2.52
1.12424	21.58	0.159		1.20982	8.9	2.55
1.12683	21.5	0.169		1.21261	9.1	2.71
1.12942	21.41	0.178		1.2154	9.3	2.88
1.13201	21.34	0.203		1.21819	9.5	3.05
1.1346	21.27	0.232		1.22097	9.7	3.12
1.1372	21.21	0.261		1.22376	10	3.13
1.13979	21.15	0.291		1.22655	10.3	3.14
1.14238	21.12	0.313		1.22934	10.5	3.15
1.14497	21.09	0.335		1.23212	10.8	3.14
1.14756	21.07	0.357		1.23491	11.1	3.12
1.15015	21.05	0.38		1.2377	11.4	3.11
1.15274	21.06	0.406		1.24049	11.7	3.12
1.15533	21.08	0.433		1.24327	12.2	3.16
1.15792	21.1	0.46		1.24606	12.7	3.2
1.16051	21.13	0.489		1.24885	13.2	3.24
1.1631	21.2	0.524		1.25164	14	3.29
1.16569	21.27	0.56		1.25442	14.9	3.35
1.16828	21.34	0.595		1.25721	15.9	3.4
1.17087	21.44	0.638		1.26	16.9	3.48
1.17346	21.58	0.695		1.26279	18.4	3.64
1.17605	21.72	0.752		1.26558	19.8	3.79
1.17864	21.86	0.809		1.26836	21.2	3.95
1.18123	22.04	0.867		1.27115	23.4	4.08
1.18382	22.26	0.927		1.27394	26	4.2
1.18641	22.48	0.987		1.27673	28.6	4.32
1.189	22.7	1.046		1.27951	31.3	4.46
1.19159	22.98	1.117		1.2823	35.5	4.78
1.19418	23.32	1.194		1.28509	39.7	5.11
1.19677	23.65	1.272		1.28788	43.9	5.43
1.19937	23.99	1.349		1.29066	49.2	5.79
1.20196	24.39	1.441		1.29345	55.6	6.19
1.20455	24.82	1.537		1.29624	62	6.6
1.20714	25.24	1.633		1.29903	68.3	7
1.20973	25.67	1.729		1.30181	76.6	7.54
1.21232	26.24	1.854		1.3046	85	8.11
1.21491	26.82	1.982		1.30739	93.4	8.67
1.2175	27.4	2.111		1.31018	102.3	9.28
1.22009	27.99	2.24		1.31296	112.2	10.01
1.22268	28.73	2.386		1.31575	122.1	10.73
1.22527	29.47	2.532		1.31854	131.9	11.46
1.22786	30.21	2.678		1.32133	141.6	12.23
1.23045	31	2.83		1.32412	151.3	13.01
1.23304	32.01	3.011		1.3269	160.9	13.8
1.23563	33.02	3.193		1.32969	170.3	14.58
1.23822	34.03	3.375		1.33248	178.2	15.32
1.24081	35.16	3.571		1.33527	186	16.07
1.2434	36.54	3.799		1.33805	193.9	16.81
1.24599	37.91	4.027		1.34084	200	17.42
1.24858	39.29	4.255		1.34363	204.6	17.92
1.25117	40.93	4.509		1.34642	209.2	18.43
1.25376	42.87	4.794		1.3492	213.9	18.93
1.25635	44.81	5.079		1.35199	214.2	19.13
1.25895	46.75	5.364		1.35478	214.5	19.33
1.26154	49.24	5.697		1.35757	214.7	19.53
1.26413	52.1	6.063		1.36035	213.6	19.61
1.26672	54.96	6.428		1.36314	210.3	19.51
1.26931	57.82	6.794		1.36593	207.1	19.41
1.2719	61.69	7.256		1.36872	203.8	19.31
1.27449	65.93	7.752		1.3715	198.3	19.02
1.27708	70.17	8.249		1.37429	192.2	18.67
1.27967	74.4	8.745		1.37708	186.2	18.33
1.28226	80.41	9.375		1.37987	179.8	17.97
1.28485	86.68	10.024		1.38265	172.3	17.56
1.28744	92.95	10.673		1.38544	164.9	17.14
1.29003	99.24	11.324		1.38823	157.4	16.73
1.29262	108.03	12.197		1.39102	149.9	16.21
1.29521	116.82	13.069		1.39381	142.2	15.62
1.2978	125.61	13.942		1.39659	134.6	15.04
1.30039	134.84	14.849		1.39938	127	14.46
1.30298	146.55	15.95		1.40217	120	13.9
1.30557	158.26	17.051		1.40496	113	13.34
1.30816	169.97	18.152		1.40774	106.1	12.78
1.31075	182.42	19.316		1.41053	99.5	12.27
1.31334	196.67	20.633		1.41332	93.5	11.81
1.31593	210.93	21.949		1.41611	87.4	11.35
1.31852	225.18	23.266		1.41889	81.4	10.9
1.32112	240.2	24.641		1.42168	76.6	10.5
1.32371	256.22	26.093		1.42447	71.9	10.12
1.3263	272.25	27.544		1.42726	67.3	9.74
1.32889	288.27	28.996		1.43004	63	9.39
1.33148	304.47	30.464		1.43283	59.5	9.11
1.33407	320.81	31.946		1.43562	56	8.84
1.33666	337.14	33.427		1.43841	52.6	8.56
1.33925	353.47	34.908		1.44119	49.9	8.44
1.34184	368.48	36.284		1.44398	47.7	8.37
1.34443	382.94	37.617		1.44677	45.4	8.3
1.34702	397.4	38.949		1.44956	43.2	8.25
1.34961	411.87	40.282		1.45235	41.8	8.25
1.3522	423.1	41.378		1.45513	40.4	8.25
1.35479	433.75	42.431		1.45792	39.1	8.26
1.35738	444.41	43.485		1.46071	38.2	8.36
1.35997	455.07	44.538		1.4635	37.6	8.53
1.36256	460.33	45.176		1.46628	37.1	8.71
1.36515	465.53	45.809		1.46907	36.6	8.89
1.36774	470.72	46.442		1.47186	36.4	9.07
1.37033	475.21	47.025		1.47465	36.3	9.24
1.37292	474.83	47.269		1.47743	36.2	9.42
1.37551	474.46	47.512		1.48022	36.3	9.64
1.3781	474.08	47.755		1.48301	36.7	9.93
1.38069	472.47	47.91		1.4858	37.2	10.22
1.38329	467.49	47.823		1.48858	37.6	10.52
1.38588	462.51	47.736		1.49137	38.3	10.94
1.38847	457.53	47.649		1.49416	39.1	11.41
1.39106	451.37	47.496		1.49695	39.9	11.87
1.39365	443.51	47.244		1.49973	40.7	12.33
1.39624	435.64	46.993		1.50252	41.8	12.74
1.39883	427.77	46.742		1.50531	42.9	13.16
1.40142	419.3	46.491		1.5081	44	13.57
1.40401	410.33	46.241		1.51088	45.3	14.08
1.4066	401.37	45.991		1.51367	46.6	14.65
1.40919	392.4	45.74		1.51646	48	15.22
1.41178	383.61	45.636		1.51925	49.4	15.8
1.41437	374.91	45.599		1.52204	51.3	16.55
1.41696	366.2	45.562		1.52482	53.2	17.31
1.41955	357.5	45.524		1.52761	55.1	18.06
1.42214	350.3	45.875		1.5304	57.2	18.89
1.42473	343.42	46.308		1.53319	59.6	19.81
1.42732	336.54	46.74		1.53597	62	20.73
1.42991	329.65	47.172		1.53876	64.4	21.65
1.4325	325.74	48.403		1.54155	67.9	23.04
1.43509	321.94	49.661		1.54434	71.6	24.51
1.43768	318.13	50.918		1.54712	75.3	25.98
1.44027	314.77	52.311		1.54991	79.6	27.65
1.44287	315.2	54.839		1.5527	85.8	29.89
1.44546	315.63	57.368		1.55549	92	32.12
1.44805	316.05	59.896		1.55827	98.2	34.36
1.45064	317.82	62.873		1.56106	107.5	37.84
1.45323	323.69	67.228		1.56385	118.3	41.87
1.45582	329.57	71.583		1.56664	129	45.91
1.45841	335.45	75.939		1.56942	140.5	50.18
1.461	343.88	81.189		1.57221	157.4	56.54
1.46359	356.41	87.867		1.575	174.4	62.9
1.46618	368.93	94.545		1.57779	191.3	69.25
1.46877	381.46	101.223		1.58058	210.5	76.53
1.47136	397.82	109.316		1.58336	231.9	84.67
1.47395	417.65	118.69		1.58615	253.2	92.8
1.47654	437.48	128.064		1.58894	274.6	100.93
1.47913	457.31	137.438		1.59173	294.5	108.8
1.48172	481.77	148.563		1.59451	314.3	116.66
1.48431	508.58	160.572		1.5973	334	124.51
1.4869	535.38	172.58		1.60009	351.1	131.35
1.48949	562.19	184.589		1.60288	363.2	136.32
1.49208	592.21	197.75		1.60566	375.4	141.29
1.49467	623.01	211.192		1.60845	387.5	146.25
1.49726	653.81	224.634		1.61124	392	148.6
1.49985	684.61	238.076		1.61403	394.2	150.13
1.50244	714.91	251.217		1.61681	396.3	151.67
1.50504	745.19	264.34		1.6196	396.9	152.57
1.50763	775.46	277.463		1.62239	390.2	150.55
1.51022	805.26	290.399		1.62518	383.4	148.53
1.51281	829.79	301.274		1.62796	376.7	146.5
1.5154	854.32	312.149		1.63075	366.5	143.09
1.51799	878.85	323.023		1.63354	353.9	138.72
1.52058	901.44	333.155		1.63633	341.3	134.34
1.52317	917.26	340.699		1.63912	328.7	129.96
1.52576	933.08	348.242		1.6419	313.7	124.33
1.52835	948.9	355.786		1.64469	298.7	118.7
1.53094	962.06	362.266		1.64748	283.7	113.08
1.53353	970.56	366.876		1.65027	268.9	107.37
1.53612	979.06	371.487		1.65305	254.2	101.55
1.53871	987.55	376.097		1.65584	239.6	95.73
1.5413	994.48	380.021		1.65863	224.9	89.91
1.54389	999.84	383.264		1.66142	211.9	84.48
1.54648	1005.2	386.507		1.6642	199.2	79.12
1.54907	1010.56	389.751		1.66699	186.5	73.77
1.55166	1017	393.19		1.66978	174.5	68.65
1.55425	1024.05	396.74		1.67257	164.5	64.25
1.55684	1031.09	400.29		1.67535	154.4	59.84
1.55943	1038.14	403.839		1.67814	144.3	55.44
1.56202	1048.78	408.727		1.68093	135.9	51.69
1.56461	1060.42	413.988		1.68372	128.4	48.27
1.56721	1072.05	419.249		1.6865	120.9	44.85
1.5698	1083.69	424.51		1.68929	113.5	41.5
1.57239	1100.58	431.803		1.69208	107.9	38.97
1.57498	1117.92	439.269		1.69487	102.3	36.43
1.57757	1135.25	446.736		1.69765	96.7	33.9
1.58016	1152.81	454.318		1.70044	91.7	31.71
1.58275	1173.75	463.674		1.70323	87.2	29.86
1.58534	1194.68	473.031		1.70602	82.8	28.02
1.58793	1215.62	482.387		1.70881	78.3	26.18
1.59052	1236.36	491.765		1.71159	74.7	24.76
1.59311	1256.35	501.226		1.71438	71.2	23.38
1.5957	1276.34	510.686		1.71717	67.7	22
1.59829	1296.33	520.147		1.71996	64.5	20.73
1.60088	1314.07	528.842		1.72274	61.7	19.69
1.60347	1327.44	536.051		1.72553	58.9	18.64
1.60606	1340.8	543.26		1.72832	56.2	17.6
1.60865	1354.17	550.469		1.73111	53.8	16.72
1.61124	1362.53	555.671		1.73389	51.5	15.91
1.61383	1365.46	558.698		1.73668	49.2	15.09
1.61642	1368.39	561.724		1.73947	47	14.26
1.61901	1371.33	564.75		1.74226	45.1	13.35
1.6216	1366.45	564.857		1.74504	43.3	12.44
1.62419	1356.78	563.17		1.74783	41.4	11.52
1.62678	1347.11	561.483		1.75062	39.6	10.51
1.62938	1337.44	559.796		1.75341	37.8	9.41
1.63197	1321.9	555.317		1.75619	36.1	8.32
1.63456	1304.48	549.952		1.75898	34.3	7.22
1.63715	1287.07	544.587		1.76177	32.9	6.17
1.63974	1269.66	539.222		1.76456	31.5	5.12
1.64233	1245.94	531.215		1.76735	30.1	4.06
1.64492	1221.5	522.911		1.77013	29	3.18
1.64751	1197.07	514.607		1.77292	28.4	2.54
1.6501	1172.55	506.233		1.77571	27.7	1.9
1.65269	1145.77	496.108		1.7785	27.1	1.27
1.65528	1118.98	485.984		1.78128	27.5	1.28
1.65787	1092.2	475.86		1.78407	28.1	1.45
1.66046	1065.51	465.625		1.78686	28.7	1.61
1.66305	1039.25	454.882		1.78965	29.5	1.97
1.66564	1013	444.138		1.79243	31.1	2.96
1.66823	986.74	433.395		1.79522	32.7	3.95
1.67082	961.18	422.722		1.79801	34.3	4.94
1.67341	937.12	412.204		1.8008	36.5	6.43
1.676	913.05	401.685		1.80358	39	8.21
1.67859	888.99	391.166		1.80637	41.6	9.99
1.68118	866.26	380.935		1.80916	44.1	11.81
1.68377	845.12	371.044		1.81195	47.2	14.2
1.68636	823.98	361.153		1.81473	50.2	16.6
1.68896	802.83	351.262		1.81752	53.2	19
1.69155	782.59	341.572		1.82031	55.9	21.2
1.69414	762.94	332.018		1.8231	58.3	23.18
1.69673	743.29	322.464		1.82588	60.6	25.15
1.69932	723.65	312.91		1.82867	63	27.13
1.70191	705.77	304.029		1.83146	64.1	28.55
1.7045	688.53	295.39		1.83425	65	29.89
1.70709	671.29	286.751		1.83704	65.9	31.23
1.70968	654.05	278.112		1.83982	66.3	32.27
1.71227	636.57	269.532		1.84261	65.6	32.6
1.71486	619.05	260.961		1.8454	64.8	32.93
1.71745	601.53	252.389		1.84819	64	33.26
1.72004	584.03	243.829		1.85097	61.9	32.61
1.72263	567.81	235.954		1.85376	59.4	31.58
1.72522	551.59	228.08		1.85655	56.8	30.55
1.72781	535.37	220.205		1.85934	54	29.41
1.7304	519.2	212.384		1.86212	49.9	27.53
1.73299	503.33	204.857		1.86491	45.8	25.66
1.73558	487.46	197.329		1.8677	41.8	23.78
1.73817	471.59	189.802		1.87049	37.9	21.78
1.74076	455.88	182.369		1.87327	34.3	19.68
1.74335	440.55	175.162		1.87606	30.7	17.57
1.74594	425.22	167.954		1.87885	27.1	15.47
1.74853	409.9	160.747		1.88164	24.7	13.93
1.75113	394.79	153.639		1.88442	22.3	12.42
1.75372	379.96	146.66		1.88721	19.9	10.91
1.75631	365.14	139.681		1.89	17.8	9.62
1.7589	350.32	132.702		1.89279	16.3	8.7
1.76149	336.04	125.973		1.89558	14.9	7.77
1.76408	322.18	119.431		1.89836	13.4	6.84
1.76667	308.32	112.888		1.90115	12.4	6.23
1.76926	294.46	106.346		1.90394	11.5	5.69
1.77185	282.24	100.492		1.90673	10.6	5.16
1.77444	270.68	94.916		1.90951	9.7	4.67
1.77703	259.12	89.339		1.9123	9.3	4.34
1.77962	247.56	83.762		1.91509	8.9	4.01
1.78221	238.35	79.208		1.91788	8.4	3.68
1.7848	229.55	74.829		1.92066	8.1	3.46
1.78739	220.75	70.45		1.92345	7.8	3.3
1.78998	211.94	66.071		1.92624	7.6	3.15
1.79257	205.46	62.746		1.92903	7.3	2.99
1.79516	198.99	59.429		1.93181	7.2	2.88
1.79775	192.52	56.112		1.9346	7	2.77
1.80034	186.2	52.866		1.93739	6.9	2.66
1.80293	180.83	50.09		1.94018	6.8	2.55
1.80552	175.45	47.313		1.94296	6.8	2.45
1.80811	170.08	44.537		1.94575	6.8	2.34
1.8107	164.84	41.831		1.94854	6.8	2.24
1.8133	159.93	39.314		1.95133	6.8	2.28
1.81589	155.03	36.796		1.95412	6.9	2.35
1.81848	150.12	34.279		1.9569	6.9	2.41
1.82107	145.37	31.884		1.95969	7	2.44
1.82366	140.83	29.664		1.96248	7	2.36
1.82625	136.3	27.444		1.96527	7.1	2.28
1.82884	131.76	25.224		1.96805	7.1	2.21
1.83143	127.52	23.248		1.97084	7.2	2.14
1.83402	123.5	21.472		1.97363	7.3	2.07
1.83661	119.49	19.695		1.97642	7.4	2
1.8392	115.48	17.918		1.9792	7.5	1.94
1.84179	111.93	16.481		1.98199	7.8	1.94
1.84438	108.59	15.196		1.98478	8.2	1.94
1.84697	105.25	13.911		1.98757	8.5	1.94
1.84956	101.91	12.627		1.99035	8.9	1.93
1.85215	98.98	11.651		1.99314	9.3	1.93
1.85474	96.14	10.738		1.99593	9.7	1.92
1.85733	93.3	9.826		1.99872	10.1	1.91
1.85992	90.45	8.913		2.0015	10.4	1.95
1.86251	87.92	8.438		2.00429	10.8	1.99
1.8651	85.4	7.976		2.00708	11.1	2.03
1.86769	82.87	7.514		2.00987	11.4	2.07
1.87028	80.38	7.079		2.01265	11.5	2.11
1.87288	78.17	6.859		2.01544	11.6	2.16
1.87547	75.95	6.64		2.01823	11.8	2.2
1.87806	73.74	6.421		2.02102	11.6	2.19
1.88065	71.61	6.189		2.02381	11.3	2.16
1.88324	69.79	5.922		2.02659	10.9	2.13
1.88583	67.96	5.655		2.02938	10.6	2.1
1.88842	66.13	5.387		2.03217	10.2	2.05
1.89101	64.38	5.128		2.03496	9.8	2
1.8936	62.78	4.883		2.03774	9.4	1.95
1.89619	61.18	4.637		2.04053	9	1.92
1.89878	59.57	4.392		2.04332	8.6	1.9
1.90137	58.04	4.168		2.04611	8.1	1.88
1.90396	56.55	3.964		2.04889	7.7	1.86
1.90655	55.07	3.76		2.05168	7.4	1.81
1.90914	53.58	3.556		2.05447	7.2	1.75
1.91173	52.16	3.406		2.05726	6.9	1.69
1.91432	50.77	3.284		2.06004	6.6	1.68
1.91691	49.37	3.162		2.06283	6.4	1.73
1.9195	47.98	3.039		2.06562	6.2	1.78
1.92209	46.68	3.05		2.06841	5.9	1.83
1.92468	45.41	3.093		2.07119	5.8	1.83
1.92727	44.14	3.135		2.07398	5.7	1.83
1.92986	42.87	3.178		2.07677	5.6	1.82
1.93245	41.63	3.574		2.07956	5.5	1.79
1.93505	40.39	3.989		2.08235	5.3	1.66
1.93764	39.16	4.405		2.08513	5.2	1.54
1.94023	37.93	4.83		2.08792	5	1.41
1.94282	36.83	5.355		2.09071	4.8	1.26
1.94541	35.73	5.881		2.0935	4.6	1.09
1.948	34.63	6.406		2.09628	4.4	0.92
1.95059	33.57	6.825		2.09907	4.1	0.77
1.95318	32.63	6.88		2.10186	4.1	0.7
1.95577	31.7	6.936		2.10465	4	0.64
1.95836	30.76	6.992		2.10743	4	0.57
1.96095	29.54	6.869		2.11022	3.9	0.53
1.96354	27.85	6.44		2.11301	3.9	0.5
1.96613	26.15	6.01		2.1158	3.9	0.47
1.96872	24.45	5.58		2.11858	3.9	0.45
1.97131	22.33	4.989		2.12137	4.1	0.56
1.9739	19.81	4.239		2.12416	4.2	0.69
1.97649	17.29	3.489		2.12695	4.4	0.82
1.97908	14.76	2.74		2.12973	4.5	0.93
1.98167	12.89	2.184		2.13252	4.6	1.02
1.98426	11.37	1.736		2.13531	4.7	1.11
1.98685	9.86	1.287		2.1381	4.8	1.2
1.98944	8.34	0.838		2.14088	4.9	1.27
1.99203	7.66	0.626		2.14367	5.1	1.34
1.99462	7.22	0.479		2.14646	5.2	1.4
1.99722	6.78	0.332		2.14925	5.2	1.46
1.99981	6.34	0.185		2.15204	5.2	1.52
2.0024	6.18	0.128		2.15482	5.1	1.59
2.00499	6.04	0.078		2.15761	5.1	1.65
2.00758	5.91	0.029		2.1604	5.1	1.67
2.01017	5.77	-0.02		2.16319	5.1	1.68
2.01276	5.71	-0.043		2.16597	5.1	1.68
2.01535	5.65	-0.067		2.16876	5.1	1.68
2.01794	5.59	-0.09		2.17155	5	1.7
2.02053	5.53	-0.112		2.17434	4.9	1.71
2.02312	5.49	-0.124		2.17712	4.9	1.72
2.02571	5.45	-0.136		2.17991	4.8	1.72
2.0283	5.41	-0.149		2.1827	4.8	1.7
2.03089	5.38	-0.159		2.18549	4.8	1.67
2.03348	5.34	-0.164		2.18827	4.8	1.65
2.03607	5.31	-0.17		2.19106	4.8	1.68
2.03866	5.28	-0.175		2.19385	4.8	1.72
2.04125	5.25	-0.178		2.19664	4.8	1.76
2.04384	5.22	-0.178		2.19942	4.8	1.79
2.04643	5.18	-0.177		2.20221	4.8	1.78
2.04902	5.15	-0.177		2.205	4.8	1.76
2.05161	5.11	-0.174		2.20779	4.8	1.75
2.0542	5.06	-0.169		2.21058	4.8	1.74
2.0568	5.02	-0.163		2.21336	4.8	1.72
2.05939	4.97	-0.158		2.21615	4.7	1.7
2.06198	4.91	-0.165		2.21894	4.7	1.69
2.06457	4.84	-0.176		2.22173	4.7	1.68
2.06716	4.78	-0.187		2.22451	4.7	1.66
2.06975	4.72	-0.198		2.2273	4.7	1.65
2.07234	4.64	-0.211		2.23009	4.7	1.64
2.07493	4.57	-0.224		2.23288	4.8	1.63
2.07752	4.5	-0.237		2.23566	4.8	1.62
2.08011	4.42	-0.249		2.23845	4.9	1.6
2.0827	4.35	-0.247		2.24124	4.8	1.64
2.08529	4.27	-0.245		2.24403	4.8	1.68
2.08788	4.19	-0.243		2.24681	4.8	1.72
2.09047	4.11	-0.244		2.2496	4.8	1.73
2.09306	4.03	-0.252		2.25239	4.8	1.68
2.09565	3.95	-0.261		2.25518	4.7	1.62
2.09824	3.87	-0.269		2.25796	4.7	1.57
2.10083	3.79	-0.278		2.26075	4.8	1.6
2.10342	3.73	-0.286		2.26354	4.8	1.67
2.10601	3.66	-0.294		2.26633	4.8	1.74
2.1086	3.6	-0.303		2.26912	4.9	1.8
2.11119	3.54	-0.309		2.2719	4.8	1.74
2.11378	3.5	-0.313		2.27469	4.8	1.69
2.11637	3.45	-0.317		2.27748	4.7	1.63
2.11897	3.4	-0.32		2.28027	4.7	1.59
2.12156	3.37	-0.332		2.28305	4.6	1.57
2.12415	3.35	-0.349		2.28584	4.5	1.54
2.12674	3.34	-0.366		2.28863	4.5	1.51
2.12933	3.32	-0.383		2.29142	4.5	1.53
2.13192	3.32	-0.394		2.2942	4.5	1.55
2.13451	3.32	-0.404		2.29699	4.6	1.57
2.1371	3.32	-0.413		2.29978	4.6	1.59
2.13969	3.32	-0.423		2.30257	4.6	1.59
2.14228	3.33	-0.441		2.30535	4.6	1.6
2.14487	3.34	-0.461		2.30814	4.6	1.61
2.14746	3.35	-0.481		2.31093	4.6	1.6
2.15005	3.36	-0.5		2.31372	4.5	1.59
2.15264	3.34	-0.525		2.3165	4.5	1.58
2.15523	3.32	-0.55		2.31929	4.4	1.59
2.15782	3.31	-0.574		2.32208	4.5	1.68
2.16041	3.28	-0.597		2.32487	4.5	1.77
2.163	3.2	-0.612		2.32765	4.6	1.86
2.16559	3.12	-0.626		2.33044	4.6	1.85
2.16818	3.05	-0.64		2.33323	4.6	1.77
2.17077	2.95	-0.659		2.33602	4.6	1.7
2.17336	2.82	-0.689		2.33881	4.6	1.63
2.17595	2.68	-0.72		2.34159	4.6	1.66
2.17854	2.55	-0.75		2.34438	4.5	1.69
2.18114	2.4	-0.77		2.34717	4.5	1.73
2.18373	2.23	-0.777		2.34996	4.5	1.71
2.18632	2.06	-0.784		2.35274	4.5	1.64
2.18891	1.89	-0.791		2.35553	4.4	1.57
2.1915	1.74	-0.8		2.35832	4.4	1.5
2.19409	1.6	-0.812		2.36111	4.4	1.53
2.19668	1.46	-0.823		2.36389	4.4	1.58
2.19927	1.32	-0.834		2.36668	4.5	1.63
2.20186	1.21	-0.835		2.36947	4.5	1.67
2.20445	1.12	-0.832		2.37226	4.5	1.68
2.20704	1.03	-0.829		2.37504	4.5	1.69
2.20963	0.93	-0.825		2.37783	4.5	1.7
2.21222	0.89	-0.813		2.38062	4.5	1.71
2.21481	0.85	-0.798		2.38341	4.5	1.73
2.2174	0.82	-0.784		2.38619	4.6	1.74
2.21999	0.78	-0.769		2.38898	4.6	1.76
2.22258	0.74	-0.764		2.39177	4.6	1.73
2.22517	0.7	-0.759		2.39456	4.5	1.7
2.22776	0.66	-0.753		2.39735	4.5	1.67
2.23035	0.62	-0.748		2.40013	4.5	1.68
2.23294	0.6	-0.741		2.40292	4.4	1.72
2.23553	0.59	-0.735		2.40571	4.4	1.76
2.23812	0.57	-0.728		2.4085	4.3	1.8
2.24072	0.55	-0.721		2.41128	4.3	1.76
2.24331	0.53	-0.712		2.41407	4.3	1.72
2.2459	0.51	-0.704		2.41686	4.3	1.67
2.24849	0.49	-0.696		2.41965	4.3	1.65
2.25108	0.47	-0.693		2.42243	4.2	1.66
2.25367	0.45	-0.699		2.42522	4.2	1.67
2.25626	0.43	-0.705		2.42801	4.2	1.67
2.25885	0.4	-0.71		2.4308	4.2	1.68
2.26144	0.38	-0.718		2.43358	4.3	1.68
2.26403	0.36	-0.727		2.43637	4.4	1.69
2.26662	0.34	-0.736		2.43916	4.5	1.7
2.26921	0.32	-0.745		2.44195	4.5	1.77
2.2718	0.3	-0.746		2.44473	4.5	1.83
2.27439	0.28	-0.743		2.44752	4.5	1.9
2.27698	0.26	-0.74		2.45031	4.5	1.88
2.27957	0.25	-0.737		2.4531	4.6	1.82
2.28216	0.22	-0.741		2.45588	4.6	1.76
2.28475	0.2	-0.745		2.45867	4.6	1.7
2.28734	0.18	-0.749		2.46146	4.6	1.69
2.28993	0.16	-0.754		2.46425	4.5	1.69
2.29252	0.14	-0.758		2.46704	4.4	1.68
2.29511	0.13	-0.762		2.46982	4.4	1.68
2.2977	0.11	-0.766		2.47261	4.4	1.67
2.30029	0.1	-0.769		2.4754	4.4	1.67
2.30289	0.07	-0.765		2.47819	4.4	1.67
2.30548	0.05	-0.762		2.48097	4.4	1.69
2.30807	0.03	-0.759		2.48376	4.3	1.71
2.31066	0.01	-0.758		2.48655	4.3	1.74
2.31325	0.01	-0.763		2.48934	4.3	1.75
2.31584	0.01	-0.769		2.49212	4.3	1.77
2.31843	0.01	-0.775		2.49491	4.2	1.78
2.32102	0	-0.781		2.4977	4.2	1.79
2.32361	-0.01	-0.786		2.50049	4.2	1.86
2.3262	-0.01	-0.791		2.50327	4.2	1.95
2.32879	-0.02	-0.796		2.50606	4.3	2.04
2.33138	-0.02	-0.795		2.50885	4.4	2.12
2.33397	-0.03	-0.79		2.51164	4.4	2.12
2.33656	-0.03	-0.786		2.51442	4.4	2.12
2.33915	-0.03	-0.781		2.51721	4.4	2.12
2.34174	-0.04	-0.779
2.34433	-0.06	-0.779
2.34692	-0.08	-0.78
2.34951	-0.1	-0.78
2.3521	-0.11	-0.788
2.35469	-0.12	-0.797
2.35728	-0.13	-0.807
2.35987	-0.14	-0.817
2.36246	-0.16	-0.823
2.36506	-0.17	-0.829
2.36765	-0.19	-0.835
2.37024	-0.2	-0.846
2.37283	-0.2	-0.846
2.37542	-0.2	-0.846
2.37801	-0.2	-0.846

## Sheet: Figure 3C
Activity in heart mitochondrial membranes
	NDUFS4 KO		WT			%	SEM
Assay	Average	SEM	Average	SEM
NADH:O2	0.15	0.002	1.47	0.08		10.2041	5.60313
Succinate:O2	1.18	0.04	1.22	0.02		96.7213	3.76542
ATP hydrolysis	2.58	0.02	3.82	0.07		67.5393	1.98968
Amplex red (nmoles)	2.28	0.06	3.53	0.12		64.5892	4.29899
FeCN	0.83	0.03	5.13	0.07		16.1793	3.86345
HAR	3.96659	0.159929	3.24586	0.0555501		122.204	4.38008
APAD	0.19	0.006	0.75	0.02		25.3333	4.13321

## Sheet: Figure 3D
Activity in purified heart complex I
	NDUFS4 KO		WT
Assay	Average	SEM	Average	SEM		%	SEM
NADH:DQ	0.81	0.03	11.99	0.11		6.75563	3.81564
H2O2	8.77	0.26	15.3	0.19		57.3203	3.21423
FeCN	5.1	0.06	32.87	1.74		15.5157	5.42274
HAR	21.06	0.16	47.38	1.49		44.4491	3.23526
APAD	0.29	0.01	4.46	0.09		6.50224	3.99533

## Sheet: Figure 3E
	Fluorescence
Temperature ( °C)	NDUFS4 KO CxI 0.3 mg/mL			WT CXI 0.31 mg/ml
20.0333	450.892	365.273	435.862	555.003	764.985	621.891
20	442.908	373.291	439.71	545.9	757.407	607.688
20	448.871	387.181	445.037	556.405	751.658	625.153
20	460.08	399.657	458.929	537.409	775.676	642.749
20	453.954	393.158	459.982	558.171	772.606	621.844
20	469.887	378.699	446.498	553.155	779.679	627.213
20	468.517	378.099	457.211	553.726	778.679	633.931
20	459.095	385.007	453.08	556.486	772.247	634.532
20	462.249	383.832	451.849	574.097	780.386	660.127
20	446.971	378.644	465.673	546.869	752.749	658.376
20	453.966	378.17	464.818	567.482	767.905	627.332
20	465.483	393.65	471.133	567.331	766.127	638.393
20	473.67	369.379	459.5	553.893	779.164	659.42
20	468.78	379.422	459.469	564.424	765.712	646.97
20.9667	486.109	377.195	469.706	560.32	743.41	649.904
21.4667	454.502	374.037	463.359	557.454	765.146	642.844
21.5	463.026	374.814	458.597	551.189	758.852	623.874
21.5	461.518	374.112	466.443	539.839	766.185	643.711
22.2333	444.004	387.414	447.909	553.531	747.723	638.374
23	469.981	378.368	452.357	540.413	750.106	655.143
23	467.448	382.81	438.864	548.713	760.943	624.764
23	456.662	371.399	460.057	553.154	762.516	631.824
23.5667	455.652	369.299	457.212	559.001	739.57	631.073
24.5	480.095	377.63	463.206	547.733	747.174	603.771
24.5	437.752	371.503	443.79	530.009	768.428	622.543
24.5	449.395	367.016	450.293	545.196	743.804	642.746
24.9667	448	373.531	438.048	534.828	744.291	607.057
26.0333	429.192	372.129	449.305	533.889	754.913	624.618
26	440.858	372.14	440.315	522.517	728.505	615.165
26	445.796	377.918	431.799	544.579	746.306	619.548
26.4667	439.853	370.25	433.546	530.638	739.567	600.386
27.5667	452.294	370.844	434.676	527.01	739.78	612.265
27.5	432.017	362.336	428.887	532.858	751.126	601.672
27.5	444.058	374.365	433.881	527.225	727.26	608.02
27.7667	427.204	375.287	419.15	518.463	735.811	613.063
29.0667	432.771	357.786	439.898	527.259	715.13	575.847
29	431.003	345.052	424.483	508	732.568	599.61
29	442.575	351.885	424.087	520.406	717.358	588.533
29.1667	433.755	351.076	432.373	524.738	720.265	600.023
30.6	432.954	356.263	427.333	528.795	709.837	599.382
30.5	433.658	336.543	431.24	525.838	713.182	581.644
30.5	419.444	359.936	431.777	508.584	706.226	594.374
30.6	442.243	353.696	431.628	511.793	718.408	598.205
32	439.262	340.074	420.953	503.517	717.645	581.149
32	414.036	349.149	409.786	504.548	703.051	592.29
32	406.197	341.739	422.837	507.426	705.597	581.992
32.0333	429.074	353.051	410.527	485.442	705.919	580.644
33.5	433.771	343.302	418.836	488.616	702.355	600.529
33.4667	417.555	337.578	411.37	514.47	693.423	581.094
33.5	411.957	338.325	411.841	488.715	686.146	583.744
33.5	413.061	352.006	433.49	500.13	688.107	582.861
34.9333	412.573	355.171	418.57	493.37	693.214	581.561
34.9333	408.619	338.076	419.262	497.431	697.926	574.817
35	417.247	344.478	412.593	488.232	678.745	568.972
35	410.771	342.999	407.296	495.306	689.468	580.476
36.3333	423.511	347.466	408.583	476.536	669.042	564.796
36.4	402.453	327.946	419.444	480.111	677.603	571.109
36.5	409.86	334.119	414.193	489.26	663.827	568.432
36.5	412.226	334.5	400.675	478.717	682.497	571.764
37.7667	407.099	346.387	403.77	494.977	666.546	564.171
37.9	399.046	323.157	405.371	468.766	669.672	545.257
38	415.433	322.009	403.056	493.016	647.263	554.126
38	416.801	352.075	406.927	463.507	670.385	554.979
39.1333	409.047	343.397	399.627	456.943	653.698	554.336
39.4	405.383	335.441	414.688	460.143	660.358	567.223
39.5	411.727	336.194	406.272	479.888	651.703	544.137
39.5	418.216	322.604	414.74	465.839	648.006	547.482
40.5667	404.747	333.621	405.025	476.611	650.971	545.223
40.9333	410.01	336.874	403.786	466.181	649.047	551.463
41	420.267	341.747	426.068	460.526	654.183	560.08
41	426.524	343.861	413.602	479.282	664.313	560.869
41.8	400.276	340.193	402.772	457.464	644.721	539.843
42.4667	427.692	358.834	429.397	458.617	645.6	544.69
42.5	432.459	337.601	425.169	476.783	650.259	545.726
42.5	437.078	354.195	422.046	479.948	637.054	558.621
43.2333	439.696	355.161	414.722	469.25	655.162	552.519
44	456.266	351.772	437.36	475.59	671.94	557.725
44	450.188	374.734	429.73	494.522	665.466	559.546
44	465.478	374.728	437.912	475.574	643.997	565.501
44.6	454.779	366.92	444.767	501.696	670.165	573.158
45.5	443.159	375.651	450.763	493.24	680.205	578.237
45.5	467.024	382.847	459.121	515.022	685.95	598.147
45.5	488.26	402.404	463.385	511.541	719.091	608.962
46.0333	489.175	398.18	471.307	499.694	723.643	621.606
47.0333	500.271	403.142	460.906	529.066	723.955	632.201
47	525.437	405.724	481.63	527.367	767.173	662.689
47	523.638	434.852	487.54	569.754	772.426	691.462
47.4667	549.458	448.195	501.97	581.554	779.748	703.932
48.5333	549.239	454.581	514.775	593.853	820.992	732.069
48.5	571.455	451.378	544.84	614.916	864.504	740.543
48.5	602.422	478.846	570.599	655.69	902.766	771.389
48.8333	602.943	500.448	565.223	676.84	919.579	819.316
50.0667	625.823	521.38	580.878	717.231	944.947	846.701
50	652.403	551.121	610.085	740.249	991.724	898.798
50	682.852	550.832	644.602	769.338	1030.84	929.438
50.1667	709.348	580.511	645.826	809.777	1099.88	979.527
51.6	736.612	595.292	682.527	855.886	1141.38	1002.8
51.5	781.356	619.62	700.059	894.505	1211.61	1089.14
51.5	798.933	656.549	722.354	906.642	1247.96	1130.96
51.6333	804.818	690.548	738.737	954.465	1284.14	1154.52
53.0667	867.106	693.233	759.968	1002.33	1361.41	1206.45
53	894.397	734.509	790.683	1021.89	1384.85	1277.15
53	938.6	764.548	830.383	1068.78	1458.37	1313.81
53.0667	952.545	784.043	856.525	1107.34	1481.95	1370.43
54.5333	1012.87	785.065	876.961	1126.24	1526.22	1384.38
54.4667	1031.89	855.234	902.944	1154.7	1581.99	1435.57
54.5	1067.44	878.517	923.977	1197.08	1593.33	1469.89
54.5333	1094.18	890.354	968.585	1197.89	1671.22	1508.24
55.9333	1120.37	913.293	951.135	1231.72	1652.97	1531.29
55.9333	1161.64	925.88	993.842	1239.13	1693.52	1563.34
56	1182.41	952.757	1016.07	1259.53	1703.76	1553.84
56	1210.27	941.136	1030.53	1241.07	1724.25	1571.75
57.4333	1242	974.603	1037.55	1256.54	1715.3	1590.74
57.4	1238.99	977.279	1068.19	1267.24	1714.68	1582.54
57.5	1272.13	1012.28	1080	1279.04	1709.62	1606.77
57.5	1305.92	1017	1111.92	1276.75	1743.11	1609.06
58.8333	1301.85	1016.59	1091.86	1287.38	1751.5	1606.77
58.9	1324.76	1030.97	1117.73	1267.96	1712.91	1587.48
59	1349.23	1039.73	1125	1273.16	1738.41	1584.12
59	1346.27	1049.71	1137.87	1283.78	1735.21	1609.37
60.1667	1336.08	1029.03	1133.17	1244.7	1717.17	1579.05
60.4	1365.41	1059.08	1137.42	1269.35	1714.05	1596.42
60.5	1375.5	1059.57	1149.69	1247.34	1724.32	1562.46
60.5	1373.95	1070.3	1138.64	1264.15	1729.83	1584.91
61.5667	1368.71	1064.75	1153.04	1256.21	1698.23	1579.75
61.9	1360.47	1058.65	1153.13	1242.63	1703.79	1561.36
62	1355.3	1065.58	1159.67	1252.67	1711.31	1556.89
62	1371.27	1069.01	1156.58	1240.06	1678.33	1575.63
62.8	1373.04	1049.02	1133.67	1237.6	1711.17	1571.34
63.4667	1360.46	1046	1136.48	1230.99	1680.99	1535.3
63.5	1353.41	1030.86	1162.75	1249.61	1678.35	1548.73
63.5	1388.66	1047.63	1152.46	1229.15	1686.35	1548.61
64.3	1372.14	1042.36	1141.67	1225.29	1674.7	1543
65	1372.38	1048.95	1139.69	1231.78	1669.48	1543.16
65	1341.79	1052.27	1135.66	1223.25	1676.79	1544.93
65	1357.95	1062.31	1137.92	1219.45	1650.77	1536.07
65.7333	1331.19	1025.2	1140.54	1212.26	1650.53	1537.21
66.5	1367.09	1038.85	1126.85	1225.03	1673.6	1546.51
66.5	1329.19	1029.82	1131.73	1238.07	1650.92	1531.67
66.5	1347.26	1033.15	1126.29	1206.81	1647.13	1537.3
67.1	1348.26	1028.78	1143.7	1213.3	1643.05	1539.02
68	1319	1028.14	1123.43	1223.24	1640.15	1519.44
68	1342.94	1023.29	1109.79	1202.2	1633.03	1514.45
68	1338.24	1019.95	1125.67	1218.99	1645.35	1512.96
68.4667	1332.64	1020.24	1109.75	1209.25	1629.88	1521.63
69.5333	1330.87	1026.55	1111.27	1215.91	1625.98	1516.73
69.5	1329.5	1031.78	1125.82	1192.74	1638.94	1502.13
69.5	1354.19	1013.18	1095.78	1215.37	1628.54	1497.57
69.8333	1332.55	1014.39	1110.3	1213.31	1625.52	1494.18
71.0667	1322.93	1007.28	1107.37	1197.94	1634.46	1488.75
71	1317.39	1011.2	1105.92	1200.7	1635.86	1491.11
71	1324.48	999.548	1104.84	1202.43	1614.75	1517.85
71.1333	1320.02	995.441	1093.08	1174.87	1612.79	1504.47
72.6	1300.77	1013.19	1088.16	1195.07	1617.57	1502.25
72.5	1277.83	995.132	1103.44	1180.44	1609.5	1492.86
72.5	1320.87	986.513	1078.2	1197.84	1600.71	1508.02
72.6667	1307.99	999.45	1094.55	1178.39	1596.28	1475.27
74.0667	1287.2	957.835	1073.97	1177.63	1611.06	1475.67
73.9333	1291.85	979.546	1078.33	1191.03	1587.67	1484.62
74	1287.78	978.568	1077.8	1177.44	1600.35	1463.09
74.0667	1288.38	992.861	1080.27	1409.54	1591.26	1485.36
75.5667	1285.94	998.167	1067.79	1407.51	1580.63	1461.78
75.4	1270.95	981.347	1081.69	1388.2	1560.67	1475
75.5	1290.07	968.545	1081.15	1418.19	1572.36	1467.74
75.5333	1278.06	977.458	1038.58	1410.22	1578.18	1454.59
77	1255.51	979.103	1065.64	1392.77	1568.25	1439.88
76.9333	1267.35	963.847	1050.06	1393.41	1577.83	1456.6
77	1282.31	971.791	1052.32	1398.17	1543.46	1442.83
77	1278.61	974.089	1055.6	1403.57	1554.46	1448.1
78.4333	1285.61	958.864	1054.96	1371.7	1555.56	1433.63
78.4333	1248.24	951.929	1048.36	1397.21	1540.64	1429.14
78.5	1268.73	949.242	1046.4	1391.08	1560.86	1451.44
78.5	1243.98	965.454	1055.48	1395.64	1550.23	1444.76
79.7667	1239.68	947.952	1022.79	1365.4	1551.31	1449.71
79.9	1246.07	957.81	1040.24	1365.96	1519.3	1413.77
80	1238.76	958.675	1034.14	1378.68	1528.25	1434.41
80	1249.1	927.971	1018.59	1372.23	1511.26	1436.9

## Sheet: Figure 3F
											Lanes 1-4 are shown in Figure 3F
