# Supplementary material for: Structural insights into respiratory complex I deficiency and assembly from the mitochondrial disease-related ndufs4−/− mouse
Source: EMBO J. 2024 Jan 2;43(2):4. doi: 10.1038/s44318-023-00001-4 (PMC10897435; doi:10.1038/s44318-023-00001-4)
Supplement: Supplementary file 6 — Source Data Fig. 6 [file 44318_2023_1_MOESM6_ESM.zip › NDUFS4_Source_Data_Figure6.xlsx]

## Sheet: Figure 6D
Uniprot code	Protein name	Peptide area																													normalised to sum of VDAC1+2+3
Q60932	VDAC1											Sum of per-sample area of common peptides									Normalised to sum of VDAC1+2+3										Average		SEM
	Sequence	WT1	WT2	WT3	WT4	KO1	KO2	KO3			number of peptides	WT1	WT2	WT3	WT4	KO1	KO2	KO3			WT1	WT2	WT3	WT4	KO1	KO2	KO3				WT	KO	WT	KO
	WNTDNTLGTEITVEDQLAR	7.91724e+08	644785658	7.27362e+08	5.12783e+08	5.01048e+08	542062388	3.53453e+08		VDAC1	6	1.00849e+10	9.56666e+09	1.00779e+10	9529019742	4.36833e+09	5.7978e+09	4.74385e+09		VDAC1	0.577088	0.568046	0.579635	0.566408	0.530609	0.531045	0.529204			VDAC1	0.572794	0.530286	0.00327318	0.000555517
	VTQSNFAVGYK	4.3409e+08	4.30321e+08	4.672e+08	4.51235e+08	5.14912e+07	54369004	50750409		VDAC2	3	2.28311e+09	2.39692e+09	2080997863	2.41771e+09	1.37627e+09	1.81311e+09	1516366089		VDAC2	0.130646	0.142323	0.119689	0.143709	0.167171	0.16607	0.169159			VDAC2	0.134092	0.167467	0.00562407	0.000903869
	LTLSALLDGK	4.42992e+09	4228860980	4.52232e+09	4255497850	2196497096	2.85959e+09	2.33941e+09		VDAC3	4	5.1075e+09	4.87778e+09	5.22776e+09	4.87687e+09	2488082319	3.3068e+09	2.70391e+09		VDAC3	0.292266	0.289631	0.300676	0.289883	0.30222	0.302885	0.301637			VDAC3	0.293114	0.302247	0.00258968	0.000360386
	WTEYGLTFTEK	2011120786	1848174850	1904513578	1760698626	633358192	934027712	765790280
	GYGFGLIK	2364049545	2.36604e+09	2401205132	2.50615e+09	949350656	1.36486e+09	1.20664e+09
	GYGFGLIKLDLK	54030413	48481637	5.53204e+07	4.26575e+07	3.65863e+07	4.28872e+07	27816929		ACADVL	6	2.64585e+09	2.25562e+09	2.36268e+09	1.96913e+09	9.65766e+08	1.55756e+09	1.2884e+09		ACADVL	0.151403	0.133934	0.13589	0.117046	0.117309	0.142663	0.143728
										ACAD9	2	2.68514e+08	2.05629e+08	1.39955e+08	1.11162e+08	9.81484e+07	7.3749e+07	5.84048e+07		ACAD9	0.0153651	0.0122098	0.00804956	0.00660751	0.0119218	0.00675499	0.00651539
Q60930	VDAC2
	Sequence	WT1	WT2	WT3	WT4	KO1	KO2	KO3
	LTLSALVDGK	1.18142e+09	1.23748e+09	1335525572	1210527660	861731807	1.11805e+09	8.89455e+08
	SNFAVGYR	429596351	4.443e+08	0	4.63129e+08	1.54537e+08	1.84415e+08	1.72336e+08																						sum of peptides per protein normalised to sum of VDAC peptides
	GFGFGLVK	672099130	715133024	745472291	744052360	360000226	5.10638e+08	454575627		sum of peptides per protein										sum of peptides per protein normalised to sum of VDAC peptides											Average		SEM				relative abundance (KO/WT)
											number of peptides	WT1	WT2	WT3	WT4	KO1	KO2	KO3			WT1	WT2	WT3	WT4	KO1	KO2	KO3				WT	KO	WT	KO			Average	SEM
Q60931	VDAC3									ACADVL	6	2.64585e+09	2.25562e+09	2.36268e+09	1.96913e+09	9.65766e+08	1.55756e+09	1.2884e+09		ACADVL	0.151403	0.133934	0.13589	0.117046	0.117309	0.142663	0.143728			ACADVL	0.134568	0.134567	0.00702735	0.00863444		ACADVL	0.99999	0.0827289
	Sequence	WT1	WT2	WT3	WT4	KO1	KO2	KO3		ACAD9	2	2.68514e+08	2.05629e+08	1.39955e+08	1.11162e+08	9.81484e+07	7.3749e+07	5.84048e+07		ACAD9	0.0153651	0.0122098	0.00804956	0.00660751	0.0119218	0.00675499	0.00651539			ACAD9	0.010558	0.00839739	0.00199448	0.00176356		ACAD9	0.795359	0.224668
	WNTDNTLGTEISWENK	1.99164e+08	183536735	208735969	1.78732e+08	1.57286e+08	1.90371e+08	1.53198e+08
	LTLSALIDGK	4.42992e+09	4228860980	4.52232e+09	4255497850	2196497096	2.85959e+09	2.33941e+09
	LTLDTIFVPNTGK	2.79839e+08	2.82654e+08	312044452	255649703	1.34299e+08	1.60718e+08	1.31749e+08
	GYGFGMVK	1.98576e+08	182725188	1.84658e+08	1.86992e+08	0	9.61219e+07	7.95597e+07
P50544	Very long-chain specific acyl-CoA dehydrogenase, mitochondrial OS=Mus musculus GN=Acadvl PE=1 SV=3 - [ACADV_MOUSE]
	Sequence	WT1	WT2	WT3	WT4	KO1	KO2	KO3
	SGELAVQALDQFATVVEAK	2.71186e+08	2.13222e+08	2.62726e+08	1.60177e+08	5.9074e+06	3.42988e+07	1.5676e+07
	GQLTIDQVFPYPSVLSEEQAQFLK	5.64793e+08	3.58109e+08	2.83962e+08	1.29893e+08	2.26686e+08	46536884	6.63444e+07
	SLSEGYPTAQHEK	480031658	470725911	510461111	5.02503e+08	1.51854e+08	495041538	431323542
	ITAFVVER	486500158	487044252	4.70266e+08	476338921	230749274	297365673	2.59068e+08
	SFAVGMFK	236513806	224994567	224748010	206913959	1.30304e+08	1.38896e+08	1.26558e+08
	FFEEVNDPAKNDALEKVEDDTLQGLK	6.06826e+08	5.01528e+08	6.10518e+08	4.93302e+08	2.20266e+08	5.45419e+08	3.89426e+08
Q8JZN5	Acyl-CoA dehydrogenase family member 9, mitochondrial OS=Mus musculus GN=Acad9 PE=2 SV=2 - [ACAD9_MOUSE]
	Sequence	WT1	WT2	WT3	WT4	KO1	KO2	KO3
	VPVENVLGEVGGGFK	6.68105e+07	7.48531e+07	79123223	7.27526e+07	5.63973e+07	70276918	5.54627e+07
	GVFPFPEVSQHELSEINQFVGPLEK	2.01703e+08	1.30776e+08	6.08318e+07	3.84094e+07	4.17511e+07	3.4721e+06	2.94215e+06
