# Supplementary material for: Structural insights into respiratory complex I deficiency and assembly from the mitochondrial disease-related ndufs4−/− mouse
Source: EMBO J. 2024 Jan 2;43(2):4. doi: 10.1038/s44318-023-00001-4 (PMC10897435; doi:10.1038/s44318-023-00001-4)
Supplement: Supplementary file 7 — EV and Appendix Figure Source Data [file 44318_2023_1_MOESM7_ESM.zip]

Archive with 4 entries (4 files):
- NDUFS4_Source_Data_FigureEV1.xlsx
- NDUFS4_Source_Data_FigureEV2.xlsx
- NDUFS4_Source_Data_FigureS1.xlsx
- NDUFS4_Source_Data_FigureS4.xlsx
