# Supplementary material for: Structural insights into respiratory complex I deficiency and assembly from the mitochondrial disease-related ndufs4−/− mouse
Source: EMBO J. 2024 Jan 2;43(2):4. doi: 10.1038/s44318-023-00001-4 (PMC10897435; doi:10.1038/s44318-023-00001-4)
Supplement: Supplementary file 7 — EV and Appendix Figure Source Data [file 44318_2023_1_MOESM7_ESM.zip › NDUFS4_Source_Data_FigureEV1.xlsx]

## Sheet: EV1A
NDUFV1	NDUFV2	NDUFV3	NDUFS1	NDUFS4	NDUFA2	NDUFS6	NDUFA12	NDUFS2	NDUFS3	NDUFS7	NDUFS8	NDUFA6	NDUFA5	NDUFA7	NDUFA9	ND1	ND2	ND4	ND5	NDUFS5	NDUFA1	NDUFA3	NDUFA8	NDUFA10	NDUFA11	NDUFA13	NDUFAB1	NDUFB1	NDUFB2	NDUFB3	NDUFB4	NDUFB5	NDUFB6	NDUFB7	NDUFB8	NDUFB9	NDUFB10	NDUFB11	NDUFC1	NDUFC2		NDUFAF2	ACAD9		NDUFAF1	NDUFAF3	NDUFAF4	NDUFAF5	ECSIT
0	0	0	0	0	0	0	0	0	0	0	0	0	0	0	0	0	0	0	0	0	0	0	0	0	0	0	0	0	0	0	0	0	0	0	0	0	0	0	0	0		0	0			0	0	0	0
0	0	0	0	0	0	0	0	0	0	0	0	0	0	0	0	0	0	0	0	0	0	0	0	0	0	0	0	0	0	0	0	0	0	0	0	0	0	0	0	0		0	0			0	0	0	0
0	0	0	0	0	0	0	0	0	0	0	0	0	0	0	0	0	0	0	0	0	0	0	0	0	0	0	0	0	0	0	0	0	0	0	0	0	0	0	0	0		0	0			0	0	0	0
0	0	0	0	0	0	0	0	0	0	0	0	0	0	0	0	0	0	0	0	0	0	0	0	0	0	0	0	0	0	0	0	0	0	0	0	0	0	0	0	0		0	0			0	0	0	0
0	0	0	0	0	0	0	0	0	0	0	0	0	0	0	0	0	0	0	0	0	0	0	0	0	0	0	0	0	0	0	0	0	0	0	0	0	0	0	0	0		0	0			0	0	0	0
0	0	0	0	0	0	0	0	0	0	0	0	0	0	0	0	0	0	0	0	0	0	0	0.000315672	0	0	0	0	0	0	0	0	0	0	0	0	0	0	0	0	0		0	0			0	0	0	0
0	0	0	0	0	0	0	0	0	0	0	0	0	0	0	0	0	0	0	0	0	0	0	0	0	0	0	0	0	0	0	0	0	0	0	0	0	0	0	0	0		0	0			0	0	0	0
0	0	0	0	0	0	0	0	0	0	0	0	0	0	0	0	0	0	0	0	0	0	0	0	0	0	0	0	0	0	0	0	0	0	0	0	0	0	0	0	0		0	0			0	0	0	0
0	0	0	0	0	0	0	0	0	0	0	0	0	0	0	0	0	0	0	0	0	0	0	0.000217164	0	0	0	0	0	0	0	0	0	0	0	0	0	0	0	0	0		0	0			0	0	0	0
0	0	0	0	0	0	0	0	0	0	0	0	0	0	0	0	0	0	0	0	0	0	0	0	0	0	0.000969925	0	0	0	0	0	0	0	0	0	0	0	0	0	0		0	0			0	0	0	0
0	0	0	0.00028427	0	0	0	0	0	0.00155622	0.00211408	0	0	0	0	0.0003816	0	0	0	0	0	0	0	0	0	0	0	0	0	0	0	0	0.00135135	0	0	0	0	0.000238095	0	0	0		0	0			0	0	0	0
0.000635135	0	0	0.000674157	0.000690031	0	0	0.00105866	0	0.000916667	0	0	0	0	0	0	0	0	0	0	0	0	0	0.000473134	0	0	0	0	0	0	0	0	0	0	0	0	0	0.000214815	0	0	0		0	0			0	0	0	0
0.00156757	0.001728	0.00137042	0.00176404	0	0.00129851	0.00211221	0.00376252	0.00169329	0.000858434	0.0031068	0.00269608	0.00110465	0.00201401	0.000148966	0.0008	0	0	0	0	0	0	0	0.000880597	0.00152679	0.00672986	0.00205156	0	0	0	0	0.00106533	0.0019482	0.00128049	0	0	0	0.00112698	0	0	0.00123214		0	0.125988			0	0	0	0
0	0	0	0	0	0	0	0	0	0	0	0	0	0	0	0	0	0	0	0	0	0	0	0	0	0	0	0	0	0	0	0	0	0	0	0	0	0	0	0	0		0	0			0	0	0	0
0.000675676	0.001192	0.0029308	0.00172472	0.000993769	0.00287313	0	0.00141059	0.00111821	0	0.00075	0	0.00104651	0	0.00564138	0.001032	0	0	0	0	0.00331034	0.00121064	0	0.00475373	0	0	0.000980666	0	0.00973684	0	0.00174201	0.00080402	0	0.000947561	0	0.000877698	0	0.000308466	0.00872802	0	0.00110714		0	0			0	0	0	0.369312
0.00993243	0.01752	0.0115875	0.0161236	0.0152492	0.00664925	0.0113311	0.0201717	0.0151225	0.0175703	0.0226699	0.0208333	0.0101744	0.0114536	0.00311034	0.01208	0.00342912	0.0251582	0.00415771	0.016875	0.0152874	0	0.0134652	0.0100746	0.00964286	0.0344076	0.0194415	0.0223947	0.0239035	0.0144681	0.00416759	0.00974874	0.0197072	0.0111341	0.0144526	0.00376259	0.00570037	0.0119577	0.0070424	0	0.0121429		0	0.487842			0	0	0	1
0.000174324	0.0003376	0.00261872	0.00280337	0	0.00262687	0	0.0032618	0.000666667	0	0.00247573	0	0.000883721	0	0.00402069	0.0003184	0	0	0	0	0.00411494	0.00257447	0	0.000828358	0	0	0.00272825	0	0.00721491	0	0	0.000450754	0	0	0.0216788	0.00194245	0	0	0.0111686	0	0.000245536		0	0			0	0	0	0
0.0288514	0.04072	0.0260516	0.0365169	0.0356698	0.0272388	0.009989	0.0430615	0.0397231	0.0485944	0.0781553	0.0539216	0.0228488	0.0246935	0.0313793	0.03296	0.0118008	0.0640823	0.0110036	0.0258036	0.0429885	0.0531915	0.0227848	0.021791	0.0255357	0.0900474	0.0553169	0.0463415	0.0723684	0.0331915	0.00477398	0.0177889	0.0421171	0.022561	0.0294891	0.0171223	0.0124239	0.0171429	0.0154085	0	0.0383036		0	0.680851			0	0.200963	0	0.825397
0.0496622	0.06744	0.050882	0.0674157	0.0584112	0.0520149	0.0429043	0.0826896	0.0631523	0.0697791	0.118689	0.0904412	0.0402907	0.0553415	0.037931	0.04848	0.0158812	0.0416139	0.0145878	0.05	0.0675862	0.0953191	0.0357595	0.0415672	0.0554464	0.105213	0.0701396	0.04102	0.119298	0.070922	0.016538	0.0423618	0.0713964	0.0480488	0.0662044	0.0302158	0.0194884	0.0192593	0.0253361	0	0.0482143		0	0.606383			0	0.270758	0	0.619048
0.109459	0.1176	0.0830393	0.113483	0.082243	0.0902985	0.0988999	0.127468	0.102662	0.135542	0.212379	0.225735	0.0912791	0.0749562	0.0557931	0.0888	0.039272	0.0776899	0.0956989	0.123214	0.107126	0.181489	0.0718354	0.063209	0.0964286	0.250237	0.137487	0.126608	0.12807	0.0865248	0.0263506	0.0522613	0.114865	0.0889024	0.119708	0.0321583	0.0520097	0.0508995	0.0419855	0	0.07375		0	0.56383			0	0.341757	0	0.505291
0.253378	0.2784	0.12673	0.194944	0.194704	0.180597	0.149615	0.236052	0.273695	0.26506	0.347087	0.47549	0.190116	0.189142	0.0868966	0.2024	0.102874	0.175633	0.217204	0.250893	0.273563	0.402128	0.142563	0.176119	0.229464	0.375355	0.326531	0.230599	0.247807	0.205674	0.0988975	0.110553	0.260135	0.241463	0.270803	0.173381	0.141291	0.167196	0.107549	0	0.169643		0	0.56079			0	0.357401	0	0.515873
1	1	1	1	1	1	1	1	1	1	1	1	1	1	1	1	0.163985	1	1	1	1	1	1	1	1	1	1	1	1	1	1	1	1	1	1	1	1	1	1	1	1		0	0			0	0	0	0
0.019527	0.02248	0.0244233	0.0327528	0.0718069	0.00873134	0.0272827	0.0346209	0.0460064	0.0454819	0.011165	0.0803922	0.0144186	0.0338004	0.0177241	0.03296	0	0.0452532	0.0173835	0.0351786	0.0264368	0.0546809	0.0316456	0.0230597	0.0146429	0.0299526	0.0257787	0.0102217	0.0328947	0.0367376	0.00669239	0.00964824	0.0260135	0.0178049	0.0846715	0.0148201	0.0121803	0.0152381	0.0234747	0.0262722	0.0175893		0	0			0	0.238267	0	0
0	0	0	0.00519101	0.0392523	0	0	0	0.0111821	0.00464859	0	0.0365196	0	0.015937	0	0.005048	1	0	0	0	0	0	0	0.00300746	0.00200893	0	0.00204082	0	0	0	0.00199559	0.0010402	0.00560811	0	0	0	0.00123021	0.00204233	0.0023061	0	0.000705357		1	0			0	0.188929	0	0.666667
0	0	0	0.00355618	0.00646417	0	0	0	0.00976571	0	0	0.0226961	0	0.00187391	0	0.00496	0	0	0	0	0	0	0	0	0	0	0.00208378	0	0	0	0.000868798	0	0	0	0	0	0	0	0	0	0		0	0			0	0	0	0.78836
0	0	0	0.00387079	0.00537383	0	0	0	0.0103088	0.00214859	0.00113835	0.0181863	0	0.00420315	0	0.001728	0	0	0	0.00358929	0	0	0	0.00670896	0	0	0	0	0	0	0	0	0	0	0	0	0	0.000359788	0	0	0.000263393		0	0.638298			0	0	0	0.952381
0	0	0	0.00444944	0.0020405	0	0	0	0.00373802	0.00676707	0.00604369	0.0072549	0	0.00474606	0	0.001824	0.00179885	0	0	0	0	0	0	0.006	0	0	0.00332975	0	0	0	0	0	0.00225225	0	0	0	0	0.00124339	0	0	0		0	0.595745			0.944954	0.981949	0	0.910053
0	0	0	0.00289888	0	0	0	0	0.00280085	0.0103414	0.000779126	0	0	0	0	0	0	0	0	0	0	0	0.0022943	0	0	0	0.00145005	0	0	0	0	0	0	0	0	0	0	0	0	0	0		0	0.569909			0	0.853189	0	0
0	0	0	0.00207865	0	0	0	0	0.00118211	0.00151606	0	0.00269608	0	0.00111384	0	0	0	0	0	0	0	0	0.00132278	0.00258955	0	0	0	0	0	0	0	0	0	0	0	0	0	0	0	0	0		0	0.316109			0	0	0	0.814815
0	0	0	0.0023427	0	0	0	0	0.00192758	0.0035743	0.00313107	0.00463235	0	0.00238179	0	0.0005312	0	0	0	0	0	0	0.00123576	0	0	0	0.000994629	0	0	0	0	0	0	0	0	0	0	0	0	0	0		0	0.338906			1	0.519856	0	0.719577
0	0	0	0.00220787	0	0	0	0	0.00116081	0.0011747	0.000711165	0.00269608	0	0.000712785	0	0	0.0193487	0	0	0	0	0	0	0.00088806	0	0	0	0	0	0	0	0	0	0	0	0	0	0	0	0	0		0	0.209726			0.064526	0	0	0.671958
0	0	0	0.00177528	0	0	0	0	0.000785942	0.000703815	0	0.00262255	0	0.000849387	0	0	0	0	0	0	0	0	0	0.000527612	0	0	0	0	0	0	0	0	0	0	0	0	0	0.000145503	0	0	0		0	0.167173			0.0792049	0.0931408	0	0.634921
0	0	0	0.00155056	0	0	0	0	0.000641108	0.00171687	0	0.00194608	0	0.000728546	0	0.0002704	0	0	0	0	0	0	0	0.000693284	0	0	0	0	0	0	0	0	0	0	0	0	0	0.000330159	0	0	0		0	0.322188			0	0	0	0.571429
0	0	0	0.00111236	0	0	0	0	0.00084984	0.00300201	0.00192961	0.00222304	0	0.00164448	0	0	0	0	0	0	0	0	0.000699367	0	0	0	0	0	0	0	0	0	0.00110135	0	0	0	0	0.000566138	0	0	0		0	0.253799			0	0.251504	0	0
0	0	0	0.000741573	0	0	0	0.0147353	0.00270501	0.00893574	0.00533981	0.00558824	0	0.00348511	0	0	0	0	0	0	0	0	0.00104747	0.000523881	0	0	0	0	0	0	0	0	0	0	0	0	0	0.000830688	0	0	0		0	0			0.737003	1	0	0
0	0	0	0.000629213	0	0	0	0	0.000382322	0.00481928	0.00436893	0.00490196	0	0.00359019	0.000409655	0.0001816	0	0	0	0	0	0	0.00131329	0	0	0	0	0	0	0	0	0	0	0	0	0	0	0.000719577	0	0	0		0	0			0.948012	0.666667	0	0
0	0	0	0.000589888	0	0	0	0	0	0.0035743	0	0	0	0.00113135	0.000744828	0	0	0	0	0	0	0	0	0.000475373	0	0	0	0	0	0	0	0	0	0	0	0	0	0.00112698	0	0	0		0.590361	0			0.415902	0.238267	0	0
0	0	0	0	0	0	0	0	0	0.0025	0	0	0	0	0	0	0	0	0	0	0	0	0	0	0	0	0	0	0	0	0	0	0	0	0	0	0	0	0	0	0		0	0			0	0.34657	0	0
0	0	0	0.00041236	0	0	0	0	0	0.000644578	0	0	0	0	0	0	0	0	0	0	0	0	0	0	0	0	0	0	0	0	0	0	0	0	0	0	0	6.8254e-05	0	0	0		0	0.0580547			0	0	0	0
0	0	0	0.000341011	0	0	0	0	0	0.00103414	0	0	0	0	0	0	0	0	0	0	0	0	0	0.000588806	0	0	0	0	0	0	0	0	0	0	0	0	0	0.000241799	0	0	0		0	0			0	0.119976	0	0
0	0	0	0.000403933	0	0	0	0.0271817	0	0	0	0	0	0	0	0	0	0	0	0	0	0	0	0	0	0	0	0	0	0	0	0	0	0	0	0	0	0	0	0	0		0	0			0	0	0	0
0	0	0	0.000153371	0	0	0	0.284692	0	0	0	0	0	0	0.00017931	0	0	0	0	0	0	0	0	0	0	0	0	0	0	0	0	0	0	0	0	0	0	0	0	0	0		0	0			0	0	0	0
0	0	0	0.000180899	0	0	0	0.201717	0	0	0	0	0	0	0.000168276	0	0	0	0	0	0	0	0	0	0	0	0	0	0	0	0	0	0.00117117	0	0	0	0	0	0	0	0		0.108434	0			0	0	0	0
0	0	0	0.000190449	0	0	0	0	0	0	0	0	0	0	0.000183448	0	0	0	0	0	0	0	0	0	0	0	0.00108485	0	0	0	0	0	0	0	0	0	0	0.000513228	0	0	0		0	0.351064			0	0	0	0
0	0	0	0.0252247	0	0	0	0	0	0	0	0	0	0	0	0	0	0	0	0	0	0	0	0	0	0	0	0	0	0	0	0	0	0	0	0	0	0	0	0	0		0	1			0	0	0	0
0	0	0	0.000170787	0	0	0	0	0	0	0	0	0	0	0.00137931	0	0	0	0	0	0	0	0	0	0	0	0	0	0	0	0	0	0.00131757	0	0	0	0	0.000671958	0.00235781	0	0		0	0.575988			0	0	0	0
0	0	0	0	0	0	0	0	0	0	0	0	0	0	0.00108966	0	0	0	0	0	0	0	0	0	0	0	0	0	0	0	0	0	0.00182432	0	0	0	0	0.000793651	0	0	0		0.376936	0			0	0.179302	0	0
0	0	0	0.0041236	0	0	0	0.000340486	0	0	0	0	0	0	0.00113793	0	0	0	0	0	0	0	0	0.000334328	0	0	0	0	0	0	0	0	0.00242117	0	0	0	0	0.000507937	0	0	0		0	0			0	0	0	0
0	0	0	0	0	0	0	0	0	0	0	0	0	0	0.000312414	0	0	0	0	0	0	0	0	0	0	0	0	0	0	0	0	0	0	0	0	0	0	0.000640212	0	0	0		0	0			0	0	0	0
0	0	0	0	0	0	0	0	0	0	0	0	0	0	0.000724138	0	0	0	0	0	0	0	0	0.000378358	0	0	0	0	0	0	0	0	0	0	0	0	0	0.000183598	0	0	0		0.117212	0			0	0.0955475	0	0
0	0	0	0	0	0	0	0	0	0	0	0	0	0	0	0	0	0	0	0	0	0	0	0	0	0	0	0	0	0	0	0	0	0	0	0	0	0	0	0	0		0	0			0	0	0	0
0	0	0	0	0	0	0	0	0	0	0	0	0	0	0	0	0	0	0	0	0	0	0	0	0	0	0	0	0	0	0	0	0	0	0	0	0	0	0	0	0		0	0			0	0	0	0
0	0	0	0	0	0	0	0	0	0	0	0	0	0	0	0	0	0	0	0	0	0	0	0	0	0	0	0	0	0	0	0	0	0	0	0	0	0	0	0	0		0	0			0	0	0	0
0	0	0	0	0	0	0	0	0	0	0	0	0	0	0.000737931	0	0	0	0	0	0	0	0	0	0	0	0	0	0	0	0	0	0	0	0	0	0	0	0	0	0		0	0			0	0	0	0
0	0	0	0	0	0	0	0	0	0	0	0	0	0	0	0	0	0	0	0	0	0	0	0	0	0	0	0	0	0	0	0	0	0	0	0	0	0	0	0	0		0.0640275	0			0	0	0	0
0	0	0	0	0	0	0.000260726	0.000240343	0	0	0	0	0	0	0.00246207	0	0	0	0	0	0	0	0	0	0	0	0	0	0	0	0	0	0	0	0	0	0	0	0	0	0		0.567986	0			0	0	1	0
0	0	0	0	0	0	0.000275028	0.00228898	0	0	0	0	0	0	0.00537241	0	0	0	0	0	0	0	0	0	0	0	0	0	0	0	0	0	0	0	0	0	0	0	0	0	0		0.552496	0			0	0	0	0
0	0	0	0	0	0	0	0.00190272	0	0	0	0	0	0	0.00448966	0	0	0	0	0	0	0	0	0	0	0.00322749	0	0	0	0	0	0	0	0	0	0	0	0	0	0	0		0.55938	0			0	0	0	0
0	0	0	0	0	0	0	0.00102861	0	0	0	0	0	0	0.00378621	0	0	0	0	0	0	0	0	0	0	0.00314218	0	0	0	0	0	0	0	0	0	0	0	0	0	0	0		0.538726	0			0	0	0	0
0	0	0	0	0	0	0	0	0	0	0	0	0	0	0	0	0	0	0	0	0	0	0	0	0	0	0	0	0	0	0	0	0	0	0	0	0	0	0	0	0		0	0			0	0	0	0
0	0	0	0	0	0	0	0	0	0	0	0	0	0	0	0	0	0	0	0	0	0	0	0	0	0	0	0	0	0	0	0	0	0	0	0	0	0	0	0	0		0	0			0	0	0	0
0	0	0	0	0	0	0	0	0	0	0	0	0	0	0	0	0	0	0	0	0	0	0	0	0	0	0	0	0	0	0	0	0	0	0	0	0	0	0	0	0		0	0			0	0	0	0
0	0	0	0	0	0	0	0	0	0	0	0	0	0	0	0	0	0	0	0	0	0	0	0	0	0	0	0	0	0	0	0	0	0	0	0	0	0	0	0	0		0	0			0	0	0	0
0	0	0	0	0	0	0	0	0	0	0	0	0	0	0	0	0	0	0	0	0	0	0	0	0	0	0	0	0	0	0	0	0	0	0	0	0	0	0	0	0		0	0			0	0	0	0
[truncated: 3 more columns]

## Sheet: EV1B
NDUFV1	NDUV2	NDUFV3	NDUFS1	NDUFS4	NDUFA2	NDUFS6	NDUFA12	NDUFS2	NDUFS3	NDUFS7	NDUFS8	NDUFA6	NDUFA5	NDUFA7	NDUFA9	ND1	ND2	ND4	ND5	NDUFS5	NDUFA1	NDUFA3	NDUFA8	NDUFA10	NDUFA11	NDUFA13	NDUFAB1	NDUFB1	NDUFB2	NDUFB3	NDUFB4	NDUFB5	NDUFB6	NDUFB7	NDUFB8	NDUFB9	NDUFB10	NDUFB11	NDUFC1	NDUFC2		NDUFAF2	ACAD9		NDUFAF1	NDUFAF3	NDUFAF4	NDUFAF5	ECSIT
0	0	0	0		0	0	0	0	0	0	0	0	0	0.0177963	0	0	0	0	0	0	0	0	0	0	0	0	0	0	0	0	0	0	0	0	0	0	0	0		0		0	0		0	0	0	0	0
0	0	0	0		0	0	0	0	0	0	0	0	0	0	0	0	0	0	0	0	0	0	0	0	0	0	0	0	0	0	0	0	0	0	0	0	0	0		0		0	0		0	0	0	0	0
0	0	0	0		0	0	0	0	0	0	0	0	0	0	0	0	0	0	0	0	0	0	0	0	0	0	0	0	0	0	0	0	0	0	0	0	0	0		0		0	0		0	0	0	0	0
0	0	0	0		0	0	0	0	0	0	0	0	0	0	0	0	0	0	0	0	0	0	0	0	0	0	0	0	0	0	0	0	0	0	0	0	0	0		0		0	0		0	0	0	0	0
0	0	0	0		0	0	0	0	0.00223445	0	0	0	0	0.0787037	0	0	0	0	0	0	0	0	0	0	0	0.000863043	0	0	0	0	0	0	0	0	0	0	0.00193846	0		0		0	0		0	0	0	0	0
0	0	0	0		0	0	0	0	0.00228947	0	0	0	0	0.0862963	0.000916115	0	0	0	0	0	0	0	0	0	0	0	0	0	0	0	0	0	0	0	0	0	0.000668132	0		0		0	0		0	0	0	0	0
0	0	0	0		0	0	0	0	0.00330144	0	0	0	0	0	0	0	0	0	0	0	0	0	0	0	0	0.00117391	0	0	0	0	0	0	0	0	0	0	0	0		0		0	0		0	0	0	0	0
0	0	0	0		0	0	0	0	0.00248804	0	0	0	0	0	0.00140839	0	0	0	0	0	0	0	0	0	0	0.00200435	0	0	0	0	0	0	0	0	0	0	0.00272527	0		0		0	0		0	0	0.0194118	0	0
0	0	0	0		0	0	0	0	0.00270335	0.00347581	0	0	0.000527508	0	0.00197351	0	0	0	0	0	0	0	0	0	0	0.00201522	0	0	0	0	0	0.00294702	0	0	0	0	0.00268132	0		0		0	0.0124615		0	0	0	0	0
0	0	0	0.000386364		0	0	0	0.00269659	0.00349282	0.00199194	0	0	0	0	0.00236203	0	0	0	0.00379237	0	0	0	0.000742317	0	0	0.00178696	0	0	0	0	0	0	0	0	0	0	0.00373626	0.00563707		0		0	0.0133077		0	0	0	0	0
0.00242025	0	0	0.00158807		0	0	0	0.00383901	0.00332536	0.0073629	0.00376923	0	0.00266667	0	0.00225166	0	0	0.00577391	0	0	0	0	0.00143499	0.00131304	0	0.00241304	0	0.00406757	0	0.000855019	0.00862069	0.00549669	0.00516746	0	0.00347826	0	0.00564835	0.0111583		0		0	0.0216154		0.172941	0	0	0	0.218047
0	0.00621984	0	0.00400568		0.00442553	0.00372549	0	0.00922601	0.00483254	0.0137097	0.00326442	0.0139073	0.00601942	0	0.00529801	0	0	0.00510435	0.00233051	0.00647399	0.00554167	0	0.00612293	0.00493478	0.00826772	0.00919565	0.00327778	0.00844595	0	0	0.0139655	0.0112583	0.0104306	0	0.00583851	0	0.0122198	0.0109653		0.00900538		0	0.0343846		0.534706	0	0	0	0.508876
0.00506135	0.00495979	0.00257658	0.0053125		0.00617021	0.00318083	0	0.00839009	0.00192823	0.0131452	0.00548077	0.0181015	0.00588997	0	0.00677704	0	0	0.00370435	0	0.00687861	0	0.01392	0.00702128	0.0045	0.0106299	0.00591304	0.00278819	0.0124324	0	0	0.0216897	0.00877483	0.0132536	0	0.00950311	0	0.0154505	0.00621622		0.00876344		0	0.0336923		0.442353	0	0	0	0.576923
0.00745399	0.0114209	0.0125225	0.0138068		0.0130638	0.0285403	0	0.0179876	0.0227033	0.0282258	0.0223077	0	0.00702265	0.0175926	0.0119205	0.00202851	0	0.028087	0.015572	0.0193064	0.018	0.0288	0.0169504	0.0136087	0.0192913	0.0173913	0.00854167	0.0702703	0	0.00847584	0.0292414	0.0268874	0.0233493	0	0.031677	0.0129744	0.0345055	0.00903475		0.0146237		0.002528	0.0573077		1	0.209707	0	0	1
0.0186503	0.0146917	0	0.0195739		0.0131064	0.0416122	0.0128226	0.0226625	0.0344498	0.0494355	0.0280288	0.0569536	0.0186408	0.00248148	0.0236203	0.00359649	0.043346	0.0232174	0.0271186	0.0235838	0.0197917	0.02984	0.0098818	0.0162609	0.0268504	0.0297826	0.0109722	0.0329054	0	0.00858736	0.0320345	0.0390728	0.040622	0	0.0261801	0.0181026	0.0298901	0.0151737		0.0215054		0	0.0513077		0.8	0.202935	0.177451	0	0.792899
0.0181595	0.0199732	0.0127928	0.0271591		0.0187234	0.0398693	0	0.0318885	0.0574163	0.0403226	0.0378846	0.0779249	0.0204207	0.0149444	0.0245033	0.00313596	0.0551331	0.0262609	0.0237288	0.0295376	0.0339583	0.03944	0.0338061	0.0228261	0.035748	0.0280435	0.0802083	0.0479054	0.0453052	0.0362825	0.0375862	0.0334437	0.0363158	0.0148503	0.0253416	0.0206154	0.0474725	0.00741313		0.022957		0.00968	0.0356154		0.477647	0	0.0418627	0	0.621302
0.0481595	0.0447721	0.0426126	0.0590909		0.0322553	0.157516	0	0.0653251	0.0727273	0.0895161	0.0774038	0.211921	0.0250485	0.294444	0.0483444	0.0047807	0.0798479	0.0337391	0.059322	0.0612717	0.0675	0.07008	0.0628842	0.048913	0.0669291	0.0563043	0.0399306	0.0905405	0	0.0438662	0.0734483	0.0701987	0.0751196	0.0421557	0.0586957	0.0471795	0.0835165	0.0188803		0.0693548		0.00976	0.0493077		0.581176	0.225734	0.221569	0	0.807692
0.0555215	0.0412869	0.0377477	0.0576705		0.0446809	0.0490196	0.0122581	0.0591331	0.0545455	0.137903	0.0783654	0.192053	0.0214887	0.0592593	0.0401766	0.00745614	0.104563	0.00758261	0.0413136	0.0578035	0.04375	0.06824	0.0434988	0.0502174	0.0650394	0.0478261	0.0774306	0.0817568	0	0.0635688	0.0975862	0.0728477	0.0832536	0.0754491	0.0673913	0.0448205	0.078022	0.0702703		0.0459677		0.01936	0.035		0.447059	0.252822	0.025	0	0.565089
0.0195092	0.0193029	0.0235135	0.03125		0.0240426	0.0453159	0.0215323	0.365325	0.382775	0.36129	0.420673	0.767108	0.231392	0.0198148	0.350993	0.0324561	0.193536	0.248696	0.275424	0.342775	0.359583	0.5496	0.562648	0.284783	0.366142	0.326087	0.579861	0.359459	0.344601	0.277323	0.727586	0.360927	0.409569	0.28982	0.338509	0.32	0.463736	0.110425		0.240323		0.144	0.0563077		0	0	0.370588	0	0.704142
0.201534	0.136729	0.145045	0.190625		0.140851	0.337691	0.021371	0.275851	0.272727	0.382258	0.373077	0.792494	0.138188	0.0172963	0.273731	0.0339912	0.230798	0.148696	0.199364	0.282081	0.2325	0.2736	0.416076	0.197609	0.287402	0.254348	0.341319	0.39527	0.252113	0.205576	0.448276	0.308278	0.288038	0.158084	0.26677	0.24	0.235165	0.0814672		0.141935		0.05632	0.0495385		0	0.234763	0.198039	0	0.710059
0.250307	0.218499	0.161261	0.272727		0.231064	0.647059	0.0182258	0.253251	0.224402	0.491129	0.308654	0.838852	0.100324	0.0474074	0.181015	0.0280702	0.193916	0.0668696	0.145763	0.227746	0.23875	0.2272	0.309693	0.178043	0.268504	0.219565	0.226736	0.343243	0.286385	0.156877	0.236552	0.25894	0.287081	0.25988	0.212733	0.194359	0.243956	0.06139		0.172849		0.02936	0.0508462		0	0.200451	0.245098	0	0.843195
0	0	0	0.0202841		0	0	0.0225806	1	1	1	1	1	1	0.00857407	1	1	1	1	1	1	1	1	1	1	1	1	1	1	1	1	1	1	1	1	1	1	1	1		1		1	1		0	0	0	0	0.849112
0.0542945	0.0297587	0.0234234	0.0306818		0	0.0129847	0.0218548	0.304025	0.284689	0.260484	0.332692	0	0.152751	0.0171296	0.190949	0.0243421	0.422053	0.237391	0.237288	0.265318	0.25375	0.4112	0.144208	0.267391	0.307087	0.297826	0.0993056	0.334459	0.262441	0.165056	0.276552	0.271523	0.283254	0.231138	0.164907	0.275897	0.428571	0.10888		0.190323		0	0.124615		0	0	0	0	0.961538
0.0238344	0.0324397	0.0301802	0.0440341		0.0274894	0.00701525	0	0.0178328	0.0111244	0.0156452	0.0347115	0.0634658	0.00495146	0.0117222	0.00569536	0.00368421	0.0241445	0.00728696	0.0208686	0.00490751	0	0.02392	0.0112057	0.000869565	0	0.0202826	0.00140625	0.0191892	0	0.0136803	0.00634483	0.0238411	0.0226794	0.0217964	0.0158696	0	0.0276923	0.0114286		0.018871		0	0.0256923		0.309412	0.510158	0.358824	0	0.405325
0.0395706	0.0343164	0.0422523	0.0707386		0.0424255	0.0118083	0.0208065	0.0147678	0.0146172	0.00943548	0.0169231	0.0817881	0.00686084	0.0158148	0.00373068	0.00815789	0.0741445	0.022	0.029661	0.0254913	0.0323333	0.0536	0.0770686	0.00980435	0.0280315	0.0365217	0.0319792	0.0437838	0	0.0333829	0.0333793	0.0506623	0.054067	0.0566467	0.0537267	0.0208205	0.0562637	0.046332		0.033871		0	0.0346154		0	0.591422	0.80098	0	0.378698
0.0211043	0.0482574	0.0625225	0.0588068		0.06	0.00873638	0	0.00755418	0.00858852	0.0031129	0.0153846	0	0.00258576	0.0107593	0	0	0	0.0107826	0	0	0	0	0.0319149	0	0	0.0185435	0	0	0	0	0	0	0.0245455	0	0	0	0.0203956	0		0		0	0.0305385		0	0	0	0	0.117751
0.027638	0.0592493	0.0331532	0.0602273		0.0302553	0.00897603	0.0230645	0.00866873	0.0189952	0.00354032	0.0130769	0.0554084	0.00501618	0.0146667	0	0	0	0.00735652	0.0129661	0	0	0	0.00434988	0	0	0.00595652	0	0	0	0	0	0.0100331	0	0	0	0	0.0121758	0		0		0	0.0273846		0	0.555305	0.821569	0	0.325444
0.0981595	0.0640751	0.109009	0.11733		0.0889362	0.121786	0.0229839	0.0162848	0.0313397	0.0296774	0.0217788	0.0817881	0.0162783	0.0887037	0.00236203	0	0	0.0110435	0.0126059	0	0	0.01648	0	0	0	0.00521739	0.00631944	0	0	0	0	0.0205298	0.0123923	0	0	0	0.0176264	0.0405405		0		0	0.0120769		0	1	1	0	0.54142
0.0564417	0.0646113	0.039009	0.0747159		0.0429787	0.0464052	0.0572581	0.0077709	0.0122727	0.013629	0.0100962	0.0550773	0.00243042	0.0488889	0.00119426	0	0	0	0.00256356	0	0	0	0	0.001	0	0	0.00234028	0	0	0.00769517	0.0131034	0.00913907	0.00708134	0	0	0	0.0106374	0.012278		0		0	0.0121538		0.185294	0.575621	0.482353	0	0.232544
0.0622699	0.047185	0.0723423	0.0840909		0.0629787	0.0209368	0.0426613	0.00910217	0.0110526	0.0119355	0.0169231	0.0604857	0.00339806	0.0340741	0.00189183	0	0	0	0	0	0	0	0	0.0008	0	0.000904348	0	0	0	0	0.0140345	0.0120861	0.00732057	0	0	0	0.0102418	0.00849421		0		0	0.0105385		0.224706	0.593679	0.596078	0	0.235799
0.0834356	0.103217	0.0896396	0.105966		0.0812766	0.0736383	0.0204032	0.00897833	0.0189474	0.0195161	0.0138942	0.0796909	0.00676375	0.0453704	0.000408389	0	0	0	0	0	0	0	0	0.000845652	0	0	0.013125	0	0	0	0.0177241	0.0137086	0.00851675	0	0.0108385	0	0.0117143	0.00895753		0		0	0		0	0.501129	0.556863	0	0
0.104601	0.0772118	0.107207	0.134659		0.115319	0.0716776	0.0452419	0.00708978	0.0233493	0.0168548	0.0144231	0.110375	0.00964401	0.0538889	0.000768212	0	0	0	0	0	0	0	0	0.00107826	0	0	0.00638889	0	0	0.000724907	0	0.0094702	0	0	0	0	0.0109231	0.0169884		0		0	0		0	0.623025	0.615686	0	0
0.121472	0.127078	0.15045	0.194602		0.121277	0.0721133	0.0675806	0.00931889	0.0224163	0.0164516	0.00836538	0.104967	0.00407767	0.0574074	0.0012649	0	0	0	0	0.0734104	0	0	0	0.000863043	0	0	0.00510417	0	0	0	0	0.00622517	0	0	0	0	0.00835165	0.0121622		0		0	0		0	0.573363	0.629412	0	0
0.200613	0.188472	0.159459	0.205398		0.168085	0	0.026371	0.00386997	0.00700957	0	0.0115385	0.0565121	0.00215534	0.0355556	0.000490066	0	0	0	0	0.116185	0	0	0	0.00111304	0	0	0	0	0	0	0	0	0	0	0	0	0.00578022	0		0		0	0		0	0.365688	0.180392	0	0
1	1	1	1		1	0.0590414	0.0243548	0	0.00844498	0.0125	0	0.0976821	0.0018835	0.0162778	0.000682119	0	0	0	0	0	0	0	0	0.00201957	0	0	0	0	0	0	0	0	0	0	0	0	0	0		0		0	0.11		0	0	0.187255	0	0
0.58589	0.536193	0.475676	0.696023		0.502128	0.0997821	0.0455645	0.0107121	0.0177033	0.0180645	0.0129808	0.125828	0.00430421	0.082963	0.00260486	0	0	0	0	0.164162	0	0	0	0.00126957	0	0	0	0	0	0	0	0	0	0	0	0	0.00351648	0		0		0	0		0	0.564334	0.34902	0	0
0.0601227	0.0474531	0.018018	0.0954545		0.0531915	0.095207	0.0943548	0	0.00925837	0.0018629	0.008125	0.109161	0	0.06	0.00108389	0	0	0	0	0.0884393	0	0	0	0.00175652	0	0	0	0	0	0	0	0	0	0	0	0	0.00351648	0		0		0	0		0	0	0.270588	0	0
0.00423313	0.00563003	0	0.0162784		0.0198723	0.0638344	0.303226	0	0.00404306	0	0	0.054415	0	0.0372222	0	0	0	0	0	0	0	0	0	0	0	0	0	0	0	0	0	0	0	0	0	0	0.0036044	0.00694981		0		0	0		0	0	0	0	0
0	0.00237265	0	0.0106818		0.00923404	0.0729847	1	0	0.0058134	0	0	0.0777042	0	0.0266667	0.00181236	0	0	0	0	0	0	0	0	0.00157826	0	0	0.00354167	0	0	0	0	0	0	0	0	0	0	0		0		0	0		0	0	0	0	0
0	0	0	0.00869318		0.00714894	0.0466231	0.703226	0	0.00555024	0	0.00649038	0.0845475	0	0.0237037	0.000578366	0	0	0	0	0	0	0	0	0	0	0	0	0	0	0	0	0.0036755	0	0	0	0	0.006	0		0		0	0		0	0	0	0	0
0	0.00251475	0	0.013267		0	0.110458	0.0421774	0	0.00559809	0	0	0.113687	0	0.0988889	0.00089404	0	0	0	0	0	0	0	0	0.00178478	0	0.00182826	0.00649306	0	0	0	0	0.00711921	0	0	0	0	0.00430769	0		0		0	0		0	0	0	0	0
0	0.00188472	0	0.0140625		0	0.0930283	0.0673387	0	0	0	0	0.146799	0	0.152963	0.000419426	0	0	0	0	0	0	0	0	0.00345652	0	0.00352174	0	0	0	0	0	0.00764901	0	0	0	0	0.00613187	0		0		0	0.0685385		0	0	0	0	0
0	0	0	0.0180114		0.0194894	0.128105	0.0780645	0	0	0	0	0.163355	0	0.152593	0.000993377	0	0	0	0	0	0	0	0	0.00371739	0	0.00209348	0	0	0	0	0	0.0068543	0	0	0	0	0.00613187	0.0127027		0		0	0.231538		0	0	0	0	0
0	0.00265416	0	0.0670455		0.0155745	0.103704	0.168548	0	0	0	0	0.162252	0	0.155185	0.0012053	0	0	0	0	0	0	0	0	0.0035	0	0	0	0	0	0	0	0.00768212	0	0	0	0	0.00395604	0.0119691		0		0	0.0203846		0	0	0	0	0
0	0.00319035	0	0.0148295		0.0111064	0.126797	0.115323	0	0	0	0	0.100993	0	0.109444	0.000518764	0	0	0	0	0	0	0	0	0.00336957	0	0	0	0	0	0	0	0.00602649	0	0	0	0	0.00254945	0.00969112		0		0	0		0	0	0	0	0
0.00302454	0.00172654	0	0.00835227		0.00748936	0.0653595	0.0806452	0	0	0	0	0.13245	0	0.108704	0	0	0	0	0	0	0	0	0.00190544	0.00215217	0	0	0	0	0	0	0	0	0	0	0	0	0.00413187	0.00903475		0		0	0		0	0	0	0	0
0.00420245	0.0052815	0	0.00380682		0	0.163834	0.0471774	0	0	0	0	0.105188	0	0.0914815	0.000827815	0	0	0	0	0	0	0	0.00113712	0.00178913	0	0	0	0	0	0	0	0.0027053	0	0	0	0	0.00226374	0		0		0	0		0	0	0	0	0
0.0040184	0	0	0.00659091		0	0.0714597	0.0230645	0	0	0	0	0.118102	0	0.0831481	0.000134216	0	0	0	0	0	0	0	0.000782506	0	0	0	0	0	0	0	0	0	0	0	0	0	0	0		0		0	0		0	0	0	0	0
0	0	0	0.000752841		0	0.0984749	0.011371	0	0	0	0	0.0762693	0	0.0851852	0	0	0	0	0	0	0	0	0.000921986	0.00126522	0.00818898	0	0	0	0	0	0	0	0	0	0	0	0	0		0		0	0		0	0	0	0	0
0	0	0.00244144	0		0	0.154466	0.0191935	0	0	0	0	0.0949227	0	0.123704	0	0	0	0	0	0	0	0	0	0.0014587	0.0126772	0	0	0	0	0	0	0	0	0	0	0	0	0		0		0	0		0	0	0	0	0
0	0	0	0		0	0.184532	0.00689516	0	0	0	0	0.0575055	0	0.113889	0	0	0	0	0	0	0	0	0	0.00152609	0	0	0	0	0	0	0	0	0	0	0	0	0	0		0		0	0		0	0	0	0	0
0	0	0.00486486	0		0	0.917211	0.0110484	0	0	0	0	0.115894	0	0.187037	0.000192936	0	0	0	0	0	0	0	0	0.00336957	0.0107087	0	0	0	0	0	0	0	0	0	0	0	0	0		0		0	0		0	0	0	0	0
0	0	0.00652252	0		0	1	0.02	0	0	0	0	0.089404	0	0.561111	0	0	0	0	0	0	0	0	0.000255319	0.00163043	0	0	0	0	0	0	0	0	0	0	0	0	0	0		0		0	0		0	0	0	1	0
0	0	0.0232432	0		0	0.917211	0.0670968	0	0	0	0	0.163355	0	0.642593	0	0	0	0	0	0	0	0	0	0.0043913	0.00319685	0	0.00143056	0	0	0	0	0	0	0	0	0	0	0		0		0	0		0	0	0	0.22381	0
0	0	0.0357658	0		0	0.429194	0.091129	0	0	0	0	0.200883	0	0.792593	0	0	0	0	0	0	0	0	0	0.00345652	0.0092126	0	0	0	0	0	0	0	0	0	0	0	0	0		0		0	0		0	0	0	0	0
0	0	0.0138739	0		0.00148085	0.577342	0.0668548	0	0	0	0	0.152318	0	1	0	0	0	0	0	0	0	0	0	0.00317391	0.00404724	0	0.00119097	0	0	0	0	0	0	0	0	0	0	0		0		0	0		0	0	0	0	0
0	0	0	0		0.00134894	0.101743	0.011371	0	0	0	0	0.0513245	0	0.309259	0	0	0	0	0	0	0	0	0	0.000845652	0	0	0	0	0	0	0	0	0	0	0	0	0	0		0		0	0		0	0	0	0	0
0	0	0	0		0.00185532	0.0867102	0.00565323	0	0	0	0	0.068543	0	0.32963	0	0	0	0	0	0	0	0	0	0.000554348	0	0	0	0	0	0	0	0	0	0	0	0	0	0		0		0	0		0	0	0	0	0
0	0.00186327	0	0		0.00480851	0.431373	0.176613	0	0	0	0	0.630243	0	0.781481	0	0	0	0	0	0	0	0	0	0.00715217	0.0618898	0	0	0	0	0	0	0	0	0	0	0	0	0		0		0	0		0	0	0	0	0
0	0	0	0		0.0019617	0.181917	0.0743548	0	0	0	0	0.303532	0	0.205556	0	0	0	0	0	0	0	0	0	0	0.0215748	0	0	0.00153378	0	0	0	0	0	0	0	0	0	0		0		0	0		0	0	0	0	0
0	0	0	0		0.0019617	0.106536	0.0321774	0	0	0	0	0.165563	0	0.0983333	0	0	0	0	0	0	0	0	0	0	0	0	0.00211458	0.00185135	0	0	0	0	0	0	0	0	0	0		0		0	0		0	0	0	0	0
0	0	0	0		0.00160426	0.109586	0	0	0	0	0	0.0190949	0	0	0	0	0	0	0	0	0	0	0	0	0	0	0.00652778	0	0	0	0	0	0	0	0	0	0	0		0		0	0		0	0	0	0	0
[truncated: 3 more columns]

## Sheet: Figure EV1 B inset
	molecular mass	oligomerization status	total mass	gel slice
CxI	975	1	975	19
CxV	583	1	583	23
CxIII(2)IV(2)	693	1	693	26.5
CxIII(2)	243	2	486	not observed
fumarase	52	4	208	36
CxIV	207	1	207	35
CxII	125	1	125	39
ETF dehydrogenase	64	1	64	43
adenylate kinase2	26	1	26	55
subcomplexes observed:
complex I subcomplex 800				22
complex I subcomplex 200				35
