# Supplementary material for: Structural insights into respiratory complex I deficiency and assembly from the mitochondrial disease-related ndufs4−/− mouse
Source: EMBO J. 2024 Jan 2;43(2):4. doi: 10.1038/s44318-023-00001-4 (PMC10897435; doi:10.1038/s44318-023-00001-4)
Supplement: Supplementary file 7 — EV and Appendix Figure Source Data [file 44318_2023_1_MOESM7_ESM.zip › NDUFS4_Source_Data_FigureEV2.xlsx]

## Sheet: Figure EV2A
WT membranes						NDUFS4 KO Membranes
HAR (mM)	Activity (NADH:HAR)					HAR (mM)	Activity (NADH:HAR)
0	0.078389	0.139797	0.144657			0.001	1.04958	1.16278	1.1701
0.1	0.866786	0.845151	0.892176			0.005	2.74935	2.69928	2.80899
0.5	2.02573	1.9447	2.03725			0.01	3.38829	3.38279	3.49025
1	2.73807	2.6442	2.84459			0.015	3.41662	3.55655	3.9839
2	3.01682	2.94377	3.14035			0.025	3.89423	3.90481	4.30114
3.5	3.17809	3.2035	3.35599			0.035	4.0932	4.15372	4.3674
5	3.42356	3.46394	3.66583			0.05	4.29702	3.83034	4.60473
HAR (mM)	Average	SEM				HAR (mM)	Average	SEM
0	0.120948	0.0213255				0	1.12749	0.0390118
0.1	0.868038	0.0135894				0.1	2.75254	0.0317133
0.5	2.00256	0.0291218				0.5	3.42045	0.0349402
1	2.74229	0.057886				1	3.65236	0.170623
2	3.03365	0.0573666				2	4.03339	0.133907
3.5	3.24586	0.0555501				3.5	4.20478	0.0831689
5	3.51778	0.0749388				5	4.24403	0.225112

## Sheet: Figure EV2B
	Activity (NADH:HAR)
NADH (uM)	WT kidney mem			NDUFS4 KO kidney mem
250	1.74084	1.70298	1.45744	3.26106	3.32392	3.38997
125	1.55149	1.56953	1.66912	2.7071	2.66883	2.74285
62.5	1.35167	1.24275	1.28764	1.88252	1.95736	1.85873
31.25	0.9469	0.91228	0.875059	1.1169	1.14178	1.11096
15.625	0.676578	0.598364	0.586692	0.636056	0.667615	0.694422
7.8125	0.448732	0.321579	0.377057	0.394513	0.340471	0.328903
0	-0.10458	-0.09809	0.018717	-0.07456	-0.08183	-0.37529
	WT kidney mem			NDUFS4 KO kidney mem
NADH (uM)	Average	SEM		Average	SEM
250	1.63375	0.0888331		3.32498	0.0372167
125	1.59671	0.0365755		2.70626	0.0213725
62.5	1.29402	0.031602		1.89954	0.0297153
31.25	0.911413	0.0207432		1.12321	0.00943959
15.625	0.620545	0.0282186		0.666031	0.0168674
7.8125	0.382456	0.036805		0.354629	0.0202197
0	-0.0613177	0.0400612		-0.177227	0.0990539

## Sheet: Figure EV2C
	Activity (NADH:FeCN)
NADH (uM)	WT kidney mem (0.1 mM FeCN)			WT kidney mem (0.1 mM FeCN)
250	1.49675	1.47925	1.31789	0.836092	0.853385	0.774982
125	1.33224	1.23465	1.23677	0.684466	0.675048	0.721169
62.5	1.27861	1.27424	1.26795	0.594083	0.592333	0.534066
31.25	1.18689	1.17614	1.16753	0.445575	0.429654	0.444673
15.625	0.973026	1.03316	0.968959	0.325755	0.323222	0.293848
7.8125	0.5409	0.558284	0.539707	0.190391	0.182432	0.195411
0	-0.03188	0.036865	0.0328	-0.03749	0.025276	0.051707
	WT kidney mem			NDUFS4 KO kidney mem
NADH (uM)	Average	SEM		Average	SEM
250	1.4313	0.0569275		0.821486	0.023782
125	1.26789	0.0321813		0.693561	0.0140692
62.5	1.2736	0.00309293		0.573494	0.0197205
31.25	1.17685	0.00559754		0.439967	0.00516324
15.625	0.991716	0.0207567		0.314275	0.0102396
7.8125	0.546297	0.00600339		0.189411	0.0037786
0	0.012595	0.0222684		0.0131643	0.0264515
