# Supplementary material for: Structural insights into respiratory complex I deficiency and assembly from the mitochondrial disease-related ndufs4−/− mouse
Source: EMBO J. 2024 Jan 2;43(2):4. doi: 10.1038/s44318-023-00001-4 (PMC10897435; doi:10.1038/s44318-023-00001-4)
Supplement: Supplementary file 7 — EV and Appendix Figure Source Data [file 44318_2023_1_MOESM7_ESM.zip › NDUFS4_Source_Data_FigureS1.xlsx]

## Sheet: Figure S1D
/fsc
/@title	/@xaxis	/@yaxis	/coordinate/x	/coordinate/x/#agg	/coordinate/y	/coordinate/y/#agg
RELION masked-corrected FSC	Resolution (A-1)	Correlation Coefficient	0.001001	0.001001	1	1
RELION masked-corrected FSC	Resolution (A-1)	Correlation Coefficient	0.0019984	0.0019984	0.999946	0.999946
RELION masked-corrected FSC	Resolution (A-1)	Correlation Coefficient	0.0039968	0.0039968	0.999852	0.999852
RELION masked-corrected FSC	Resolution (A-1)	Correlation Coefficient	0.0059952	0.0059952	0.999763	0.999763
RELION masked-corrected FSC	Resolution (A-1)	Correlation Coefficient	0.00799361	0.00799361	0.999606	0.999606
RELION masked-corrected FSC	Resolution (A-1)	Correlation Coefficient	0.00999201	0.00999201	0.998915	0.998915
RELION masked-corrected FSC	Resolution (A-1)	Correlation Coefficient	0.0119904	0.0119904	0.998386	0.998386
RELION masked-corrected FSC	Resolution (A-1)	Correlation Coefficient	0.0139888	0.0139888	0.998934	0.998934
RELION masked-corrected FSC	Resolution (A-1)	Correlation Coefficient	0.0159872	0.0159872	0.99881	0.99881
RELION masked-corrected FSC	Resolution (A-1)	Correlation Coefficient	0.0179856	0.0179856	0.998339	0.998339
RELION masked-corrected FSC	Resolution (A-1)	Correlation Coefficient	0.019984	0.019984	0.997693	0.997693
RELION masked-corrected FSC	Resolution (A-1)	Correlation Coefficient	0.0219824	0.0219824	0.997748	0.997748
RELION masked-corrected FSC	Resolution (A-1)	Correlation Coefficient	0.0239808	0.0239808	0.997778	0.997778
RELION masked-corrected FSC	Resolution (A-1)	Correlation Coefficient	0.0259792	0.0259792	0.996987	0.996987
RELION masked-corrected FSC	Resolution (A-1)	Correlation Coefficient	0.0279776	0.0279776	0.996242	0.996242
RELION masked-corrected FSC	Resolution (A-1)	Correlation Coefficient	0.029976	0.029976	0.995951	0.995951
RELION masked-corrected FSC	Resolution (A-1)	Correlation Coefficient	0.0319744	0.0319744	0.99449	0.99449
RELION masked-corrected FSC	Resolution (A-1)	Correlation Coefficient	0.0339728	0.0339728	0.992638	0.992638
RELION masked-corrected FSC	Resolution (A-1)	Correlation Coefficient	0.0359712	0.0359712	0.989995	0.989995
RELION masked-corrected FSC	Resolution (A-1)	Correlation Coefficient	0.0379696	0.0379696	0.985019	0.985019
RELION masked-corrected FSC	Resolution (A-1)	Correlation Coefficient	0.039968	0.039968	0.978537	0.978537
RELION masked-corrected FSC	Resolution (A-1)	Correlation Coefficient	0.0419664	0.0419664	0.898171	0.898171
RELION masked-corrected FSC	Resolution (A-1)	Correlation Coefficient	0.0439648	0.0439648	0.894308	0.894308
RELION masked-corrected FSC	Resolution (A-1)	Correlation Coefficient	0.0459632	0.0459632	0.88847	0.88847
RELION masked-corrected FSC	Resolution (A-1)	Correlation Coefficient	0.0479616	0.0479616	0.875728	0.875728
RELION masked-corrected FSC	Resolution (A-1)	Correlation Coefficient	0.04996	0.04996	0.849004	0.849004
RELION masked-corrected FSC	Resolution (A-1)	Correlation Coefficient	0.0519584	0.0519584	0.859883	0.859883
RELION masked-corrected FSC	Resolution (A-1)	Correlation Coefficient	0.0539568	0.0539568	0.863997	0.863997
RELION masked-corrected FSC	Resolution (A-1)	Correlation Coefficient	0.0559552	0.0559552	0.858171	0.858171
RELION masked-corrected FSC	Resolution (A-1)	Correlation Coefficient	0.0579536	0.0579536	0.850057	0.850057
RELION masked-corrected FSC	Resolution (A-1)	Correlation Coefficient	0.059952	0.059952	0.844573	0.844573
RELION masked-corrected FSC	Resolution (A-1)	Correlation Coefficient	0.0619504	0.0619504	0.83835	0.83835
RELION masked-corrected FSC	Resolution (A-1)	Correlation Coefficient	0.0639488	0.0639488	0.828948	0.828948
RELION masked-corrected FSC	Resolution (A-1)	Correlation Coefficient	0.0659472	0.0659472	0.825258	0.825258
RELION masked-corrected FSC	Resolution (A-1)	Correlation Coefficient	0.0679456	0.0679456	0.821364	0.821364
RELION masked-corrected FSC	Resolution (A-1)	Correlation Coefficient	0.069944	0.069944	0.826544	0.826544
RELION masked-corrected FSC	Resolution (A-1)	Correlation Coefficient	0.0719424	0.0719424	0.824863	0.824863
RELION masked-corrected FSC	Resolution (A-1)	Correlation Coefficient	0.0739408	0.0739408	0.829667	0.829667
RELION masked-corrected FSC	Resolution (A-1)	Correlation Coefficient	0.0759392	0.0759392	0.825304	0.825304
RELION masked-corrected FSC	Resolution (A-1)	Correlation Coefficient	0.0779377	0.0779377	0.819644	0.819644
RELION masked-corrected FSC	Resolution (A-1)	Correlation Coefficient	0.0799361	0.0799361	0.814367	0.814367
RELION masked-corrected FSC	Resolution (A-1)	Correlation Coefficient	0.0819345	0.0819345	0.814467	0.814467
RELION masked-corrected FSC	Resolution (A-1)	Correlation Coefficient	0.0839329	0.0839329	0.818842	0.818842
RELION masked-corrected FSC	Resolution (A-1)	Correlation Coefficient	0.0859313	0.0859313	0.820677	0.820677
RELION masked-corrected FSC	Resolution (A-1)	Correlation Coefficient	0.0879297	0.0879297	0.816081	0.816081
RELION masked-corrected FSC	Resolution (A-1)	Correlation Coefficient	0.0899281	0.0899281	0.811081	0.811081
RELION masked-corrected FSC	Resolution (A-1)	Correlation Coefficient	0.0919265	0.0919265	0.804469	0.804469
RELION masked-corrected FSC	Resolution (A-1)	Correlation Coefficient	0.0939249	0.0939249	0.806763	0.806763
RELION masked-corrected FSC	Resolution (A-1)	Correlation Coefficient	0.0959233	0.0959233	0.810243	0.810243
RELION masked-corrected FSC	Resolution (A-1)	Correlation Coefficient	0.0979217	0.0979217	0.818131	0.818131
RELION masked-corrected FSC	Resolution (A-1)	Correlation Coefficient	0.0999201	0.0999201	0.810436	0.810436
RELION masked-corrected FSC	Resolution (A-1)	Correlation Coefficient	0.101918	0.101918	0.789554	0.789554
RELION masked-corrected FSC	Resolution (A-1)	Correlation Coefficient	0.103917	0.103917	0.773332	0.773332
RELION masked-corrected FSC	Resolution (A-1)	Correlation Coefficient	0.105915	0.105915	0.748493	0.748493
RELION masked-corrected FSC	Resolution (A-1)	Correlation Coefficient	0.107914	0.107914	0.719474	0.719474
RELION masked-corrected FSC	Resolution (A-1)	Correlation Coefficient	0.109912	0.109912	0.68605	0.68605
RELION masked-corrected FSC	Resolution (A-1)	Correlation Coefficient	0.11191	0.11191	0.670692	0.670692
RELION masked-corrected FSC	Resolution (A-1)	Correlation Coefficient	0.113909	0.113909	0.662251	0.662251
RELION masked-corrected FSC	Resolution (A-1)	Correlation Coefficient	0.115907	0.115907	0.641301	0.641301
RELION masked-corrected FSC	Resolution (A-1)	Correlation Coefficient	0.117906	0.117906	0.599371	0.599371
RELION masked-corrected FSC	Resolution (A-1)	Correlation Coefficient	0.119904	0.119904	0.575003	0.575003
RELION masked-corrected FSC	Resolution (A-1)	Correlation Coefficient	0.121902	0.121902	0.556081	0.556081
RELION masked-corrected FSC	Resolution (A-1)	Correlation Coefficient	0.123901	0.123901	0.513972	0.513972
RELION masked-corrected FSC	Resolution (A-1)	Correlation Coefficient	0.125899	0.125899	0.458225	0.458225
RELION masked-corrected FSC	Resolution (A-1)	Correlation Coefficient	0.127898	0.127898	0.411558	0.411558
RELION masked-corrected FSC	Resolution (A-1)	Correlation Coefficient	0.129896	0.129896	0.39087	0.39087
RELION masked-corrected FSC	Resolution (A-1)	Correlation Coefficient	0.131894	0.131894	0.382419	0.382419
RELION masked-corrected FSC	Resolution (A-1)	Correlation Coefficient	0.133893	0.133893	0.361399	0.361399
RELION masked-corrected FSC	Resolution (A-1)	Correlation Coefficient	0.135891	0.135891	0.339247	0.339247
RELION masked-corrected FSC	Resolution (A-1)	Correlation Coefficient	0.13789	0.13789	0.326066	0.326066
RELION masked-corrected FSC	Resolution (A-1)	Correlation Coefficient	0.139888	0.139888	0.293538	0.293538
RELION masked-corrected FSC	Resolution (A-1)	Correlation Coefficient	0.141886	0.141886	0.266679	0.266679
RELION masked-corrected FSC	Resolution (A-1)	Correlation Coefficient	0.143885	0.143885	0.262811	0.262811
RELION masked-corrected FSC	Resolution (A-1)	Correlation Coefficient	0.145883	0.145883	0.244919	0.244919
RELION masked-corrected FSC	Resolution (A-1)	Correlation Coefficient	0.147882	0.147882	0.214843	0.214843
RELION masked-corrected FSC	Resolution (A-1)	Correlation Coefficient	0.14988	0.14988	0.213358	0.213358
RELION masked-corrected FSC	Resolution (A-1)	Correlation Coefficient	0.151878	0.151878	0.208822	0.208822
RELION masked-corrected FSC	Resolution (A-1)	Correlation Coefficient	0.153877	0.153877	0.184771	0.184771
RELION masked-corrected FSC	Resolution (A-1)	Correlation Coefficient	0.155875	0.155875	0.171167	0.171167
RELION masked-corrected FSC	Resolution (A-1)	Correlation Coefficient	0.157874	0.157874	0.170839	0.170839
RELION masked-corrected FSC	Resolution (A-1)	Correlation Coefficient	0.159872	0.159872	0.166719	0.166719
RELION masked-corrected FSC	Resolution (A-1)	Correlation Coefficient	0.161871	0.161871	0.153769	0.153769
RELION masked-corrected FSC	Resolution (A-1)	Correlation Coefficient	0.163869	0.163869	0.132622	0.132622
RELION masked-corrected FSC	Resolution (A-1)	Correlation Coefficient	0.165867	0.165867	0.127754	0.127754
RELION masked-corrected FSC	Resolution (A-1)	Correlation Coefficient	0.167866	0.167866	0.126393	0.126393
RELION masked-corrected FSC	Resolution (A-1)	Correlation Coefficient	0.169864	0.169864	0.113027	0.113027
RELION masked-corrected FSC	Resolution (A-1)	Correlation Coefficient	0.171863	0.171863	0.11243	0.11243
RELION masked-corrected FSC	Resolution (A-1)	Correlation Coefficient	0.173861	0.173861	0.102414	0.102414
RELION masked-corrected FSC	Resolution (A-1)	Correlation Coefficient	0.175859	0.175859	0.09009	0.09009
RELION masked-corrected FSC	Resolution (A-1)	Correlation Coefficient	0.177858	0.177858	0.0738677	0.0738677
RELION masked-corrected FSC	Resolution (A-1)	Correlation Coefficient	0.179856	0.179856	0.0699122	0.0699122
RELION masked-corrected FSC	Resolution (A-1)	Correlation Coefficient	0.181855	0.181855	0.0779236	0.0779236
RELION masked-corrected FSC	Resolution (A-1)	Correlation Coefficient	0.183853	0.183853	0.0863333	0.0863333
RELION masked-corrected FSC	Resolution (A-1)	Correlation Coefficient	0.185851	0.185851	0.0788276	0.0788276
RELION masked-corrected FSC	Resolution (A-1)	Correlation Coefficient	0.18785	0.18785	0.0726619	0.0726619
RELION masked-corrected FSC	Resolution (A-1)	Correlation Coefficient	0.189848	0.189848	0.0547626	0.0547626
RELION masked-corrected FSC	Resolution (A-1)	Correlation Coefficient	0.191847	0.191847	0.045824	0.045824
RELION masked-corrected FSC	Resolution (A-1)	Correlation Coefficient	0.193845	0.193845	0.0519608	0.0519608
RELION masked-corrected FSC	Resolution (A-1)	Correlation Coefficient	0.195843	0.195843	0.0531792	0.0531792
RELION masked-corrected FSC	Resolution (A-1)	Correlation Coefficient	0.197842	0.197842	0.050825	0.050825
RELION masked-corrected FSC	Resolution (A-1)	Correlation Coefficient	0.19984	0.19984	0.0574341	0.0574341
RELION masked-corrected FSC	Resolution (A-1)	Correlation Coefficient	0.201839	0.201839	0.0657389	0.0657389
RELION masked-corrected FSC	Resolution (A-1)	Correlation Coefficient	0.203837	0.203837	0.0618929	0.0618929
RELION masked-corrected FSC	Resolution (A-1)	Correlation Coefficient	0.205835	0.205835	0.0660678	0.0660678
RELION masked-corrected FSC	Resolution (A-1)	Correlation Coefficient	0.207834	0.207834	0.0594646	0.0594646
RELION masked-corrected FSC	Resolution (A-1)	Correlation Coefficient	0.209832	0.209832	0.0400009	0.0400009
RELION masked-corrected FSC	Resolution (A-1)	Correlation Coefficient	0.211831	0.211831	0.0280584	0.0280584
RELION masked-corrected FSC	Resolution (A-1)	Correlation Coefficient	0.213829	0.213829	0.0336944	0.0336944
RELION masked-corrected FSC	Resolution (A-1)	Correlation Coefficient	0.215827	0.215827	0.0367959	0.0367959
RELION masked-corrected FSC	Resolution (A-1)	Correlation Coefficient	0.217826	0.217826	0.0355685	0.0355685
RELION masked-corrected FSC	Resolution (A-1)	Correlation Coefficient	0.219824	0.219824	0.0360543	0.0360543
RELION masked-corrected FSC	Resolution (A-1)	Correlation Coefficient	0.221823	0.221823	0.0332021	0.0332021
RELION masked-corrected FSC	Resolution (A-1)	Correlation Coefficient	0.223821	0.223821	0.0248721	0.0248721
RELION masked-corrected FSC	Resolution (A-1)	Correlation Coefficient	0.225819	0.225819	0.0125374	0.0125374
RELION masked-corrected FSC	Resolution (A-1)	Correlation Coefficient	0.227818	0.227818	0.00799268	0.00799268
RELION masked-corrected FSC	Resolution (A-1)	Correlation Coefficient	0.229816	0.229816	0.00785688	0.00785688
RELION masked-corrected FSC	Resolution (A-1)	Correlation Coefficient	0.231815	0.231815	0.0064398	0.0064398
RELION masked-corrected FSC	Resolution (A-1)	Correlation Coefficient	0.233813	0.233813	-0.00464695	-0.00464695
RELION masked-corrected FSC	Resolution (A-1)	Correlation Coefficient	0.235811	0.235811	-0.0107892	-0.0107892
RELION masked-corrected FSC	Resolution (A-1)	Correlation Coefficient	0.23781	0.23781	0.000223738	0.000223738
RELION masked-corrected FSC	Resolution (A-1)	Correlation Coefficient	0.239808	0.239808	0.0100822	0.0100822
RELION masked-corrected FSC	Resolution (A-1)	Correlation Coefficient	0.241807	0.241807	0.00837533	0.00837533
RELION masked-corrected FSC	Resolution (A-1)	Correlation Coefficient	0.243805	0.243805	-0.00104605	-0.00104605
RELION masked-corrected FSC	Resolution (A-1)	Correlation Coefficient	0.245803	0.245803	-0.00601845	-0.00601845
RELION masked-corrected FSC	Resolution (A-1)	Correlation Coefficient	0.247802	0.247802	0.00163512	0.00163512
RELION masked-corrected FSC	Resolution (A-1)	Correlation Coefficient	0.2498	0.2498	0.000977935	0.000977935
RELION masked-corrected FSC	Resolution (A-1)	Correlation Coefficient	0.251799	0.251799	0.005796	0.005796
RELION masked-corrected FSC	Resolution (A-1)	Correlation Coefficient	0.253797	0.253797	0.00247402	0.00247402
RELION masked-corrected FSC	Resolution (A-1)	Correlation Coefficient	0.255795	0.255795	-0.00761831	-0.00761831
RELION masked-corrected FSC	Resolution (A-1)	Correlation Coefficient	0.257794	0.257794	0.000249409	0.000249409
RELION masked-corrected FSC	Resolution (A-1)	Correlation Coefficient	0.259792	0.259792	0.0132087	0.0132087
RELION masked-corrected FSC	Resolution (A-1)	Correlation Coefficient	0.261791	0.261791	0.00529326	0.00529326
RELION masked-corrected FSC	Resolution (A-1)	Correlation Coefficient	0.263789	0.263789	0.00086691	0.00086691
RELION masked-corrected FSC	Resolution (A-1)	Correlation Coefficient	0.265787	0.265787	0.000770803	0.000770803
RELION masked-corrected FSC	Resolution (A-1)	Correlation Coefficient	0.267786	0.267786	0.00343693	0.00343693
RELION masked-corrected FSC	Resolution (A-1)	Correlation Coefficient	0.269784	0.269784	-0.00431834	-0.00431834
RELION masked-corrected FSC	Resolution (A-1)	Correlation Coefficient	0.271783	0.271783	-0.0089815	-0.0089815
RELION masked-corrected FSC	Resolution (A-1)	Correlation Coefficient	0.273781	0.273781	-0.0131417	-0.0131417
RELION masked-corrected FSC	Resolution (A-1)	Correlation Coefficient	0.275779	0.275779	-0.00882362	-0.00882362
RELION masked-corrected FSC	Resolution (A-1)	Correlation Coefficient	0.277778	0.277778	-0.0110767	-0.0110767
RELION masked-corrected FSC	Resolution (A-1)	Correlation Coefficient	0.279776	0.279776	-0.0190664	-0.0190664
RELION masked-corrected FSC	Resolution (A-1)	Correlation Coefficient	0.281775	0.281775	-0.0127748	-0.0127748
RELION masked-corrected FSC	Resolution (A-1)	Correlation Coefficient	0.283773	0.283773	-0.00433311	-0.00433311
RELION masked-corrected FSC	Resolution (A-1)	Correlation Coefficient	0.285771	0.285771	-0.00496805	-0.00496805
RELION masked-corrected FSC	Resolution (A-1)	Correlation Coefficient	0.28777	0.28777	-0.00859791	-0.00859791
RELION masked-corrected FSC	Resolution (A-1)	Correlation Coefficient	0.289768	0.289768	-0.00969584	-0.00969584
RELION masked-corrected FSC	Resolution (A-1)	Correlation Coefficient	0.291767	0.291767	0.000414076	0.000414076
RELION masked-corrected FSC	Resolution (A-1)	Correlation Coefficient	0.293765	0.293765	0.00127356	0.00127356
RELION masked-corrected FSC	Resolution (A-1)	Correlation Coefficient	0.295763	0.295763	-0.00392424	-0.00392424
RELION masked-corrected FSC	Resolution (A-1)	Correlation Coefficient	0.297762	0.297762	-0.016378	-0.016378
RELION masked-corrected FSC	Resolution (A-1)	Correlation Coefficient	0.29976	0.29976	-0.0203455	-0.0203455
RELION masked-corrected FSC	Resolution (A-1)	Correlation Coefficient	0.301759	0.301759	-0.0170181	-0.0170181
RELION masked-corrected FSC	Resolution (A-1)	Correlation Coefficient	0.303757	0.303757	-0.0034617	-0.0034617
RELION masked-corrected FSC	Resolution (A-1)	Correlation Coefficient	0.305755	0.305755	0.0163023	0.0163023
RELION masked-corrected FSC	Resolution (A-1)	Correlation Coefficient	0.307754	0.307754	0.0159046	0.0159046
RELION masked-corrected FSC	Resolution (A-1)	Correlation Coefficient	0.309752	0.309752	-0.0021415	-0.0021415
RELION masked-corrected FSC	Resolution (A-1)	Correlation Coefficient	0.311751	0.311751	-0.00636191	-0.00636191
RELION masked-corrected FSC	Resolution (A-1)	Correlation Coefficient	0.313749	0.313749	-0.00750832	-0.00750832
RELION masked-corrected FSC	Resolution (A-1)	Correlation Coefficient	0.315747	0.315747	0.00204151	0.00204151
RELION masked-corrected FSC	Resolution (A-1)	Correlation Coefficient	0.317746	0.317746	0.00875793	0.00875793
RELION masked-corrected FSC	Resolution (A-1)	Correlation Coefficient	0.319744	0.319744	0.00964364	0.00964364
RELION masked-corrected FSC	Resolution (A-1)	Correlation Coefficient	0.321743	0.321743	-0.000830114	-0.000830114
RELION masked-corrected FSC	Resolution (A-1)	Correlation Coefficient	0.323741	0.323741	-0.00608517	-0.00608517
RELION masked-corrected FSC	Resolution (A-1)	Correlation Coefficient	0.325739	0.325739	-0.00415132	-0.00415132
RELION masked-corrected FSC	Resolution (A-1)	Correlation Coefficient	0.327738	0.327738	-0.00692707	-0.00692707
RELION masked-corrected FSC	Resolution (A-1)	Correlation Coefficient	0.329736	0.329736	-0.00521932	-0.00521932
RELION masked-corrected FSC	Resolution (A-1)	Correlation Coefficient	0.331735	0.331735	0.00197195	0.00197195
RELION masked-corrected FSC	Resolution (A-1)	Correlation Coefficient	0.333733	0.333733	0.000951872	0.000951872
RELION masked-corrected FSC	Resolution (A-1)	Correlation Coefficient	0.335731	0.335731	-0.00486674	-0.00486674
RELION masked-corrected FSC	Resolution (A-1)	Correlation Coefficient	0.33773	0.33773	-0.0134464	-0.0134464
RELION masked-corrected FSC	Resolution (A-1)	Correlation Coefficient	0.339728	0.339728	-0.00457291	-0.00457291
RELION masked-corrected FSC	Resolution (A-1)	Correlation Coefficient	0.341727	0.341727	0.00628711	0.00628711
RELION masked-corrected FSC	Resolution (A-1)	Correlation Coefficient	0.343725	0.343725	0.00306576	0.00306576
RELION masked-corrected FSC	Resolution (A-1)	Correlation Coefficient	0.345723	0.345723	0.000353772	0.000353772
RELION masked-corrected FSC	Resolution (A-1)	Correlation Coefficient	0.347722	0.347722	0.00882427	0.00882427
RELION masked-corrected FSC	Resolution (A-1)	Correlation Coefficient	0.34972	0.34972	0.0114035	0.0114035
RELION masked-corrected FSC	Resolution (A-1)	Correlation Coefficient	0.351719	0.351719	0.00599071	0.00599071
RELION masked-corrected FSC	Resolution (A-1)	Correlation Coefficient	0.353717	0.353717	-0.000549015	-0.000549015
RELION masked-corrected FSC	Resolution (A-1)	Correlation Coefficient	0.355715	0.355715	-0.000497201	-0.000497201
RELION masked-corrected FSC	Resolution (A-1)	Correlation Coefficient	0.357714	0.357714	-0.00114156	-0.00114156
RELION masked-corrected FSC	Resolution (A-1)	Correlation Coefficient	0.359712	0.359712	0.00665224	0.00665224
