# Supplementary material for: Structural insights into respiratory complex I deficiency and assembly from the mitochondrial disease-related ndufs4−/− mouse
Source: EMBO J. 2024 Jan 2;43(2):4. doi: 10.1038/s44318-023-00001-4 (PMC10897435; doi:10.1038/s44318-023-00001-4)
Supplement: Supplementary file 7 — EV and Appendix Figure Source Data [file 44318_2023_1_MOESM7_ESM.zip › NDUFS4_Source_Data_FigureS4.xlsx]

## Sheet: Figure S4A
/fsc								0.0051603	0.899374
/@title	/@xaxis	/@yaxis	/coordinate/x	/coordinate/x/#agg	/coordinate/y	/coordinate/y/#agg		0.0118043	0.899857
RELION masked-corrected FSC	Resolution (A-1)	Correlation Coefficient	0.001001	0.001001	1	1		0.027467	0.896609
RELION masked-corrected FSC	Resolution (A-1)	Correlation Coefficient	0.00164366	0.00164366	1	1		0.0347363	0.854541
RELION masked-corrected FSC	Resolution (A-1)	Correlation Coefficient	0.00328731	0.00328731	0.999999	0.999999		0.0397989	0.874878
RELION masked-corrected FSC	Resolution (A-1)	Correlation Coefficient	0.00493097	0.00493097	0.999996	0.999996		0.0438501	0.872693
RELION masked-corrected FSC	Resolution (A-1)	Correlation Coefficient	0.00657462	0.00657462	0.999993	0.999993		0.047223	0.885524
RELION masked-corrected FSC	Resolution (A-1)	Correlation Coefficient	0.00821828	0.00821828	0.999981	0.999981		0.0502238	0.879083
RELION masked-corrected FSC	Resolution (A-1)	Correlation Coefficient	0.00986193	0.00986193	0.999946	0.999946		0.0528705	0.885616
RELION masked-corrected FSC	Resolution (A-1)	Correlation Coefficient	0.0115056	0.0115056	0.999883	0.999883		0.0552794	0.888588
RELION masked-corrected FSC	Resolution (A-1)	Correlation Coefficient	0.0131492	0.0131492	0.999859	0.999859		0.0575362	0.892705
RELION masked-corrected FSC	Resolution (A-1)	Correlation Coefficient	0.0147929	0.0147929	0.999841	0.999841		0.0595811	0.898353
RELION masked-corrected FSC	Resolution (A-1)	Correlation Coefficient	0.0164366	0.0164366	0.999794	0.999794		0.0615204	0.898668
RELION masked-corrected FSC	Resolution (A-1)	Correlation Coefficient	0.0180802	0.0180802	0.999748	0.999748		0.063307	0.901259
RELION masked-corrected FSC	Resolution (A-1)	Correlation Coefficient	0.0197239	0.0197239	0.999705	0.999705		0.0650439	0.89823
RELION masked-corrected FSC	Resolution (A-1)	Correlation Coefficient	0.0213675	0.0213675	0.999714	0.999714		0.0666652	0.896436
RELION masked-corrected FSC	Resolution (A-1)	Correlation Coefficient	0.0230112	0.0230112	0.9997	0.9997		0.0681986	0.899535
RELION masked-corrected FSC	Resolution (A-1)	Correlation Coefficient	0.0246548	0.0246548	0.999628	0.999628		0.0697266	0.900265
RELION masked-corrected FSC	Resolution (A-1)	Correlation Coefficient	0.0262985	0.0262985	0.999481	0.999481		0.0711534	0.901123
RELION masked-corrected FSC	Resolution (A-1)	Correlation Coefficient	0.0279421	0.0279421	0.999395	0.999395		0.0725074	0.903081
RELION masked-corrected FSC	Resolution (A-1)	Correlation Coefficient	0.0295858	0.0295858	0.999357	0.999357		0.0738515	0.904725
RELION masked-corrected FSC	Resolution (A-1)	Correlation Coefficient	0.0312295	0.0312295	0.999332	0.999332		0.0751215	0.902431
RELION masked-corrected FSC	Resolution (A-1)	Correlation Coefficient	0.0328731	0.0328731	0.999232	0.999232		0.0763148	0.903675
RELION masked-corrected FSC	Resolution (A-1)	Correlation Coefficient	0.0345168	0.0345168	0.999016	0.999016		0.0775311	0.906331
RELION masked-corrected FSC	Resolution (A-1)	Correlation Coefficient	0.0361604	0.0361604	0.998687	0.998687		0.0786954	0.904875
RELION masked-corrected FSC	Resolution (A-1)	Correlation Coefficient	0.0378041	0.0378041	0.998293	0.998293		0.0797977	0.90693
RELION masked-corrected FSC	Resolution (A-1)	Correlation Coefficient	0.0394477	0.0394477	0.997727	0.997727		0.0808881	0.911024
RELION masked-corrected FSC	Resolution (A-1)	Correlation Coefficient	0.0410914	0.0410914	0.996693	0.996693		0.0819523	0.910199
RELION masked-corrected FSC	Resolution (A-1)	Correlation Coefficient	0.042735	0.042735	0.995335	0.995335		0.0829843	0.913202
RELION masked-corrected FSC	Resolution (A-1)	Correlation Coefficient	0.0443787	0.0443787	0.993918	0.993918		0.0840156	0.910574
RELION masked-corrected FSC	Resolution (A-1)	Correlation Coefficient	0.0460224	0.0460224	0.9932	0.9932		0.0849996	0.910014
RELION masked-corrected FSC	Resolution (A-1)	Correlation Coefficient	0.047666	0.047666	0.967754	0.967754		0.0860039	0.905871
RELION masked-corrected FSC	Resolution (A-1)	Correlation Coefficient	0.0493097	0.0493097	0.977374	0.977374		0.0869197	0.910662
RELION masked-corrected FSC	Resolution (A-1)	Correlation Coefficient	0.0509533	0.0509533	0.9799	0.9799		0.0878529	0.908988
RELION masked-corrected FSC	Resolution (A-1)	Correlation Coefficient	0.052597	0.052597	0.981634	0.981634		0.0887574	0.907033
RELION masked-corrected FSC	Resolution (A-1)	Correlation Coefficient	0.0542406	0.0542406	0.983973	0.983973		0.0896358	0.91134
RELION masked-corrected FSC	Resolution (A-1)	Correlation Coefficient	0.0558843	0.0558843	0.985313	0.985313		0.0905205	0.90775
RELION masked-corrected FSC	Resolution (A-1)	Correlation Coefficient	0.0575279	0.0575279	0.98457	0.98457		0.0913671	0.910241
RELION masked-corrected FSC	Resolution (A-1)	Correlation Coefficient	0.0591716	0.0591716	0.98367	0.98367		0.092206	0.905987
RELION masked-corrected FSC	Resolution (A-1)	Correlation Coefficient	0.0608153	0.0608153	0.982919	0.982919		0.0930379	0.908234
RELION masked-corrected FSC	Resolution (A-1)	Correlation Coefficient	0.0624589	0.0624589	0.982358	0.982358		0.0938274	0.909165
RELION masked-corrected FSC	Resolution (A-1)	Correlation Coefficient	0.0641026	0.0641026	0.98238	0.98238		0.094625	0.911486
RELION masked-corrected FSC	Resolution (A-1)	Correlation Coefficient	0.0657462	0.0657462	0.982758	0.982758		0.0954221	0.914752
RELION masked-corrected FSC	Resolution (A-1)	Correlation Coefficient	0.0673899	0.0673899	0.983111	0.983111		0.0961925	0.913489
RELION masked-corrected FSC	Resolution (A-1)	Correlation Coefficient	0.0690335	0.0690335	0.982754	0.982754		0.0969517	0.913469
RELION masked-corrected FSC	Resolution (A-1)	Correlation Coefficient	0.0706772	0.0706772	0.982388	0.982388		0.0976973	0.917531
RELION masked-corrected FSC	Resolution (A-1)	Correlation Coefficient	0.0723208	0.0723208	0.982532	0.982532		0.098436	0.915023
RELION masked-corrected FSC	Resolution (A-1)	Correlation Coefficient	0.0739645	0.0739645	0.982462	0.982462		0.0991395	0.915217
RELION masked-corrected FSC	Resolution (A-1)	Correlation Coefficient	0.0756082	0.0756082	0.982346	0.982346		0.099858	0.913972
RELION masked-corrected FSC	Resolution (A-1)	Correlation Coefficient	0.0772518	0.0772518	0.982518	0.982518		0.100586	0.916247
RELION masked-corrected FSC	Resolution (A-1)	Correlation Coefficient	0.0788955	0.0788955	0.983252	0.983252		0.101255	0.914184
RELION masked-corrected FSC	Resolution (A-1)	Correlation Coefficient	0.0805391	0.0805391	0.984378	0.984378		0.10196	0.91477
RELION masked-corrected FSC	Resolution (A-1)	Correlation Coefficient	0.0821828	0.0821828	0.983995	0.983995		0.102616	0.912874
RELION masked-corrected FSC	Resolution (A-1)	Correlation Coefficient	0.0838264	0.0838264	0.9838	0.9838		0.103289	0.908965
RELION masked-corrected FSC	Resolution (A-1)	Correlation Coefficient	0.0854701	0.0854701	0.984026	0.984026		0.103961	0.910694
RELION masked-corrected FSC	Resolution (A-1)	Correlation Coefficient	0.0871137	0.0871137	0.984814	0.984814		0.104602	0.908775
RELION masked-corrected FSC	Resolution (A-1)	Correlation Coefficient	0.0887574	0.0887574	0.984879	0.984879		0.105245	0.904695
RELION masked-corrected FSC	Resolution (A-1)	Correlation Coefficient	0.0904011	0.0904011	0.984314	0.984314		0.105872	0.912125
RELION masked-corrected FSC	Resolution (A-1)	Correlation Coefficient	0.0920447	0.0920447	0.982829	0.982829		0.106496	0.90324
RELION masked-corrected FSC	Resolution (A-1)	Correlation Coefficient	0.0936884	0.0936884	0.981838	0.981838		0.107128	0.903785
RELION masked-corrected FSC	Resolution (A-1)	Correlation Coefficient	0.095332	0.095332	0.982267	0.982267		0.107723	0.898607
RELION masked-corrected FSC	Resolution (A-1)	Correlation Coefficient	0.0969757	0.0969757	0.98303	0.98303		0.108345	0.900416
RELION masked-corrected FSC	Resolution (A-1)	Correlation Coefficient	0.0986193	0.0986193	0.982547	0.982547		0.108953	0.900187
RELION masked-corrected FSC	Resolution (A-1)	Correlation Coefficient	0.100263	0.100263	0.981214	0.981214		0.109535	0.901396
RELION masked-corrected FSC	Resolution (A-1)	Correlation Coefficient	0.101907	0.101907	0.979704	0.979704		0.110137	0.887906
RELION masked-corrected FSC	Resolution (A-1)	Correlation Coefficient	0.10355	0.10355	0.978279	0.978279		0.1107	0.896387
RELION masked-corrected FSC	Resolution (A-1)	Correlation Coefficient	0.105194	0.105194	0.976741	0.976741		0.11126	0.890563
RELION masked-corrected FSC	Resolution (A-1)	Correlation Coefficient	0.106838	0.106838	0.975529	0.975529		0.111829	0.89154
RELION masked-corrected FSC	Resolution (A-1)	Correlation Coefficient	0.108481	0.108481	0.97413	0.97413		0.112395	0.885416
RELION masked-corrected FSC	Resolution (A-1)	Correlation Coefficient	0.110125	0.110125	0.971894	0.971894		0.112962	0.88843
RELION masked-corrected FSC	Resolution (A-1)	Correlation Coefficient	0.111769	0.111769	0.968844	0.968844		0.113509	0.883211
RELION masked-corrected FSC	Resolution (A-1)	Correlation Coefficient	0.113412	0.113412	0.966913	0.966913		0.114042	0.884784
RELION masked-corrected FSC	Resolution (A-1)	Correlation Coefficient	0.115056	0.115056	0.965654	0.965654		0.114582	0.88196
RELION masked-corrected FSC	Resolution (A-1)	Correlation Coefficient	0.1167	0.1167	0.964334	0.964334		0.115126	0.881394
RELION masked-corrected FSC	Resolution (A-1)	Correlation Coefficient	0.118343	0.118343	0.961367	0.961367		0.115641	0.882207
RELION masked-corrected FSC	Resolution (A-1)	Correlation Coefficient	0.119987	0.119987	0.958136	0.958136		0.116189	0.888807
RELION masked-corrected FSC	Resolution (A-1)	Correlation Coefficient	0.121631	0.121631	0.954128	0.954128		0.11673	0.882757
RELION masked-corrected FSC	Resolution (A-1)	Correlation Coefficient	0.123274	0.123274	0.949619	0.949619		0.117209	0.885094
RELION masked-corrected FSC	Resolution (A-1)	Correlation Coefficient	0.124918	0.124918	0.944616	0.944616		0.117725	0.88608
RELION masked-corrected FSC	Resolution (A-1)	Correlation Coefficient	0.126561	0.126561	0.93972	0.93972		0.118229	0.887858
RELION masked-corrected FSC	Resolution (A-1)	Correlation Coefficient	0.128205	0.128205	0.934368	0.934368		0.118753	0.88336
RELION masked-corrected FSC	Resolution (A-1)	Correlation Coefficient	0.129849	0.129849	0.931799	0.931799		0.11923	0.883167
RELION masked-corrected FSC	Resolution (A-1)	Correlation Coefficient	0.131492	0.131492	0.929717	0.929717		0.119739	0.884847
RELION masked-corrected FSC	Resolution (A-1)	Correlation Coefficient	0.133136	0.133136	0.92401	0.92401		0.120223	0.879079
RELION masked-corrected FSC	Resolution (A-1)	Correlation Coefficient	0.13478	0.13478	0.919194	0.919194		0.120716	0.881955
RELION masked-corrected FSC	Resolution (A-1)	Correlation Coefficient	0.136423	0.136423	0.915216	0.915216		0.121208	0.876809
RELION masked-corrected FSC	Resolution (A-1)	Correlation Coefficient	0.138067	0.138067	0.913005	0.913005		0.121686	0.876032
RELION masked-corrected FSC	Resolution (A-1)	Correlation Coefficient	0.139711	0.139711	0.910599	0.910599		0.122173	0.872855
RELION masked-corrected FSC	Resolution (A-1)	Correlation Coefficient	0.141354	0.141354	0.903836	0.903836		0.122616	0.875782
RELION masked-corrected FSC	Resolution (A-1)	Correlation Coefficient	0.142998	0.142998	0.896358	0.896358		0.123099	0.870384
RELION masked-corrected FSC	Resolution (A-1)	Correlation Coefficient	0.144642	0.144642	0.888934	0.888934		0.123559	0.866753
RELION masked-corrected FSC	Resolution (A-1)	Correlation Coefficient	0.146285	0.146285	0.884496	0.884496		0.124017	0.866328
RELION masked-corrected FSC	Resolution (A-1)	Correlation Coefficient	0.147929	0.147929	0.882643	0.882643		0.124485	0.866557
RELION masked-corrected FSC	Resolution (A-1)	Correlation Coefficient	0.149573	0.149573	0.879342	0.879342		0.124939	0.857303
RELION masked-corrected FSC	Resolution (A-1)	Correlation Coefficient	0.151216	0.151216	0.874832	0.874832		0.125382	0.860797
RELION masked-corrected FSC	Resolution (A-1)	Correlation Coefficient	0.15286	0.15286	0.873082	0.873082		0.125834	0.858892
RELION masked-corrected FSC	Resolution (A-1)	Correlation Coefficient	0.154504	0.154504	0.869233	0.869233		0.126292	0.856909
RELION masked-corrected FSC	Resolution (A-1)	Correlation Coefficient	0.156147	0.156147	0.864449	0.864449		0.126732	0.853033
RELION masked-corrected FSC	Resolution (A-1)	Correlation Coefficient	0.157791	0.157791	0.859838	0.859838		0.127158	0.853206
RELION masked-corrected FSC	Resolution (A-1)	Correlation Coefficient	0.159435	0.159435	0.855389	0.855389		0.127593	0.850616
RELION masked-corrected FSC	Resolution (A-1)	Correlation Coefficient	0.161078	0.161078	0.853971	0.853971		0.12803	0.851977
RELION masked-corrected FSC	Resolution (A-1)	Correlation Coefficient	0.162722	0.162722	0.850093	0.850093		0.128447	0.844924
RELION masked-corrected FSC	Resolution (A-1)	Correlation Coefficient	0.164366	0.164366	0.84799	0.84799		0.128888	0.853825
RELION masked-corrected FSC	Resolution (A-1)	Correlation Coefficient	0.166009	0.166009	0.846592	0.846592		0.129307	0.84733
RELION masked-corrected FSC	Resolution (A-1)	Correlation Coefficient	0.167653	0.167653	0.846318	0.846318		0.129724	0.847914
RELION masked-corrected FSC	Resolution (A-1)	Correlation Coefficient	0.169297	0.169297	0.849576	0.849576		0.130147	0.846485
RELION masked-corrected FSC	Resolution (A-1)	Correlation Coefficient	0.17094	0.17094	0.848185	0.848185		0.130554	0.851245
RELION masked-corrected FSC	Resolution (A-1)	Correlation Coefficient	0.172584	0.172584	0.845916	0.845916		0.130978	0.857104
RELION masked-corrected FSC	Resolution (A-1)	Correlation Coefficient	0.174227	0.174227	0.842694	0.842694		0.13139	0.851291
RELION masked-corrected FSC	Resolution (A-1)	Correlation Coefficient	0.175871	0.175871	0.841411	0.841411		0.13179	0.853386
RELION masked-corrected FSC	Resolution (A-1)	Correlation Coefficient	0.177515	0.177515	0.840929	0.840929		0.13221	0.85739
RELION masked-corrected FSC	Resolution (A-1)	Correlation Coefficient	0.179158	0.179158	0.843533	0.843533		0.132607	0.855379
RELION masked-corrected FSC	Resolution (A-1)	Correlation Coefficient	0.180802	0.180802	0.844122	0.844122		0.133012	0.856402
RELION masked-corrected FSC	Resolution (A-1)	Correlation Coefficient	0.182446	0.182446	0.845505	0.845505		0.133394	0.854593
RELION masked-corrected FSC	Resolution (A-1)	Correlation Coefficient	0.184089	0.184089	0.845906	0.845906		0.133804	0.85777
RELION masked-corrected FSC	Resolution (A-1)	Correlation Coefficient	0.185733	0.185733	0.845417	0.845417		0.134187	0.853142
RELION masked-corrected FSC	Resolution (A-1)	Correlation Coefficient	0.187377	0.187377	0.845691	0.845691		0.134589	0.854033
RELION masked-corrected FSC	Resolution (A-1)	Correlation Coefficient	0.18902	0.18902	0.8499	0.8499		0.13498	0.845584
RELION masked-corrected FSC	Resolution (A-1)	Correlation Coefficient	0.190664	0.190664	0.854192	0.854192		0.13536	0.846666
RELION masked-corrected FSC	Resolution (A-1)	Correlation Coefficient	0.192308	0.192308	0.856228	0.856228		0.135748	0.844343
RELION masked-corrected FSC	Resolution (A-1)	Correlation Coefficient	0.193951	0.193951	0.860416	0.860416		0.136126	0.842697
RELION masked-corrected FSC	Resolution (A-1)	Correlation Coefficient	0.195595	0.195595	0.865039	0.865039		0.136504	0.84076
RELION masked-corrected FSC	Resolution (A-1)	Correlation Coefficient	0.197239	0.197239	0.869037	0.869037		0.136887	0.844288
RELION masked-corrected FSC	Resolution (A-1)	Correlation Coefficient	0.198882	0.198882	0.870503	0.870503		0.137253	0.843143
RELION masked-corrected FSC	Resolution (A-1)	Correlation Coefficient	0.200526	0.200526	0.866445	0.866445		0.137646	0.841061
RELION masked-corrected FSC	Resolution (A-1)	Correlation Coefficient	0.20217	0.20217	0.864341	0.864341		0.138006	0.838643
RELION masked-corrected FSC	Resolution (A-1)	Correlation Coefficient	0.203813	0.203813	0.865152	0.865152		0.13839	0.839899
RELION masked-corrected FSC	Resolution (A-1)	Correlation Coefficient	0.205457	0.205457	0.866746	0.866746		0.13874	0.833588
RELION masked-corrected FSC	Resolution (A-1)	Correlation Coefficient	0.207101	0.207101	0.86718	0.86718		0.13911	0.84217
RELION masked-corrected FSC	Resolution (A-1)	Correlation Coefficient	0.208744	0.208744	0.866654	0.866654		0.139488	0.845003
RELION masked-corrected FSC	Resolution (A-1)	Correlation Coefficient	0.210388	0.210388	0.867384	0.867384		0.139836	0.839207
RELION masked-corrected FSC	Resolution (A-1)	Correlation Coefficient	0.212032	0.212032	0.864332	0.864332		0.140205	0.840073
RELION masked-corrected FSC	Resolution (A-1)	Correlation Coefficient	0.213675	0.213675	0.859731	0.859731		0.140559	0.843821
RELION masked-corrected FSC	Resolution (A-1)	Correlation Coefficient	0.215319	0.215319	0.854588	0.854588		0.140905	0.837519
RELION masked-corrected FSC	Resolution (A-1)	Correlation Coefficient	0.216963	0.216963	0.848135	0.848135		0.141268	0.836721
RELION masked-corrected FSC	Resolution (A-1)	Correlation Coefficient	0.218606	0.218606	0.843027	0.843027		0.141631	0.834382
RELION masked-corrected FSC	Resolution (A-1)	Correlation Coefficient	0.22025	0.22025	0.838737	0.838737		0.141974	0.834073
RELION masked-corrected FSC	Resolution (A-1)	Correlation Coefficient	0.221893	0.221893	0.835813	0.835813		0.142325	0.834109
RELION masked-corrected FSC	Resolution (A-1)	Correlation Coefficient	0.223537	0.223537	0.832924	0.832924		0.142667	0.832299
RELION masked-corrected FSC	Resolution (A-1)	Correlation Coefficient	0.225181	0.225181	0.828234	0.828234		0.143024	0.83556
RELION masked-corrected FSC	Resolution (A-1)	Correlation Coefficient	0.226824	0.226824	0.819918	0.819918		0.143366	0.828104
RELION masked-corrected FSC	Resolution (A-1)	Correlation Coefficient	0.228468	0.228468	0.810286	0.810286		0.143695	0.830311
RELION masked-corrected FSC	Resolution (A-1)	Correlation Coefficient	0.230112	0.230112	0.801569	0.801569		0.144065	0.824016
RELION masked-corrected FSC	Resolution (A-1)	Correlation Coefficient	0.231755	0.231755	0.793039	0.793039		0.144389	0.82547
RELION masked-corrected FSC	Resolution (A-1)	Correlation Coefficient	0.233399	0.233399	0.78292	0.78292		0.144735	0.823687
RELION masked-corrected FSC	Resolution (A-1)	Correlation Coefficient	0.235043	0.235043	0.771291	0.771291		0.145071	0.824976
RELION masked-corrected FSC	Resolution (A-1)	Correlation Coefficient	0.236686	0.236686	0.761937	0.761937		0.145405	0.825849
RELION masked-corrected FSC	Resolution (A-1)	Correlation Coefficient	0.23833	0.23833	0.756074	0.756074		0.145729	0.830678
RELION masked-corrected FSC	Resolution (A-1)	Correlation Coefficient	0.239974	0.239974	0.745516	0.745516		0.146064	0.821975
RELION masked-corrected FSC	Resolution (A-1)	Correlation Coefficient	0.241617	0.241617	0.731602	0.731602		0.146405	0.822898
RELION masked-corrected FSC	Resolution (A-1)	Correlation Coefficient	0.243261	0.243261	0.717735	0.717735		0.146729	0.823421
RELION masked-corrected FSC	Resolution (A-1)	Correlation Coefficient	0.244905	0.244905	0.703473	0.703473		0.147059	0.826927
RELION masked-corrected FSC	Resolution (A-1)	Correlation Coefficient	0.246548	0.246548	0.688315	0.688315		0.147373	0.827706
RELION masked-corrected FSC	Resolution (A-1)	Correlation Coefficient	0.248192	0.248192	0.673106	0.673106		0.147701	0.820752
RELION masked-corrected FSC	Resolution (A-1)	Correlation Coefficient	0.249836	0.249836	0.659705	0.659705		0.148018	0.820021
RELION masked-corrected FSC	Resolution (A-1)	Correlation Coefficient	0.251479	0.251479	0.647383	0.647383		0.148348	0.817312
RELION masked-corrected FSC	Resolution (A-1)	Correlation Coefficient	0.253123	0.253123	0.631615	0.631615		0.148667	0.82342
RELION masked-corrected FSC	Resolution (A-1)	Correlation Coefficient	0.254767	0.254767	0.615253	0.615253		0.148984	0.821695
RELION masked-corrected FSC	Resolution (A-1)	Correlation Coefficient	0.25641	0.25641	0.594462	0.594462		0.149285	0.830864
RELION masked-corrected FSC	Resolution (A-1)	Correlation Coefficient	0.258054	0.258054	0.569622	0.569622		0.149628	0.819445
RELION masked-corrected FSC	Resolution (A-1)	Correlation Coefficient	0.259698	0.259698	0.551265	0.551265		0.149942	0.823725
RELION masked-corrected FSC	Resolution (A-1)	Correlation Coefficient	0.261341	0.261341	0.536713	0.536713		0.150248	0.829124
RELION masked-corrected FSC	Resolution (A-1)	Correlation Coefficient	0.262985	0.262985	0.520322	0.520322		0.15055	0.822687
RELION masked-corrected FSC	Resolution (A-1)	Correlation Coefficient	0.264629	0.264629	0.501518	0.501518		0.150876	0.82678
RELION masked-corrected FSC	Resolution (A-1)	Correlation Coefficient	0.266272	0.266272	0.48505	0.48505		0.151189	0.829819
RELION masked-corrected FSC	Resolution (A-1)	Correlation Coefficient	0.267916	0.267916	0.469209	0.469209		0.151484	0.823203
RELION masked-corrected FSC	Resolution (A-1)	Correlation Coefficient	0.26956	0.26956	0.44586	0.44586		0.151796	0.827884
RELION masked-corrected FSC	Resolution (A-1)	Correlation Coefficient	0.271203	0.271203	0.426873	0.426873		0.152107	0.829305
RELION masked-corrected FSC	Resolution (A-1)	Correlation Coefficient	0.272847	0.272847	0.412179	0.412179		0.152409	0.826158
RELION masked-corrected FSC	Resolution (A-1)	Correlation Coefficient	0.27449	0.27449	0.403491	0.403491		0.152718	0.825372
RELION masked-corrected FSC	Resolution (A-1)	Correlation Coefficient	0.276134	0.276134	0.393562	0.393562		0.153015	0.821809
RELION masked-corrected FSC	Resolution (A-1)	Correlation Coefficient	0.277778	0.277778	0.381464	0.381464		0.153309	0.826355
RELION masked-corrected FSC	Resolution (A-1)	Correlation Coefficient	0.279421	0.279421	0.3751	0.3751		0.153616	0.826365
RELION masked-corrected FSC	Resolution (A-1)	Correlation Coefficient	0.281065	0.281065	0.369177	0.369177		0.153917	0.825358
RELION masked-corrected FSC	Resolution (A-1)	Correlation Coefficient	0.282709	0.282709	0.359418	0.359418		0.154216	0.826766
RELION masked-corrected FSC	Resolution (A-1)	Correlation Coefficient	0.284352	0.284352	0.3475	0.3475		0.154518	0.829921
RELION masked-corrected FSC	Resolution (A-1)	Correlation Coefficient	0.285996	0.285996	0.34054	0.34054		0.154801	0.822063
RELION masked-corrected FSC	Resolution (A-1)	Correlation Coefficient	0.28764	0.28764	0.33085	0.33085		0.155114	0.817793
RELION masked-corrected FSC	Resolution (A-1)	Correlation Coefficient	0.289283	0.289283	0.31531	0.31531		0.155393	0.831757
RELION masked-corrected FSC	Resolution (A-1)	Correlation Coefficient	0.290927	0.290927	0.301213	0.301213		0.155688	0.821481
RELION masked-corrected FSC	Resolution (A-1)	Correlation Coefficient	0.292571	0.292571	0.288921	0.288921		0.155979	0.830702
RELION masked-corrected FSC	Resolution (A-1)	Correlation Coefficient	0.294214	0.294214	0.273378	0.273378		0.15626	0.826859
RELION masked-corrected FSC	Resolution (A-1)	Correlation Coefficient	0.295858	0.295858	0.256664	0.256664		0.156571	0.828176
RELION masked-corrected FSC	Resolution (A-1)	Correlation Coefficient	0.297502	0.297502	0.23604	0.23604		0.156846	0.829096
RELION masked-corrected FSC	Resolution (A-1)	Correlation Coefficient	0.299145	0.299145	0.23007	0.23007		0.157124	0.830371
RELION masked-corrected FSC	Resolution (A-1)	Correlation Coefficient	0.300789	0.300789	0.227506	0.227506		0.157405	0.829435
RELION masked-corrected FSC	Resolution (A-1)	Correlation Coefficient	0.302433	0.302433	0.220625	0.220625		0.157705	0.824888
RELION masked-corrected FSC	Resolution (A-1)	Correlation Coefficient	0.304076	0.304076	0.211385	0.211385		0.157979	0.827348
RELION masked-corrected FSC	Resolution (A-1)	Correlation Coefficient	0.30572	0.30572	0.195251	0.195251		0.158253	0.824346
RELION masked-corrected FSC	Resolution (A-1)	Correlation Coefficient	0.307364	0.307364	0.178994	0.178994		0.158551	0.830484
RELION masked-corrected FSC	Resolution (A-1)	Correlation Coefficient	0.309007	0.309007	0.169246	0.169246		0.158823	0.825435
RELION masked-corrected FSC	Resolution (A-1)	Correlation Coefficient	0.310651	0.310651	0.161548	0.161548		0.159104	0.8134
RELION masked-corrected FSC	Resolution (A-1)	Correlation Coefficient	0.312295	0.312295	0.154573	0.154573		0.159384	0.823801
RELION masked-corrected FSC	Resolution (A-1)	Correlation Coefficient	0.313938	0.313938	0.142516	0.142516		0.159655	0.827294
RELION masked-corrected FSC	Resolution (A-1)	Correlation Coefficient	0.315582	0.315582	0.134234	0.134234		0.159948	0.822287
RELION masked-corrected FSC	Resolution (A-1)	Correlation Coefficient	0.317226	0.317226	0.126515	0.126515		0.160221	0.823395
RELION masked-corrected FSC	Resolution (A-1)	Correlation Coefficient	0.318869	0.318869	0.121836	0.121836		0.16049	0.821841
RELION masked-corrected FSC	Resolution (A-1)	Correlation Coefficient	0.320513	0.320513	0.118316	0.118316		0.160759	0.821257
RELION masked-corrected FSC	Resolution (A-1)	Correlation Coefficient	0.322156	0.322156	0.115099	0.115099		0.161061	0.820121
RELION masked-corrected FSC	Resolution (A-1)	Correlation Coefficient	0.3238	0.3238	0.111755	0.111755		0.161296	0.824522
RELION masked-corrected FSC	Resolution (A-1)	Correlation Coefficient	0.325444	0.325444	0.107444	0.107444		0.161589	0.833394
RELION masked-corrected FSC	Resolution (A-1)	Correlation Coefficient	0.327087	0.327087	0.09906	0.09906		0.161863	0.829916
RELION masked-corrected FSC	Resolution (A-1)	Correlation Coefficient	0.328731	0.328731	0.0895846	0.0895846		0.162123	0.827043
RELION masked-corrected FSC	Resolution (A-1)	Correlation Coefficient	0.330375	0.330375	0.0851207	0.0851207		0.162394	0.825205
RELION masked-corrected FSC	Resolution (A-1)	Correlation Coefficient	0.332018	0.332018	0.0805689	0.0805689		0.162664	0.824938
RELION masked-corrected FSC	Resolution (A-1)	Correlation Coefficient	0.333662	0.333662	0.0746889	0.0746889		0.162923	0.834855
RELION masked-corrected FSC	Resolution (A-1)	Correlation Coefficient	0.335306	0.335306	0.0673681	0.0673681		0.163194	0.821486
RELION masked-corrected FSC	Resolution (A-1)	Correlation Coefficient	0.336949	0.336949	0.0639731	0.0639731		0.163459	0.827898
RELION masked-corrected FSC	Resolution (A-1)	Correlation Coefficient	0.338593	0.338593	0.0610184	0.0610184		0.163723	0.820223
RELION masked-corrected FSC	Resolution (A-1)	Correlation Coefficient	0.340237	0.340237	0.0602488	0.0602488		0.163987	0.830887
RELION masked-corrected FSC	Resolution (A-1)	Correlation Coefficient	0.34188	0.34188	0.0579729	0.0579729		0.16425	0.826583
RELION masked-corrected FSC	Resolution (A-1)	Correlation Coefficient	0.343524	0.343524	0.0566405	0.0566405		0.164505	0.828206
RELION masked-corrected FSC	Resolution (A-1)	Correlation Coefficient	0.345168	0.345168	0.0539374	0.0539374		0.164768	0.821671
RELION masked-corrected FSC	Resolution (A-1)	Correlation Coefficient	0.346811	0.346811	0.0498886	0.0498886		0.165043	0.831544
RELION masked-corrected FSC	Resolution (A-1)	Correlation Coefficient	0.348455	0.348455	0.0487001	0.0487001		0.165292	0.82687
RELION masked-corrected FSC	Resolution (A-1)	Correlation Coefficient	0.350099	0.350099	0.0460563	0.0460563		0.165534	0.823882
RELION masked-corrected FSC	Resolution (A-1)	Correlation Coefficient	0.351742	0.351742	0.0340293	0.0340293		0.165807	0.827412
RELION masked-corrected FSC	Resolution (A-1)	Correlation Coefficient	0.353386	0.353386	0.0253088	0.0253088		0.166074	0.830644
RELION masked-corrected FSC	Resolution (A-1)	Correlation Coefficient	0.35503	0.35503	0.0262711	0.0262711		0.166319	0.827547
RELION masked-corrected FSC	Resolution (A-1)	Correlation Coefficient	0.356673	0.356673	0.0254813	0.0254813		0.166562	0.82795
RELION masked-corrected FSC	Resolution (A-1)	Correlation Coefficient	0.358317	0.358317	0.0258574	0.0258574		0.166821	0.825908
RELION masked-corrected FSC	Resolution (A-1)	Correlation Coefficient	0.359961	0.359961	0.0262932	0.0262932		0.167078	0.833824
RELION masked-corrected FSC	Resolution (A-1)	Correlation Coefficient	0.361604	0.361604	0.0243641	0.0243641		0.167338	0.828738
RELION masked-corrected FSC	Resolution (A-1)	Correlation Coefficient	0.363248	0.363248	0.0216722	0.0216722		0.16758	0.831818
RELION masked-corrected FSC	Resolution (A-1)	Correlation Coefficient	0.364892	0.364892	0.0189465	0.0189465		0.167833	0.827481
RELION masked-corrected FSC	Resolution (A-1)	Correlation Coefficient	0.366535	0.366535	0.0106224	0.0106224		0.168076	0.834687
RELION masked-corrected FSC	Resolution (A-1)	Correlation Coefficient	0.368179	0.368179	0.0025484	0.0025484		0.168338	0.831216
RELION masked-corrected FSC	Resolution (A-1)	Correlation Coefficient	0.369822	0.369822	-0.00964421	-0.00964421		0.168593	0.833391
								0.168825	0.836757
								0.169081	0.83102
								0.169322	0.830821
								0.169576	0.826178
								0.169814	0.835387
								0.170069	0.829778
								0.170291	0.833939
								0.170545	0.832144
								0.17079	0.833622
								0.171043	0.834408
								0.171265	0.833022
								0.171516	0.834223
								0.171766	0.835702
								0.171996	0.834897
								0.172239	0.840997
								0.172474	0.837788
								0.172717	0.835841
								0.172936	0.837648
								0.173179	0.835331
								0.173404	0.83764
								0.173653	0.834998
								0.17387	0.837227
								0.174118	0.833695
								0.174351	0.831143
								0.174584	0.841447
								0.1748	0.833705
								0.17504	0.838176
								0.175271	0.831216
								0.17551	0.82734
								0.175731	0.834435
								0.175963	0.83666
								0.176186	0.835168
								0.176431	0.834234
								0.176638	0.833677
								0.176865	0.832161
								0.177096	0.83813
								0.177317	0.834153
								0.177549	0.83332
								0.177781	0.830164
								0.177986	0.832817
								0.178207	0.834942
								0.178441	0.835243
								0.178659	0.836343
								0.178887	0.835373
								0.179106	0.835317
								0.179339	0.835194
								0.179535	0.832904
								0.179761	0.837831
								0.179975	0.834917
								0.180203	0.836387
								0.180428	0.837498
								0.18063	0.832627
								0.180847	0.839673
								0.181056	0.830556
								0.181281	0.836842
								0.181503	0.83563
								0.181704	0.837915
								0.181915	0.841094
								0.182127	0.838777
								0.182349	0.839007
								0.182572	0.835121
								0.182771	0.839811
								0.182978	0.843914
								0.183192	0.844263
								0.183398	0.841355
								0.183627	0.837598
								0.183832	0.848212
								0.184038	0.850456
								0.184236	0.837842
								0.184449	0.846427
								0.184654	0.84354
								0.184862	0.841528
								0.18507	0.849136
								0.185274	0.843851
								0.185478	0.847945
								0.185682	0.839895
								0.1859	0.842419
								0.186104	0.848285
								0.186292	0.848799
								0.186495	0.848292
								0.186703	0.847966
								0.186915	0.846111
								0.187124	0.845563
								0.187312	0.848357
								0.187506	0.849834
								0.187714	0.854717
								0.18791	0.844927
								0.188111	0.850001
								0.188312	0.848409
								0.188514	0.855032
								0.188706	0.850031
								0.188913	0.849917
								0.189099	0.853883
								0.189306	0.852709
								0.189492	0.852493
								0.189705	0.855411
								0.18989	0.851374
								0.190082	0.854258
								0.190283	0.856231
								0.19048	0.857333
								0.190685	0.853237
								0.190869	0.852643
								0.191068	0.855984
								0.191265	0.861565
								0.191442	0.861149
								0.191639	0.858755
								0.191836	0.85893
								0.192027	0.857336
								0.19221	0.856199
								0.192413	0.855808
								0.192602	0.857056
								0.192792	0.85793
								0.192981	0.857981
								0.193163	0.862112
								0.193372	0.857148
								0.193547	0.866812
								0.193742	0.859625
								0.193937	0.864625
								0.194125	0.865509
								0.194299	0.864204
								0.194494	0.862247
								0.194667	0.864694
								0.194855	0.869755
								0.195049	0.87088
								0.195236	0.865296
								0.195422	0.869034
								0.195614	0.867616
								0.195781	0.871417
								0.195969	0.87127
								0.196154	0.869381
								0.196339	0.871325
								0.196528	0.870627
								0.196697	0.870104
								0.196889	0.872585
								0.197061	0.874818
								0.197273	0.875773
								0.197437	0.872188
								0.197608	0.87626
								0.197793	0.876052
								0.19797	0.87501
								0.198154	0.877889
								0.198338	0.879028
								0.198508	0.872345
								0.198699	0.876904
								0.198882	0.875978
								0.199052	0.877277
								0.199235	0.87692
								0.199398	0.879722
								0.199567	0.872552
								0.199757	0.88107
								0.199939	0.875579
								0.200121	0.881495
								0.20029	0.880471
								0.200459	0.879523
								0.20064	0.879959
								0.200829	0.87683
								0.200997	0.878847
								0.201178	0.883001
								0.201346	0.875714
								0.201507	0.88037
								0.201688	0.877974
								0.201862	0.87864
								0.202043	0.872508
								0.202223	0.884312
								0.202383	0.878689
								0.20255	0.880946
								0.202717	0.876672
								0.202897	0.880564
								0.203076	0.883738
								0.203242	0.882475
								0.203414	0.87827
								0.203581	0.879036
								0.203767	0.881285
								0.203926	0.881766
								0.204098	0.883905
								0.204263	0.882079
								0.204429	0.886076
								0.204594	0.881535
								0.204772	0.882551
								0.20493	0.884541
								0.205108	0.885291
								0.205273	0.88561
								0.20545	0.883185
								0.205621	0.882944
								0.205779	0.885195
								0.205949	0.884749
								0.206113	0.888157
								0.206271	0.88651
								0.206434	0.8844
								0.206611	0.886734
								0.206771	0.886289
								0.206949	0.888307
								0.207101	0.887383
								0.20727	0.88617
								0.207426	0.885411
								0.207583	0.884174
								0.207758	0.887061
								0.207921	0.884412
								0.208096	0.886218
								0.208245	0.886665
								0.208407	0.887874
								0.208582	0.889198
								0.208751	0.886857
								0.208906	0.886561
								0.209061	0.886247
								0.209229	0.880092
								0.20939	0.887431
								0.209545	0.887667
								0.209702	0.890135
								0.209854	0.884341
								0.210034	0.886448
								0.210189	0.884211
								0.210356	0.889529
								0.21051	0.888413
								0.210664	0.885557
								0.210829	0.886497
								0.210976	0.887145
								0.211144	0.89039
								0.211298	0.886695
								0.211464	0.884229
								0.211623	0.887499
								0.211777	0.888457
								0.21193	0.886928
								0.212089	0.889327
								0.212246	0.889908
								0.212394	0.888616
								0.212566	0.886043
								0.212718	0.889711
								0.212864	0.889178
								0.213027	0.885519
								0.213175	0.889379
								0.213346	0.88591
								0.213485	0.890777
								0.213663	0.892767
								0.213814	0.890661
								0.213966	0.886244
								0.214117	0.886118
								0.214269	0.889466
								0.21442	0.889815
								0.214577	0.88795
								0.214722	0.889556
								0.214886	0.886547
								0.21503	0.889299
								0.215193	0.890364
								0.215345	0.891124
								0.215494	0.889929
								0.215645	0.89135
								0.215787	0.891304
								0.215945	0.886531
								0.216114	0.89067
								0.216245	0.885899
								0.2164	0.88835
								0.216551	0.886588
								0.216701	0.887482
								0.21685	0.885462
								0.217	0.887343
								0.217149	0.890016
								0.217307	0.890511
								0.217448	0.885382
								0.217602	0.887296
								0.217739	0.883065
								0.217894	0.885891
								0.218043	0.890426
								0.218192	0.886262
								0.218359	0.888357
								0.218501	0.885527
								0.218637	0.890973
								0.218798	0.88344
								0.218932	0.886497
								0.219081	0.88372
								0.219229	0.885181
								0.219371	0.883818
								0.219519	0.885569
								0.219673	0.882271
								0.219814	0.886286
								0.219961	0.887817
								0.22011	0.892754
								0.220256	0.888088
								0.220403	0.888767
								0.22055	0.885263
								0.220689	0.885816
								0.220844	0.883624
								0.220978	0.885646
								0.221125	0.888468
								0.221275	0.88743
								0.221418	0.888821
								0.221558	0.889393
								0.221705	0.88755
								0.221851	0.887639
								0.222003	0.886996
								0.222143	0.887936
								0.222283	0.890581
								0.222423	0.889176
								0.222556	0.890583
								0.222699	0.888368
								0.222841	0.887411
								0.22299	0.889069
								0.223132	0.889266
								0.223265	0.889135
								0.223416	0.893011
								0.223561	0.889663
								0.223694	0.889199
								0.223836	0.889437
								0.223978	0.88905
								0.224129	0.890268
								0.224261	0.884143
								0.224412	0.889043
								0.224538	0.886911
								0.224682	0.886847
								0.224826	0.889688
								0.224964	0.888109
								0.225103	0.892316
								0.225241	0.887938
								0.225379	0.893448
								0.225522	0.886232
								0.225666	0.886651
								0.225798	0.889053
								0.225929	0.886981
								0.226067	0.88711
								0.22621	0.886063
								0.226353	0.886467
								0.226497	0.887248
								0.226634	0.887206
								0.226765	0.890631
								0.226908	0.883968
								0.227045	0.885693
								0.227187	0.887509
								0.227306	0.884814
								0.227449	0.888016
								0.22758	0.88479
								0.227716	0.886564
								0.227858	0.885087
								0.227995	0.884301
								0.228137	0.885391
								0.228261	0.881873
								0.228397	0.8843
								0.228545	0.881108
								0.228669	0.878851
								0.228811	0.882083
								0.228947	0.885887
								0.229064	0.879683
								0.229218	0.884869
								0.229341	0.882709
								0.229483	0.882873
								0.229606	0.882463
								0.229753	0.879002
								0.229883	0.880865
								0.230025	0.884587
								0.230164	0.876776
								0.230282	0.883746
								0.230411	0.878585
								0.230543	0.87944
								0.23068	0.878338
								0.230821	0.881987
								0.230944	0.878813
								0.231078	0.884631
								0.231207	0.879758
								0.231341	0.880284
								0.231481	0.876648
								0.23161	0.876168
								0.231738	0.877331
								0.23186	0.8837
								0.232012	0.878631
								0.232134	0.878423
								0.232274	0.876548
								0.232407	0.881442
								0.232518	0.877353
								0.232645	0.88073
								0.232785	0.883194
								0.232918	0.883438
								0.23304	0.879674
								0.233179	0.876677
								0.233312	0.876327
								0.23344	0.882264
								0.233573	0.879341
								0.233688	0.879147
								0.233821	0.879521
								0.233954	0.880345
								0.234083	0.882583
								0.234214	0.879386
								0.234346	0.885831
								0.234467	0.880307
								0.234594	0.880632
								0.234726	0.879941
								0.234865	0.880155
								0.23498	0.882615
								0.235108	0.878276
								0.235244	0.878511
								0.235364	0.877942
								0.235498	0.880383
								0.235622	0.886837
								0.235737	0.883561
								0.235878	0.885314
								0.236012	0.874418
								0.236144	0.878224
								0.236253	0.877989
								0.236378	0.880147
								0.236509	0.883953
								0.236629	0.885025
								0.236766	0.875705
								0.236889	0.876501
								0.237006	0.873744
								0.237143	0.877512
								0.237263	0.875028
								0.237387	0.881105
								0.237518	0.878832
								0.237632	0.881213
								0.237763	0.876228
								0.237883	0.877421
								0.238018	0.882871
								0.238149	0.877706
								0.238268	0.872491
								0.238393	0.874865
								0.238517	0.86942
								0.23863	0.873861
								0.23876	0.877844
								0.238896	0.875112
								0.239015	0.878653
								0.239128	0.873215
								0.239252	0.87542
								0.239376	0.872721
								0.239506	0.873043
								0.239624	0.875586
								0.239743	0.87426
								0.23987	0.874814
								0.239996	0.872353
								0.240114	0.875268
								0.240249	0.876137
								0.240367	0.873017
								0.24048	0.873542
								0.240603	0.877671
								0.240727	0.870931
								0.240854	0.871314
								0.240968	0.87329
								0.241097	0.872971
								0.241214	0.874647
								0.241332	0.873747
								0.241461	0.872473
								0.241595	0.872394
								0.241708	0.872411
								0.241824	0.867647
								0.241936	0.872528
								0.242064	0.869346
								0.242181	0.868692
								0.242298	0.871604
								0.242421	0.87147
								0.242538	0.876852
								0.242666	0.874405
								0.242789	0.86608
								0.242916	0.864984
								0.243022	0.86826
								0.243133	0.866144
								0.243271	0.867812
								0.243383	0.863517
								0.243494	0.865616
								0.243622	0.86705
								0.243733	0.86385
								0.243865	0.866122
								0.243982	0.869197
								0.244087	0.869901
								0.244217	0.865644
								0.244336	0.864678
								0.244446	0.865252
								0.244562	0.872271
								0.244688	0.865839
								0.244816	0.865092
								0.244927	0.865959
								0.245043	0.859456
								0.245164	0.86659
								0.245268	0.863171
								0.24539	0.863868
								0.245505	0.862583
								0.245621	0.859014
								0.245742	0.870238
								0.245857	0.864278
								0.245972	0.866849
								0.246099	0.866033
								0.246208	0.864978
								0.246335	0.86285
								0.24645	0.861458
								0.246559	0.862387
								0.246685	0.863386
								0.246795	0.862571
								0.246921	0.860112
								0.247023	0.857452
								0.247145	0.864645
								0.247254	0.860158
								0.247363	0.866143
								0.247494	0.859846
								0.247609	0.867309
								0.247718	0.859026
								0.247827	0.863853
								0.247947	0.85986
								0.248061	0.868577
								0.248187	0.858595
								0.248295	0.864049
								0.24841	0.855063
								0.248524	0.858221
								0.248638	0.85726
								0.248757	0.861404
								0.248866	0.858273
								0.24898	0.860196
								0.249088	0.857555
								0.249201	0.860713
								0.249321	0.861411
								0.249431	0.856131
								0.249549	0.856454
								0.249668	0.855548
								0.249776	0.855116
								0.249895	0.857734
								0.250009	0.852859
								0.250111	0.858446
								0.250225	0.855324
								0.250343	0.860796
								0.250451	0.855616
								0.250561	0.855576
								0.250679	0.852987
								0.250796	0.857993
								0.250904	0.858437
								0.251012	0.857042
								0.251135	0.854762
								0.251243	0.856061
								0.25135	0.854193
								0.251477	0.859752
								0.251576	0.854622
								0.251693	0.852938
								0.251798	0.852194
								0.251909	0.853999
								0.252016	0.848344
								0.252132	0.852294
								0.252247	0.853405
								0.252353	0.848639
								0.252466	0.855206
								0.252573	0.854593
								0.252685	0.852937
								0.252792	0.851442
								0.252899	0.849311
								0.253023	0.854648
								0.253129	0.853313
								0.253236	0.851481
								0.253347	0.851436
								0.253459	0.852546
								0.253576	0.845701
								0.253681	0.857068
								0.253789	0.850478
								0.253896	0.849827
								0.254007	0.847979
								0.254108	0.847268
								0.254231	0.8476
								0.254342	0.848825
								0.254448	0.848593
								0.254554	0.84493
								0.254666	0.847313
								0.254772	0.849538
								0.254879	0.849871
								0.254984	0.849577
								0.25509	0.849799
								0.255203	0.846477
								0.255317	0.844215
								0.255423	0.84673
								0.255532	0.839584
								0.25564	0.84576
								0.255746	0.841561
								0.255851	0.847755
								0.255962	0.844161
								0.256076	0.84104
								0.256184	0.842967
								0.256294	0.843241
								0.256397	0.845282
								0.2565	0.841848
								0.25661	0.841352
								0.256716	0.843357
								0.256821	0.837363
								0.256934	0.836808
								0.257031	0.843105
								0.257144	0.838205
								0.257252	0.835443
								0.257356	0.833133
								0.257455	0.838269
								0.257572	0.838419
								0.257682	0.839735
								0.257782	0.833816
								0.257892	0.841807
								0.258012	0.833382
								0.258106	0.836675
								0.258216	0.833922
								0.258326	0.838697
								0.258415	0.835666
								0.258525	0.831312
								0.258625	0.83205
								0.258739	0.836343
								0.258847	0.832441
								0.258953	0.834732
								0.259061	0.825403
								0.259164	0.838436
								0.259265	0.825323
								0.25937	0.829409
								0.259478	0.827398
								0.259578	0.830695
								0.259698	0.833041
								0.259786	0.833313
								0.259891	0.83023
								0.259999	0.830641
								0.260104	0.830196
								0.260207	0.829817
								0.260316	0.826373
								0.260409	0.827272
								0.260518	0.829375
								0.260619	0.830084
								0.260731	0.826072
								0.260829	0.825684
								0.260943	0.828094
								0.261052	0.824981
								0.26114	0.823883
								0.261243	0.822966
								0.261357	0.832235
								0.26145	0.827069
								0.261563	0.829151
								0.261677	0.826441
								0.261767	0.822324
								0.261863	0.826624
								0.261966	0.82279
								0.262067	0.828117
								0.262177	0.816694
								0.262275	0.824523
								0.262383	0.815714
								0.262481	0.825046
								0.262593	0.82429
								0.262687	0.822501
								0.26279	0.819259
								0.262887	0.828976
								0.263005	0.825265
								0.263107	0.823246
								0.2632	0.81814
								0.263298	0.823364
								0.263406	0.814373
								0.263505	0.817272
								0.263606	0.821001
								0.263711	0.819225
								0.263811	0.822684
								0.263913	0.820562
								0.26402	0.817992
								0.264118	0.814049
								0.264205	0.811227
								0.264317	0.817388
								0.264419	0.810282
								0.264516	0.812762
								0.264634	0.816132
								0.26472	0.813384
								0.26483	0.815633
								0.264919	0.817974
								0.265037	0.813488
								0.265128	0.81769
								0.26522	0.816091
								0.265327	0.80624
								0.265424	0.808465
								0.26553	0.818191
								0.265627	0.810573
								0.265726	0.813506
								0.265825	0.812115
								0.265932	0.812089
								0.266023	0.809706
								0.266135	0.809968
								0.266227	0.81285
								0.266323	0.80995
								0.266424	0.805886
								0.266521	0.81451
								0.266627	0.807045
								0.266723	0.81275
								0.26683	0.803937
								0.266921	0.804528
								0.267016	0.808022
								0.267118	0.809941
								0.267214	0.807663
								0.26732	0.808558
								0.267411	0.803778
								0.267517	0.806103
								0.267613	0.810561
								0.267714	0.803166
								0.267815	0.810796
								0.267916	0.807217
								0.268002	0.807255
								0.268102	0.805414
								0.268203	0.80542
								0.268308	0.803913
								0.268404	0.803994
								0.268505	0.802336
								0.268601	0.80517
								0.268696	0.805292
								0.268787	0.80375
								0.268897	0.796065
								0.268983	0.802213
								0.269088	0.801838
								0.269188	0.803569
								0.269284	0.801398
								0.269374	0.803762
								0.269489	0.792154
								0.26958	0.799705
								0.269673	0.792528
								0.269775	0.808713
								0.269865	0.797542
								0.269954	0.792736
								0.270059	0.796053
								0.27015	0.79754
								0.270245	0.793693
								0.27035	0.796416
								0.27045	0.802102
								0.270535	0.792496
								0.270645	0.795297
								0.270735	0.796058
								0.270829	0.785573
								0.270929	0.793754
								0.271024	0.786856
								0.271123	0.796624
								0.271223	0.793608
								0.271323	0.795344
								0.271407	0.791776
								0.271507	0.792184
								0.271601	0.795309
								0.271695	0.785326
								0.271785	0.788981
								0.2719	0.788159
								0.271984	0.784417
								0.272078	0.790984
								0.272168	0.783118
								0.272277	0.791342
								0.272366	0.79266
								0.272455	0.78529
								0.272555	0.787999
								0.272654	0.779364
								0.272743	0.786461
								0.272844	0.786182
								0.272932	0.782905
								0.27303	0.785658
								0.273132	0.777289
								0.273213	0.784279
								0.273312	0.784793
								0.273411	0.786125
								0.273504	0.784883
								0.273588	0.776187
								0.273687	0.783191
								0.273786	0.780211
								0.27388	0.776681
								0.273978	0.782551
								0.274067	0.77981
								0.274156	0.77429
								0.274266	0.783509
								0.274353	0.780153
								0.274451	0.786085
								0.27454	0.777254
								0.274631	0.774452
								0.274727	0.781475
								0.27481	0.775616
								0.274921	0.77873
								0.275007	0.783147
								0.2751	0.771765
								0.275203	0.783929
								0.275282	0.772464
								0.27538	0.776219
								0.275478	0.771295
								0.275566	0.770818
								0.275664	0.780121
								0.275752	0.775757
								0.27585	0.771771
								0.275938	0.775342
								0.276031	0.7679
								0.276124	0.775738
								0.276217	0.77373
								0.27631	0.775152
								0.276398	0.775318
								0.276501	0.772972
								0.276579	0.775354
								0.276686	0.763889
								0.276769	0.767107
								0.276862	0.773601
								0.276953	0.772133
								0.277042	0.776229
								0.27714	0.77202
								0.277236	0.772881
								0.27732	0.772862
								0.277408	0.775192
								0.277505	0.765412
								0.277603	0.768376
								0.277685	0.767965
								0.277797	0.777281
								0.277878	0.770539
								0.277967	0.76789
								0.27806	0.765458
								0.278147	0.769238
								0.278243	0.768065
								0.278327	0.767789
								0.278421	0.762944
								0.278511	0.767703
								0.278603	0.769786
								0.27869	0.758699
								0.278787	0.766376
								0.278876	0.773543
								0.278976	0.766015
								0.279063	0.762398
								0.279151	0.768554
								0.279233	0.774375
								0.27933	0.764616
								0.279426	0.772709
								0.279508	0.759727
								0.2796	0.75946
								0.279687	0.76983
								0.279779	0.768877
								0.279875	0.762368
								0.279962	0.754476
								0.280049	0.761431
								0.280145	0.761011
								0.280237	0.760771
								0.280322	0.761821
								0.280411	0.757708
								0.280507	0.764889
								0.280589	0.766132
								0.28068	0.754646
								0.280777	0.757549
								0.280858	0.763487
								0.28095	0.763821
								0.281046	0.760452
								0.281137	0.764737
								0.281219	0.752172
								0.281307	0.756532
								0.281396	0.758883
								0.281488	0.76019
								0.281584	0.754819
								0.281665	0.757463
								0.281756	0.753324
								0.281843	0.745769
								0.281929	0.750758
								0.282025	0.761392
								0.282111	0.754974
								0.282197	0.751484
								0.282293	0.749554
								0.282379	0.751434
								0.282465	0.7361
								0.282546	0.754093
								0.282651	0.75731
								0.282733	0.750664
								0.282814	0.74804
								0.282909	0.758207
								0.283	0.741838
								0.283091	0.746451
								0.283172	0.751156
								0.283259	0.74892
								0.283348	0.73541
								0.283439	0.750171
								0.28352	0.744296
								0.283615	0.736587
								0.283701	0.737419
								0.283791	0.748606
								0.283873	0.742551
								0.283966	0.745322
								0.284044	0.743517
								0.284137	0.746449
								0.284223	0.74367
								0.284314	0.740551
								0.2844	0.740334
								0.2845	0.738835
								0.284576	0.749524
								0.284661	0.737703
								0.284756	0.742538
								0.28483	0.739963
								0.284927	0.746331
								0.285012	0.733189
								0.285097	0.745459
								0.285186	0.736303
								0.285272	0.735855
								0.285358	0.737937
								0.285452	0.739655
								0.285532	0.730358
								0.285613	0.730204
								0.285703	0.739789
								0.285793	0.745073
								0.285887	0.737453
								0.285968	0.735952
								0.286057	0.740827
								0.286133	0.727803
								0.286232	0.739602
								0.286303	0.723733
								0.286402	0.730578
								0.286477	0.731166
								0.286567	0.729839
								0.286657	0.735094
								0.286741	0.736117
								0.286817	0.733961
								0.286911	0.731122
								0.287	0.732219
								0.28708	0.730487
								0.28717	0.730654
								0.287264	0.727075
								0.287344	0.718361
								0.287433	0.734268
								0.287513	0.720089
								0.287597	0.718792
								0.287687	0.735944
								0.287762	0.732567
								0.287851	0.717067
								0.28794	0.715196
								0.288025	0.721383
								0.288114	0.7194
								0.288198	0.721274
								0.288278	0.729206
								0.288362	0.724163
								0.288446	0.72275
								0.28854	0.722353
								0.28862	0.723824
								0.288704	0.722298
								0.288783	0.72931
								0.288877	0.723096
								0.288956	0.719009
								0.289047	0.725393
								0.289125	0.726538
								0.289218	0.728472
								0.289301	0.721405
								0.289386	0.710104
								0.28947	0.716408
								0.289554	0.711736
								0.289629	0.716854
								0.289716	0.713064
								0.289797	0.718606
								0.28989	0.717065
								0.289964	0.721369
								0.290053	0.713959
								0.290132	0.718012
								0.29022	0.719234
								0.290304	0.708504
								0.290393	0.724729
								0.290467	0.717286
								0.290565	0.718268
								0.290639	0.711249
								0.290727	0.714026
								0.290811	0.699051
								0.290895	0.712644
								0.290973	0.710542
								0.291062	0.718442
								0.291136	0.707954
								0.291229	0.707394
								0.291305	0.708359
								0.291391	0.716996
								0.29147	0.718935
								0.291558	0.704643
								0.291637	0.719149
								0.291725	0.711561
								0.291812	0.699166
								0.291896	0.698263
								0.29197	0.710351
								0.292058	0.709605
								0.292136	0.702007
								0.292224	0.705925
								0.292303	0.706149
								0.292391	0.703046
								0.292469	0.702056
								0.292561	0.70813
								0.29264	0.713253
								0.292718	0.70736
								0.292801	0.697229
								0.292884	0.706372
								0.292965	0.69773
								0.293046	0.705165
								0.293133	0.697573
								0.293216	0.700071
								0.293295	0.709232
								0.293378	0.691216
								0.293456	0.691245
								0.293534	0.698996
								0.293612	0.701185
								0.293704	0.697678
								0.293782	0.702246
								0.29387	0.693068
								0.293957	0.707716
								0.29404	0.706452
								0.294119	0.69582
								0.294201	0.705273
								0.294274	0.691669
								0.29436	0.689509
								0.294441	0.699004
								0.294513	0.700125
								0.294604	0.69397
								0.294682	0.692841
								0.294769	0.692013
								0.294847	0.688805
								0.294925	0.689113
								0.295007	0.692263
								0.29509	0.692014
								0.295172	0.691012
								0.295259	0.699313
								0.295332	0.693655
								0.295414	0.690354
								0.295497	0.688657
								0.295579	0.686924
								0.295658	0.688302
								0.295735	0.691219
								0.295825	0.683821
								0.295899	0.679172
								0.295981	0.687201
								0.296063	0.679969
								0.296141	0.677809
								0.296228	0.683967
								0.29631	0.680553
								0.296387	0.682659
								0.296465	0.685429
								0.296537	0.685221
								0.296629	0.677091
								0.296701	0.677554
								0.296783	0.677428
								0.296865	0.664391
								0.296943	0.680666
								0.297029	0.673993
								0.297103	0.674046
								0.297184	0.671429
								0.297265	0.668956
								0.297343	0.67953
								0.297429	0.668174
								0.297511	0.672727
								0.297583	0.664621
								0.29767	0.66288
								0.297742	0.659846
								0.297833	0.671851
								0.297905	0.668475
								0.297983	0.669365
								0.298064	0.674973
								0.298137	0.663268
								0.298227	0.651911
								0.298301	0.664886
								0.298377	0.657235
								0.298458	0.663976
								0.29854	0.659725
								0.298626	0.662082
								0.298702	0.65533
								0.298784	0.660311
								0.298861	0.65204
								0.298933	0.655317
								0.299019	0.652362
								0.299096	0.664881
								0.299177	0.658663
								0.299258	0.653071
								0.29933	0.657017
								0.299408	0.648135
								0.299493	0.651112
								0.299569	0.650352
								0.299642	0.650222
								0.299723	0.646661
								0.299804	0.652776
								0.299891	0.649581
								0.299961	0.657576
								0.300043	0.641388
								0.300115	0.658203
								0.300187	0.653799
								0.300272	0.641081
								0.300344	0.648055
								0.300434	0.651978
								0.300506	0.650168
								0.300595	0.650191
								0.300663	0.656661
								0.300752	0.648652
								0.300825	0.651581
								0.300904	0.65931
								0.300978	0.640268
								0.301058	0.652489
								0.301135	0.646045
								0.301206	0.643838
								0.3013	0.644794
								0.301368	0.638714
								0.301444	0.647248
								0.301523	0.649022
								0.301596	0.636555
								0.301672	0.645797
								0.301757	0.639011
								0.301833	0.644365
								0.30191	0.63736
								0.30199	0.647115
								0.302066	0.646779
								0.302156	0.648304
								0.302223	0.639529
								0.302299	0.646261
								0.302383	0.635995
								0.302455	0.646818
								0.302526	0.63648
								0.302611	0.631517
								0.302692	0.641426
								0.302763	0.636693
								0.302836	0.655171
								0.302919	0.632168
								0.30299	0.635515
								0.303072	0.628713
								0.303151	0.630309
								0.303222	0.635799
								0.303301	0.64439
								0.303382	0.639788
								0.303455	0.648295
								0.303529	0.646258
								0.303614	0.634708
								0.303687	0.634015
								0.303761	0.63919
								0.303832	0.640661
								0.303912	0.633679
								0.303992	0.635889
								0.304074	0.634741
								0.304147	0.639129
								0.304215	0.625949
								0.304298	0.631664
								0.304365	0.634899
								0.304449	0.631815
								0.304525	0.630936
								0.304609	0.630879
								0.30468	0.62362
								0.304751	0.637266
								0.304826	0.631869
								0.304898	0.629306
								0.304981	0.623974
								0.305056	0.627313
								0.305127	0.622033
								0.305211	0.621672
								0.305291	0.638527
								0.305357	0.608626
								0.305433	0.628721
								0.305516	0.623091
								0.305596	0.625891
								0.305671	0.628226
								0.305746	0.61675
								0.305817	0.61259
								0.305892	0.618684
								0.305958	0.608396
								0.306039	0.61395
								0.306113	0.6083
								0.306198	0.628386
								0.306272	0.619365
								0.306342	0.611414
								0.306417	0.619569
								0.306492	0.624919
								0.306571	0.607876
								0.306646	0.609739
								0.306717	0.607639
								0.306801	0.605343
								0.306871	0.616603
								0.306941	0.615466
								0.307021	0.61133
								0.307088	0.612858
								0.30717	0.607245
								0.307254	0.608591
								0.307328	0.605456
								0.307399	0.595208
								0.307473	0.613231
								0.307544	0.612885
								0.307614	0.609375
								0.307697	0.601823
								0.307768	0.60571
								0.307838	0.586897
								0.307912	0.604179
								0.308	0.610037
								0.308066	0.614609
								0.30814	0.591955
								0.308212	0.599263
								0.308285	0.602634
								0.308358	0.592807
								0.308434	0.595461
								0.308508	0.599325
								0.308579	0.592968
								0.308662	0.597003
								0.30874	0.58573
								0.30881	0.597539
								0.308885	0.596316
								0.308959	0.61089
								0.309029	0.593778
								0.309112	0.597404
								0.309182	0.597318
								0.309261	0.601068
								0.309326	0.596824
								0.3094	0.585832
								0.309475	0.585973
								0.309549	0.579473
								0.309621	0.584269
								0.309693	0.584145
								0.309767	0.579815
								0.309837	0.586589
								0.309906	0.593488
								0.309994	0.586731
								0.310063	0.582996
								0.310142	0.582592
								0.310216	0.60303
								0.310285	0.579408
								0.310359	0.584302
								0.310429	0.574761
								0.310499	0.582191
								0.310581	0.585405
								0.310653	0.586366
								0.310725	0.576184
								0.310794	0.582903
								0.310864	0.589471
								0.310946	0.582606
								0.311016	0.570759
								0.31109	0.584453
								0.311159	0.591959
								0.311229	0.583468
								0.311311	0.582989
								0.311385	0.579159
								0.311454	0.573236
								0.311524	0.572587
								0.311597	0.56439
								0.311671	0.582057
								0.311745	0.558988
								0.311818	0.567103
								0.311896	0.57245
								0.311957	0.571619
								0.312039	0.57682
								0.312104	0.571252
								0.312182	0.577824
								0.312251	0.576856
								0.312329	0.569351
								0.312403	0.578409
								0.312472	0.567204
								0.312545	0.568314
								0.312614	0.554986
								0.312684	0.561289
								0.312766	0.560334
								0.312835	0.564805
								0.312908	0.567301
								0.312977	0.554301
								0.313042	0.555462
								0.313124	0.569909
								0.313193	0.550974
								0.313266	0.569334
								0.31334	0.56177
								0.313408	0.549757
								0.313477	0.553462
								0.313546	0.562194
								0.313627	0.551532
								0.313697	0.569411
								0.31377	0.564411
								0.313844	0.560339
								0.313912	0.562963
								0.31399	0.554841
								0.314059	0.54931
								0.314127	0.554278
								0.314196	0.556654
								0.314265	0.543853
								0.314338	0.557564
								0.314407	0.54407
								0.314488	0.550943
								0.314561	0.536741
								0.314626	0.550586
								0.314699	0.548681
								0.314768	0.540712
								0.314836	0.550401
								0.314909	0.549447
								0.314986	0.550398
								0.315055	0.536516
								0.315119	0.548558
								0.315196	0.531688
								0.315274	0.544347
								0.315346	0.551525
								0.315415	0.54311
								0.315483	0.548059
								0.315548	0.551577
								0.315625	0.535336
								0.315693	0.54658
								0.315762	0.527739
								0.315834	0.540834
								0.315911	0.544847
								0.31598	0.521772
								0.316052	0.536551
								0.316116	0.512216
								0.316189	0.541514
								0.31627	0.552135
								0.316326	0.523931
								0.316394	0.544898
								0.316462	0.533896
								0.316543	0.544779
								0.316616	0.533814
								0.316684	0.540238
								0.31676	0.543471
								0.316825	0.54399
								0.316889	0.52532
								0.31697	0.537198
								0.317038	0.526734
								0.317108	0.526532
								0.317179	0.543331
								0.317247	0.530763
								0.317323	0.527796
								0.317383	0.541863
								0.31746	0.527304
								0.317532	0.515039
								0.317597	0.519261
								0.317664	0.535934
								0.317736	0.522481
								0.317808	0.521712
								0.317872	0.525361
								0.317944	0.523312
								0.318012	0.534258
								0.318084	0.520752
								0.318161	0.52816
								0.318225	0.521302
								0.318297	0.53156
								0.318365	0.522171
								0.318437	0.523062
								0.318505	0.527535
								0.318572	0.512339
								0.318653	0.535516
								0.318719	0.528462
								0.318789	0.514414
								0.318861	0.517645
								0.318924	0.518154
								0.318995	0.530613
								0.319064	0.518057
								0.319129	0.533882
								0.319199	0.520744
								0.319267	0.513376
								0.319339	0.511441
								0.319411	0.518826
								0.319483	0.527778
								0.319546	0.520724
								0.319618	0.51178
								0.319686	0.512778
								0.319753	0.530019
								0.319825	0.519454
								0.319893	0.521785
								0.31996	0.533088
								0.320027	0.518498
								0.320095	0.51449
								0.320175	0.520394
								0.320239	0.524025
								0.320298	0.516598
								0.320378	0.506836
								0.320445	0.533162
								0.320519	0.508224
								0.320584	0.523482
								0.320652	0.51883
								0.320723	0.513159
								0.320791	0.500586
								0.320854	0.502277
								0.320921	0.502977
								0.320993	0.51093
								0.32106	0.504226
								0.321128	0.516091
								0.321195	0.527726
								0.321271	0.52424
								0.321334	0.520441
								0.321405	0.525372
								0.321464	0.514324
								0.32154	0.503911
								0.321611	0.510873
								0.321681	0.512066
								0.321745	0.508718
								0.321812	0.518973
								0.32188	0.512427
								0.321959	0.516234
								0.322026	0.513361
								0.322098	0.516049
								0.322161	0.50143
								0.322215	0.516053
								0.322299	0.502833
								0.322366	0.494473
								0.322429	0.491122
								0.322496	0.5004
								0.322563	0.506834
								0.322634	0.509404
								0.322701	0.503086
								0.322768	0.513908
								0.322835	0.507538
								0.322903	0.504841
								0.322965	0.492569
								0.323032	0.501261
								0.323115	0.515069
								0.323178	0.505986
								0.323241	0.506956
								0.323316	0.51626
								0.323378	0.487379
								0.32345	0.498407
								0.323516	0.481841
								0.323579	0.490313
								0.323646	0.500652
								0.323717	0.485556
								0.323783	0.480368
								0.32385	0.498811
								0.323917	0.497976
								0.323984	0.501738
								0.32405	0.483811
								0.324121	0.489187
								0.324196	0.505133
								0.324255	0.487457
								0.324321	0.484312
								0.324384	0.490316
								0.32445	0.478858
								0.324517	0.49137
								0.324583	0.486079
								0.324654	0.495573
								0.324721	0.488577
								0.324787	0.480496
								0.324854	0.49396
								0.32492	0.484149
								0.324995	0.475616
								0.325062	0.491325
								0.32512	0.473555
								0.32519	0.490767
								0.325253	0.482123
								0.325332	0.477508
								0.325398	0.483375
								0.325465	0.484568
								0.325527	0.488397
								0.325597	0.479387
								0.325664	0.459025
								0.325718	0.477527
								0.325792	0.466074
								0.325859	0.472594
								0.325929	0.454423
								0.325991	0.478092
								0.326049	0.471577
								0.326125	0.473142
								0.326193	0.486951
								0.32626	0.47754
								0.326323	0.454118
								0.326397	0.460979
								0.326459	0.492764
								0.326525	0.464894
								0.326591	0.476907
								0.326654	0.478481
								0.32672	0.482041
								0.32679	0.460836
								0.326856	0.473026
								0.326922	0.460628
								0.326986	0.465061
								0.327054	0.459258
								0.32712	0.45758
								0.327191	0.454158
								0.327253	0.444516
								0.327314	0.46712
								0.327385	0.461125
								0.327451	0.461233
								0.327516	0.469942
								0.327583	0.450586
								0.327649	0.444075
								0.327715	0.460931
								0.32778	0.461518
								0.327846	0.447399
								0.327908	0.465752
								0.327974	0.45294
								0.32804	0.454895
								0.32811	0.469485
								0.328172	0.455379
								0.328242	0.459165
								0.328295	0.448184
								0.328369	0.456396
								0.328427	0.454282
								0.328501	0.442911
								0.328571	0.446493
								0.328624	0.43775
								0.328698	0.446969
								0.328768	0.453388
								0.32883	0.443413
								0.3289	0.434975
								0.328953	0.450382
								0.329019	0.434031
								0.329084	0.431775
								0.32915	0.449502
								0.329216	0.440455
								0.329281	0.452926
								0.329343	0.442626
								0.329412	0.427782
								0.329474	0.436439
								0.32954	0.43763
								0.329609	0.4425
								0.329671	0.449172
								0.329733	0.452251
								0.329802	0.434266
								0.329867	0.437787
								0.329933	0.433745
								0.330002	0.440552
								0.330068	0.438167
								0.330129	0.438073
								0.330195	0.446514
								0.33026	0.433081
								0.330326	0.42119
								0.330391	0.445784
								0.330457	0.431225
								0.330514	0.444385
								0.330579	0.425814
								0.33064	0.415876
								0.33071	0.420598
								0.330775	0.437266
								0.330845	0.418201
								0.330902	0.434406
								0.330967	0.425207
								0.331036	0.425362
								0.331098	0.422587
								0.331163	0.431759
								0.331229	0.421736
								0.331293	0.431778
								0.331355	0.430323
								0.331428	0.419478
								0.331489	0.42577
								0.33155	0.419308
								0.331619	0.4318
								0.331681	0.422239
								0.331733	0.424021
								0.331799	0.427175
								0.331864	0.432076
								0.331929	0.402373
								0.332006	0.422298
								0.332071	0.429651
								0.332135	0.416458
								0.332201	0.425496
								0.332254	0.419923
								0.332319	0.419925
								0.33238	0.427136
								0.332449	0.412675
								0.33251	0.423839
								0.332575	0.408037
								0.332632	0.417935
								0.332701	0.405062
								0.332758	0.433905
								0.332831	0.415031
								0.332892	0.410291
								0.332953	0.41688
								0.333022	0.410193
								0.333083	0.407304
								0.333143	0.412072
								0.333212	0.412382
								0.333277	0.409867
								0.333338	0.398446
								0.333403	0.420217
								0.33347	0.398907
								0.333532	0.395073
								0.333597	0.414575
								0.333666	0.420984
								0.333727	0.416899
								0.333788	0.413836
								0.333844	0.408375
								0.333909	0.405516
								0.333974	0.404757
								0.334034	0.40594
								0.334096	0.404363
								0.334164	0.406799
								0.334228	0.393923
								0.334293	0.399415
								0.334354	0.393265
								0.334414	0.402106
								0.334479	0.412209
								0.334542	0.401199
								0.334612	0.402056
								0.334673	0.40021
								0.334733	0.380716
								0.334796	0.385707
								0.334862	0.395829
								0.334927	0.397251
								0.334987	0.396273
								0.335049	0.404981
								0.335116	0.402169
								0.335181	0.400963
								0.335245	0.397071
								0.335298	0.39681
								0.335361	0.407468
								0.335423	0.387734
								0.335487	0.396837
								0.335548	0.385537
								0.335616	0.372402
								0.335672	0.385532
								0.335745	0.390645
								0.335801	0.393978
								0.335861	0.397705
								0.33593	0.385709
								0.33599	0.375624
								0.336054	0.402382
								0.336114	0.392653
								0.336179	0.381546
								0.336231	0.382538
								0.336303	0.365475
								0.336356	0.387612
								0.336424	0.382075
								0.336484	0.388649
								0.336548	0.359043
								0.336612	0.372841
								0.336677	0.363793
								0.336737	0.376244
								0.336805	0.37628
								0.336869	0.394299
								0.336929	0.385417
								0.336993	0.380967
								0.337054	0.361854
								0.337114	0.382391
								0.337174	0.378141
								0.337239	0.377677
								0.337302	0.384183
								0.337366	0.385083
								0.33743	0.369416
								0.337482	0.390936
								0.337546	0.379353
								0.337606	0.37418
								0.337662	0.361162
								0.337729	0.371412
								0.337796	0.375407
								0.337854	0.358041
								0.337914	0.377912
								0.337978	0.367181
								0.33804	0.356141
								0.338106	0.374445
								0.33817	0.373358
								0.33823	0.368742
								0.338292	0.365727
								0.338354	0.363473
								0.338409	0.377037
								0.338473	0.367376
								0.338537	0.360779
								0.338597	0.389009
								0.338661	0.35787
								0.338721	0.365083
								0.338788	0.368467
								0.338848	0.376196
								0.338908	0.362417
								0.338968	0.350955
								0.339028	0.377484
								0.339095	0.371587
								0.339155	0.365195
								0.339219	0.358692
								0.339271	0.368954
								0.339334	0.358515
								0.339398	0.342436
								0.339458	0.359451
								0.339521	0.380973
								0.339589	0.362538
								0.339649	0.360691
								0.3397	0.348765
								0.339768	0.35365
								0.339824	0.370994
								0.339887	0.347558
								0.339947	0.366303
								0.340014	0.366528
								0.340078	0.363245
								0.340129	0.366612
								0.340193	0.364628
								0.340257	0.363417
								0.340316	0.357149
								0.34038	0.351393
								0.340439	0.372578
								0.340507	0.353757
								0.340558	0.347932
								0.340622	0.36038
								0.340685	0.376572
								0.340744	0.368048
								0.340796	0.340789
								0.340871	0.356459
								0.340935	0.354767
								0.340982	0.349918
								0.341042	0.33771
								0.341101	0.359081
								0.341164	0.350552
								0.34122	0.361904
								0.341287	0.350919
								0.34135	0.358965
								0.34141	0.366865
								0.341473	0.386281
								0.341536	0.345877
								0.341588	0.35652
								0.341663	0.360569
								0.341714	0.348459
								0.341778	0.364763
								0.341841	0.356706
								0.3419	0.350447
								0.341959	0.351317
								0.342019	0.357558
								0.342078	0.350937
								0.342137	0.350264
								0.342204	0.33542
								0.342262	0.346769
								0.342311	0.352656
								0.342374	0.369324
								0.342441	0.364459
								0.3425	0.357074
								0.342551	0.354844
								0.342616	0.339828
								0.342678	0.359504
								0.342737	0.363354
								0.3428	0.363054
								0.342863	0.363086
								0.342926	0.32695
								0.342978	0.345654
								0.343036	0.348821
								0.343099	0.339661
								0.343162	0.338296
								0.343217	0.347475
								0.34328	0.341787
								0.343339	0.353902
								0.343402	0.359673
								0.343461	0.357435
								0.343528	0.364688
								0.343583	0.32786
								0.343638	0.340932
								0.343697	0.343095
								0.34376	0.36133
								0.343811	0.343077
								0.343874	0.345615
								0.343944	0.354693
								0.343999	0.356199
								0.344058	0.366338
								0.344117	0.343187
								0.34418	0.335306
								0.344235	0.353769
								0.344294	0.344036
								0.344349	0.342419
								0.344415	0.33673
								0.34448	0.340585
								0.344533	0.346699
								0.344592	0.34825
								0.344659	0.333947
								0.344717	0.348102
								0.34478	0.344368
								0.344831	0.33191
								0.344891	0.358716
								0.344952	0.333806
								0.345005	0.353646
								0.34507	0.348009
								0.345132	0.343773
								0.345191	0.342071
								0.34525	0.316444
								0.345308	0.332801
								0.345363	0.33378
								0.345426	0.326088
								0.345484	0.324307
								0.345547	0.342356
								0.345606	0.325849
								0.34566	0.343247
								0.345723	0.332479
								0.345782	0.345651
								0.345832	0.337049
								0.345895	0.327726
								0.345953	0.329142
								0.346016	0.322987
								0.34607	0.341164
								0.346137	0.330373
								0.346203	0.323038
								0.346254	0.339111
								0.346312	0.325391
								0.346375	0.336382
								0.346433	0.320037
								0.346488	0.335399
								0.346546	0.315977
								0.346609	0.333434
								0.346663	0.335161
								0.346726	0.329578
								0.346784	0.332
								0.346846	0.309923
								0.346909	0.327995
								0.346955	0.332289
								0.347018	0.329493
								0.347076	0.297225
								0.347131	0.325828
								0.347193	0.333438
								0.347251	0.319353
								0.347309	0.326244
								0.347372	0.310122
								0.347434	0.301888
								0.347484	0.322006
								0.347547	0.299355
								0.347605	0.314077
								0.347667	0.33918
								0.347718	0.308242
								0.34778	0.30336
								0.347842	0.325317
								0.3479	0.319314
								0.347951	0.340273
								0.348009	0.301303
								0.348067	0.311382
								0.348125	0.321742
								0.348183	0.329249
								0.348249	0.322198
								0.348308	0.306239
								0.348366	0.309576
								0.348428	0.324463
								0.348478	0.312988
								0.34854	0.316906
								0.348598	0.323182
[truncated: 391 more rows]

## Sheet: Figure S4B
/fsc								0.0051603	0.988913
/@title	/@xaxis	/@yaxis	/coordinate/x	/coordinate/x/#agg	/coordinate/y	/coordinate/y/#agg		0.0118043	0.984385
RELION masked-corrected FSC	Resolution (A-1)	Correlation Coefficient	0.001001	0.001001	1	1		0.027467	0.914712
RELION masked-corrected FSC	Resolution (A-1)	Correlation Coefficient	0.00164366	0.00164366	0.999999	0.999999		0.0347363	0.866446
RELION masked-corrected FSC	Resolution (A-1)	Correlation Coefficient	0.00328731	0.00328731	0.999996	0.999996		0.0397989	0.861445
RELION masked-corrected FSC	Resolution (A-1)	Correlation Coefficient	0.00493097	0.00493097	0.999992	0.999992		0.0438501	0.884971
RELION masked-corrected FSC	Resolution (A-1)	Correlation Coefficient	0.00657462	0.00657462	0.999986	0.999986		0.047223	0.872268
RELION masked-corrected FSC	Resolution (A-1)	Correlation Coefficient	0.00821828	0.00821828	0.999977	0.999977		0.0502238	0.861116
RELION masked-corrected FSC	Resolution (A-1)	Correlation Coefficient	0.00986193	0.00986193	0.999966	0.999966		0.0528705	0.871699
RELION masked-corrected FSC	Resolution (A-1)	Correlation Coefficient	0.0115056	0.0115056	0.999952	0.999952		0.0552794	0.885194
RELION masked-corrected FSC	Resolution (A-1)	Correlation Coefficient	0.0131492	0.0131492	0.999932	0.999932		0.0575362	0.883422
RELION masked-corrected FSC	Resolution (A-1)	Correlation Coefficient	0.0147929	0.0147929	0.999901	0.999901		0.0595811	0.874591
RELION masked-corrected FSC	Resolution (A-1)	Correlation Coefficient	0.0164366	0.0164366	0.999848	0.999848		0.0615204	0.8656
RELION masked-corrected FSC	Resolution (A-1)	Correlation Coefficient	0.0180802	0.0180802	0.999781	0.999781		0.063307	0.862333
RELION masked-corrected FSC	Resolution (A-1)	Correlation Coefficient	0.0197239	0.0197239	0.999722	0.999722		0.0650439	0.864267
RELION masked-corrected FSC	Resolution (A-1)	Correlation Coefficient	0.0213675	0.0213675	0.999686	0.999686		0.0666652	0.86524
RELION masked-corrected FSC	Resolution (A-1)	Correlation Coefficient	0.0230112	0.0230112	0.999652	0.999652		0.0681986	0.873463
RELION masked-corrected FSC	Resolution (A-1)	Correlation Coefficient	0.0246548	0.0246548	0.999587	0.999587		0.0697266	0.879275
RELION masked-corrected FSC	Resolution (A-1)	Correlation Coefficient	0.0262985	0.0262985	0.999477	0.999477		0.0711534	0.884448
RELION masked-corrected FSC	Resolution (A-1)	Correlation Coefficient	0.0279421	0.0279421	0.999329	0.999329		0.0725074	0.885128
RELION masked-corrected FSC	Resolution (A-1)	Correlation Coefficient	0.0295858	0.0295858	0.999232	0.999232		0.0738515	0.882334
RELION masked-corrected FSC	Resolution (A-1)	Correlation Coefficient	0.0312295	0.0312295	0.999095	0.999095		0.0751215	0.880555
RELION masked-corrected FSC	Resolution (A-1)	Correlation Coefficient	0.0328731	0.0328731	0.998824	0.998824		0.0763148	0.882642
RELION masked-corrected FSC	Resolution (A-1)	Correlation Coefficient	0.0345168	0.0345168	0.998385	0.998385		0.0775311	0.88261
RELION masked-corrected FSC	Resolution (A-1)	Correlation Coefficient	0.0361604	0.0361604	0.997746	0.997746		0.0786954	0.880295
RELION masked-corrected FSC	Resolution (A-1)	Correlation Coefficient	0.0378041	0.0378041	0.997059	0.997059		0.0797977	0.882805
RELION masked-corrected FSC	Resolution (A-1)	Correlation Coefficient	0.0394477	0.0394477	0.996312	0.996312		0.0808881	0.886352
RELION masked-corrected FSC	Resolution (A-1)	Correlation Coefficient	0.0410914	0.0410914	0.951754	0.951754		0.0819523	0.890503
RELION masked-corrected FSC	Resolution (A-1)	Correlation Coefficient	0.042735	0.042735	0.978196	0.978196		0.0829843	0.891378
RELION masked-corrected FSC	Resolution (A-1)	Correlation Coefficient	0.0443787	0.0443787	0.981232	0.981232		0.0840156	0.891372
RELION masked-corrected FSC	Resolution (A-1)	Correlation Coefficient	0.0460224	0.0460224	0.977761	0.977761		0.0849996	0.897711
RELION masked-corrected FSC	Resolution (A-1)	Correlation Coefficient	0.047666	0.047666	0.974013	0.974013		0.0860039	0.895407
RELION masked-corrected FSC	Resolution (A-1)	Correlation Coefficient	0.0493097	0.0493097	0.973962	0.973962		0.0869197	0.900796
RELION masked-corrected FSC	Resolution (A-1)	Correlation Coefficient	0.0509533	0.0509533	0.976412	0.976412		0.0878529	0.896938
RELION masked-corrected FSC	Resolution (A-1)	Correlation Coefficient	0.052597	0.052597	0.979205	0.979205		0.0887574	0.899706
RELION masked-corrected FSC	Resolution (A-1)	Correlation Coefficient	0.0542406	0.0542406	0.981303	0.981303		0.0896358	0.90094
RELION masked-corrected FSC	Resolution (A-1)	Correlation Coefficient	0.0558843	0.0558843	0.9823	0.9823		0.0905205	0.900732
RELION masked-corrected FSC	Resolution (A-1)	Correlation Coefficient	0.0575279	0.0575279	0.982491	0.982491		0.0913671	0.901696
RELION masked-corrected FSC	Resolution (A-1)	Correlation Coefficient	0.0591716	0.0591716	0.981951	0.981951		0.092206	0.900549
RELION masked-corrected FSC	Resolution (A-1)	Correlation Coefficient	0.0608153	0.0608153	0.98187	0.98187		0.0930379	0.902223
RELION masked-corrected FSC	Resolution (A-1)	Correlation Coefficient	0.0624589	0.0624589	0.980897	0.980897		0.0938274	0.904984
RELION masked-corrected FSC	Resolution (A-1)	Correlation Coefficient	0.0641026	0.0641026	0.979687	0.979687		0.094625	0.904617
RELION masked-corrected FSC	Resolution (A-1)	Correlation Coefficient	0.0657462	0.0657462	0.979374	0.979374		0.0954221	0.907321
RELION masked-corrected FSC	Resolution (A-1)	Correlation Coefficient	0.0673899	0.0673899	0.980212	0.980212		0.0961925	0.904695
RELION masked-corrected FSC	Resolution (A-1)	Correlation Coefficient	0.0690335	0.0690335	0.98119	0.98119		0.0969517	0.906017
RELION masked-corrected FSC	Resolution (A-1)	Correlation Coefficient	0.0706772	0.0706772	0.981168	0.981168		0.0976973	0.908075
RELION masked-corrected FSC	Resolution (A-1)	Correlation Coefficient	0.0723208	0.0723208	0.980165	0.980165		0.098436	0.910025
RELION masked-corrected FSC	Resolution (A-1)	Correlation Coefficient	0.0739645	0.0739645	0.978978	0.978978		0.0991395	0.907014
RELION masked-corrected FSC	Resolution (A-1)	Correlation Coefficient	0.0756082	0.0756082	0.977037	0.977037		0.099858	0.905062
RELION masked-corrected FSC	Resolution (A-1)	Correlation Coefficient	0.0772518	0.0772518	0.976217	0.976217		0.100586	0.906764
RELION masked-corrected FSC	Resolution (A-1)	Correlation Coefficient	0.0788955	0.0788955	0.977033	0.977033		0.101255	0.905201
RELION masked-corrected FSC	Resolution (A-1)	Correlation Coefficient	0.0805391	0.0805391	0.978204	0.978204		0.10196	0.902864
RELION masked-corrected FSC	Resolution (A-1)	Correlation Coefficient	0.0821828	0.0821828	0.979284	0.979284		0.102616	0.900289
RELION masked-corrected FSC	Resolution (A-1)	Correlation Coefficient	0.0838264	0.0838264	0.979324	0.979324		0.103289	0.899259
RELION masked-corrected FSC	Resolution (A-1)	Correlation Coefficient	0.0854701	0.0854701	0.97824	0.97824		0.103961	0.897197
RELION masked-corrected FSC	Resolution (A-1)	Correlation Coefficient	0.0871137	0.0871137	0.976784	0.976784		0.104602	0.894212
RELION masked-corrected FSC	Resolution (A-1)	Correlation Coefficient	0.0887574	0.0887574	0.976121	0.976121		0.105245	0.894697
RELION masked-corrected FSC	Resolution (A-1)	Correlation Coefficient	0.0904011	0.0904011	0.976869	0.976869		0.105872	0.893526
RELION masked-corrected FSC	Resolution (A-1)	Correlation Coefficient	0.0920447	0.0920447	0.977698	0.977698		0.106496	0.888171
RELION masked-corrected FSC	Resolution (A-1)	Correlation Coefficient	0.0936884	0.0936884	0.978043	0.978043		0.107128	0.889629
RELION masked-corrected FSC	Resolution (A-1)	Correlation Coefficient	0.095332	0.095332	0.977421	0.977421		0.107723	0.883269
RELION masked-corrected FSC	Resolution (A-1)	Correlation Coefficient	0.0969757	0.0969757	0.976588	0.976588		0.108345	0.883057
RELION masked-corrected FSC	Resolution (A-1)	Correlation Coefficient	0.0986193	0.0986193	0.975455	0.975455		0.108953	0.880929
RELION masked-corrected FSC	Resolution (A-1)	Correlation Coefficient	0.100263	0.100263	0.974904	0.974904		0.109535	0.882126
RELION masked-corrected FSC	Resolution (A-1)	Correlation Coefficient	0.101907	0.101907	0.974695	0.974695		0.110137	0.877432
RELION masked-corrected FSC	Resolution (A-1)	Correlation Coefficient	0.10355	0.10355	0.973813	0.973813		0.1107	0.877554
RELION masked-corrected FSC	Resolution (A-1)	Correlation Coefficient	0.105194	0.105194	0.971803	0.971803		0.11126	0.873437
RELION masked-corrected FSC	Resolution (A-1)	Correlation Coefficient	0.106838	0.106838	0.968932	0.968932		0.111829	0.872292
RELION masked-corrected FSC	Resolution (A-1)	Correlation Coefficient	0.108481	0.108481	0.965384	0.965384		0.112395	0.874003
RELION masked-corrected FSC	Resolution (A-1)	Correlation Coefficient	0.110125	0.110125	0.962351	0.962351		0.112962	0.869047
RELION masked-corrected FSC	Resolution (A-1)	Correlation Coefficient	0.111769	0.111769	0.959879	0.959879		0.113509	0.867487
RELION masked-corrected FSC	Resolution (A-1)	Correlation Coefficient	0.113412	0.113412	0.958007	0.958007		0.114042	0.863206
RELION masked-corrected FSC	Resolution (A-1)	Correlation Coefficient	0.115056	0.115056	0.956653	0.956653		0.114582	0.864821
RELION masked-corrected FSC	Resolution (A-1)	Correlation Coefficient	0.1167	0.1167	0.955625	0.955625		0.115126	0.858258
RELION masked-corrected FSC	Resolution (A-1)	Correlation Coefficient	0.118343	0.118343	0.954469	0.954469		0.115641	0.86378
RELION masked-corrected FSC	Resolution (A-1)	Correlation Coefficient	0.119987	0.119987	0.952722	0.952722		0.116189	0.861913
RELION masked-corrected FSC	Resolution (A-1)	Correlation Coefficient	0.121631	0.121631	0.94954	0.94954		0.11673	0.856732
RELION masked-corrected FSC	Resolution (A-1)	Correlation Coefficient	0.123274	0.123274	0.945661	0.945661		0.117209	0.859194
RELION masked-corrected FSC	Resolution (A-1)	Correlation Coefficient	0.124918	0.124918	0.942581	0.942581		0.117725	0.858276
RELION masked-corrected FSC	Resolution (A-1)	Correlation Coefficient	0.126561	0.126561	0.939885	0.939885		0.118229	0.860047
RELION masked-corrected FSC	Resolution (A-1)	Correlation Coefficient	0.128205	0.128205	0.937224	0.937224		0.118753	0.855269
RELION masked-corrected FSC	Resolution (A-1)	Correlation Coefficient	0.129849	0.129849	0.932194	0.932194		0.11923	0.858533
RELION masked-corrected FSC	Resolution (A-1)	Correlation Coefficient	0.131492	0.131492	0.926627	0.926627		0.119739	0.852883
RELION masked-corrected FSC	Resolution (A-1)	Correlation Coefficient	0.133136	0.133136	0.918723	0.918723		0.120223	0.859292
RELION masked-corrected FSC	Resolution (A-1)	Correlation Coefficient	0.13478	0.13478	0.91226	0.91226		0.120716	0.859029
RELION masked-corrected FSC	Resolution (A-1)	Correlation Coefficient	0.136423	0.136423	0.905455	0.905455		0.121208	0.854762
RELION masked-corrected FSC	Resolution (A-1)	Correlation Coefficient	0.138067	0.138067	0.899957	0.899957		0.121686	0.861311
RELION masked-corrected FSC	Resolution (A-1)	Correlation Coefficient	0.139711	0.139711	0.896264	0.896264		0.122173	0.857049
RELION masked-corrected FSC	Resolution (A-1)	Correlation Coefficient	0.141354	0.141354	0.890532	0.890532		0.122616	0.860105
RELION masked-corrected FSC	Resolution (A-1)	Correlation Coefficient	0.142998	0.142998	0.886047	0.886047		0.123099	0.865918
RELION masked-corrected FSC	Resolution (A-1)	Correlation Coefficient	0.144642	0.144642	0.881033	0.881033		0.123559	0.865435
RELION masked-corrected FSC	Resolution (A-1)	Correlation Coefficient	0.146285	0.146285	0.87735	0.87735		0.124017	0.863749
RELION masked-corrected FSC	Resolution (A-1)	Correlation Coefficient	0.147929	0.147929	0.873659	0.873659		0.124485	0.863134
RELION masked-corrected FSC	Resolution (A-1)	Correlation Coefficient	0.149573	0.149573	0.87109	0.87109		0.124939	0.863851
RELION masked-corrected FSC	Resolution (A-1)	Correlation Coefficient	0.151216	0.151216	0.867471	0.867471		0.125382	0.861661
RELION masked-corrected FSC	Resolution (A-1)	Correlation Coefficient	0.15286	0.15286	0.866911	0.866911		0.125834	0.860307
RELION masked-corrected FSC	Resolution (A-1)	Correlation Coefficient	0.154504	0.154504	0.867462	0.867462		0.126292	0.862253
RELION masked-corrected FSC	Resolution (A-1)	Correlation Coefficient	0.156147	0.156147	0.868686	0.868686		0.126732	0.867478
RELION masked-corrected FSC	Resolution (A-1)	Correlation Coefficient	0.157791	0.157791	0.86868	0.86868		0.127158	0.858225
RELION masked-corrected FSC	Resolution (A-1)	Correlation Coefficient	0.159435	0.159435	0.86704	0.86704		0.127593	0.859899
RELION masked-corrected FSC	Resolution (A-1)	Correlation Coefficient	0.161078	0.161078	0.86145	0.86145		0.12803	0.860829
RELION masked-corrected FSC	Resolution (A-1)	Correlation Coefficient	0.162722	0.162722	0.856119	0.856119		0.128447	0.860115
RELION masked-corrected FSC	Resolution (A-1)	Correlation Coefficient	0.164366	0.164366	0.851817	0.851817		0.128888	0.86414
RELION masked-corrected FSC	Resolution (A-1)	Correlation Coefficient	0.166009	0.166009	0.85125	0.85125		0.129307	0.855632
RELION masked-corrected FSC	Resolution (A-1)	Correlation Coefficient	0.167653	0.167653	0.851956	0.851956		0.129724	0.858725
RELION masked-corrected FSC	Resolution (A-1)	Correlation Coefficient	0.169297	0.169297	0.854187	0.854187		0.130147	0.854398
RELION masked-corrected FSC	Resolution (A-1)	Correlation Coefficient	0.17094	0.17094	0.854061	0.854061		0.130554	0.853872
RELION masked-corrected FSC	Resolution (A-1)	Correlation Coefficient	0.172584	0.172584	0.850976	0.850976		0.130978	0.856165
RELION masked-corrected FSC	Resolution (A-1)	Correlation Coefficient	0.174227	0.174227	0.845541	0.845541		0.13139	0.853906
RELION masked-corrected FSC	Resolution (A-1)	Correlation Coefficient	0.175871	0.175871	0.840682	0.840682		0.13179	0.853759
RELION masked-corrected FSC	Resolution (A-1)	Correlation Coefficient	0.177515	0.177515	0.837725	0.837725		0.13221	0.856349
RELION masked-corrected FSC	Resolution (A-1)	Correlation Coefficient	0.179158	0.179158	0.836928	0.836928		0.132607	0.848695
RELION masked-corrected FSC	Resolution (A-1)	Correlation Coefficient	0.180802	0.180802	0.83871	0.83871		0.133012	0.853212
RELION masked-corrected FSC	Resolution (A-1)	Correlation Coefficient	0.182446	0.182446	0.842388	0.842388		0.133394	0.852122
RELION masked-corrected FSC	Resolution (A-1)	Correlation Coefficient	0.184089	0.184089	0.84638	0.84638		0.133804	0.848202
RELION masked-corrected FSC	Resolution (A-1)	Correlation Coefficient	0.185733	0.185733	0.851909	0.851909		0.134187	0.848632
RELION masked-corrected FSC	Resolution (A-1)	Correlation Coefficient	0.187377	0.187377	0.855538	0.855538		0.134589	0.847462
RELION masked-corrected FSC	Resolution (A-1)	Correlation Coefficient	0.18902	0.18902	0.859384	0.859384		0.13498	0.846626
RELION masked-corrected FSC	Resolution (A-1)	Correlation Coefficient	0.190664	0.190664	0.862185	0.862185		0.13536	0.842248
RELION masked-corrected FSC	Resolution (A-1)	Correlation Coefficient	0.192308	0.192308	0.863296	0.863296		0.135748	0.84519
RELION masked-corrected FSC	Resolution (A-1)	Correlation Coefficient	0.193951	0.193951	0.861748	0.861748		0.136126	0.836486
RELION masked-corrected FSC	Resolution (A-1)	Correlation Coefficient	0.195595	0.195595	0.860087	0.860087		0.136504	0.844546
RELION masked-corrected FSC	Resolution (A-1)	Correlation Coefficient	0.197239	0.197239	0.858801	0.858801		0.136887	0.841825
RELION masked-corrected FSC	Resolution (A-1)	Correlation Coefficient	0.198882	0.198882	0.85877	0.85877		0.137253	0.8352
RELION masked-corrected FSC	Resolution (A-1)	Correlation Coefficient	0.200526	0.200526	0.860053	0.860053		0.137646	0.841452
RELION masked-corrected FSC	Resolution (A-1)	Correlation Coefficient	0.20217	0.20217	0.86031	0.86031		0.138006	0.840495
RELION masked-corrected FSC	Resolution (A-1)	Correlation Coefficient	0.203813	0.203813	0.859383	0.859383		0.13839	0.830349
RELION masked-corrected FSC	Resolution (A-1)	Correlation Coefficient	0.205457	0.205457	0.856709	0.856709		0.13874	0.834227
RELION masked-corrected FSC	Resolution (A-1)	Correlation Coefficient	0.207101	0.207101	0.855088	0.855088		0.13911	0.832854
RELION masked-corrected FSC	Resolution (A-1)	Correlation Coefficient	0.208744	0.208744	0.853018	0.853018		0.139488	0.827896
RELION masked-corrected FSC	Resolution (A-1)	Correlation Coefficient	0.210388	0.210388	0.853072	0.853072		0.139836	0.827774
RELION masked-corrected FSC	Resolution (A-1)	Correlation Coefficient	0.212032	0.212032	0.852479	0.852479		0.140205	0.826807
RELION masked-corrected FSC	Resolution (A-1)	Correlation Coefficient	0.213675	0.213675	0.850828	0.850828		0.140559	0.82617
RELION masked-corrected FSC	Resolution (A-1)	Correlation Coefficient	0.215319	0.215319	0.847983	0.847983		0.140905	0.825087
RELION masked-corrected FSC	Resolution (A-1)	Correlation Coefficient	0.216963	0.216963	0.846423	0.846423		0.141268	0.820999
RELION masked-corrected FSC	Resolution (A-1)	Correlation Coefficient	0.218606	0.218606	0.843613	0.843613		0.141631	0.825047
RELION masked-corrected FSC	Resolution (A-1)	Correlation Coefficient	0.22025	0.22025	0.840628	0.840628		0.141974	0.816257
RELION masked-corrected FSC	Resolution (A-1)	Correlation Coefficient	0.221893	0.221893	0.835496	0.835496		0.142325	0.821183
RELION masked-corrected FSC	Resolution (A-1)	Correlation Coefficient	0.223537	0.223537	0.828087	0.828087		0.142667	0.816911
RELION masked-corrected FSC	Resolution (A-1)	Correlation Coefficient	0.225181	0.225181	0.821993	0.821993		0.143024	0.815913
RELION masked-corrected FSC	Resolution (A-1)	Correlation Coefficient	0.226824	0.226824	0.81584	0.81584		0.143366	0.813091
RELION masked-corrected FSC	Resolution (A-1)	Correlation Coefficient	0.228468	0.228468	0.812039	0.812039		0.143695	0.819254
RELION masked-corrected FSC	Resolution (A-1)	Correlation Coefficient	0.230112	0.230112	0.805025	0.805025		0.144065	0.815298
RELION masked-corrected FSC	Resolution (A-1)	Correlation Coefficient	0.231755	0.231755	0.796785	0.796785		0.144389	0.811741
RELION masked-corrected FSC	Resolution (A-1)	Correlation Coefficient	0.233399	0.233399	0.784201	0.784201		0.144735	0.816294
RELION masked-corrected FSC	Resolution (A-1)	Correlation Coefficient	0.235043	0.235043	0.769226	0.769226		0.145071	0.819171
RELION masked-corrected FSC	Resolution (A-1)	Correlation Coefficient	0.236686	0.236686	0.753917	0.753917		0.145405	0.808169
RELION masked-corrected FSC	Resolution (A-1)	Correlation Coefficient	0.23833	0.23833	0.739519	0.739519		0.145729	0.821272
RELION masked-corrected FSC	Resolution (A-1)	Correlation Coefficient	0.239974	0.239974	0.729212	0.729212		0.146064	0.814235
RELION masked-corrected FSC	Resolution (A-1)	Correlation Coefficient	0.241617	0.241617	0.717302	0.717302		0.146405	0.817777
RELION masked-corrected FSC	Resolution (A-1)	Correlation Coefficient	0.243261	0.243261	0.705796	0.705796		0.146729	0.818241
RELION masked-corrected FSC	Resolution (A-1)	Correlation Coefficient	0.244905	0.244905	0.68947	0.68947		0.147059	0.818392
RELION masked-corrected FSC	Resolution (A-1)	Correlation Coefficient	0.246548	0.246548	0.673106	0.673106		0.147373	0.81812
RELION masked-corrected FSC	Resolution (A-1)	Correlation Coefficient	0.248192	0.248192	0.658789	0.658789		0.147701	0.815637
RELION masked-corrected FSC	Resolution (A-1)	Correlation Coefficient	0.249836	0.249836	0.64493	0.64493		0.148018	0.825172
RELION masked-corrected FSC	Resolution (A-1)	Correlation Coefficient	0.251479	0.251479	0.628484	0.628484		0.148348	0.819982
RELION masked-corrected FSC	Resolution (A-1)	Correlation Coefficient	0.253123	0.253123	0.61012	0.61012		0.148667	0.815544
RELION masked-corrected FSC	Resolution (A-1)	Correlation Coefficient	0.254767	0.254767	0.591895	0.591895		0.148984	0.822485
RELION masked-corrected FSC	Resolution (A-1)	Correlation Coefficient	0.25641	0.25641	0.572317	0.572317		0.149285	0.820826
RELION masked-corrected FSC	Resolution (A-1)	Correlation Coefficient	0.258054	0.258054	0.557326	0.557326		0.149628	0.829641
RELION masked-corrected FSC	Resolution (A-1)	Correlation Coefficient	0.259698	0.259698	0.539414	0.539414		0.149942	0.821455
RELION masked-corrected FSC	Resolution (A-1)	Correlation Coefficient	0.261341	0.261341	0.519434	0.519434		0.150248	0.823191
RELION masked-corrected FSC	Resolution (A-1)	Correlation Coefficient	0.262985	0.262985	0.498043	0.498043		0.15055	0.827016
RELION masked-corrected FSC	Resolution (A-1)	Correlation Coefficient	0.264629	0.264629	0.473421	0.473421		0.150876	0.827629
RELION masked-corrected FSC	Resolution (A-1)	Correlation Coefficient	0.266272	0.266272	0.44732	0.44732		0.151189	0.830213
RELION masked-corrected FSC	Resolution (A-1)	Correlation Coefficient	0.267916	0.267916	0.426583	0.426583		0.151484	0.825694
RELION masked-corrected FSC	Resolution (A-1)	Correlation Coefficient	0.26956	0.26956	0.408183	0.408183		0.151796	0.826371
RELION masked-corrected FSC	Resolution (A-1)	Correlation Coefficient	0.271203	0.271203	0.395887	0.395887		0.152107	0.829388
RELION masked-corrected FSC	Resolution (A-1)	Correlation Coefficient	0.272847	0.272847	0.387591	0.387591		0.152409	0.828279
RELION masked-corrected FSC	Resolution (A-1)	Correlation Coefficient	0.27449	0.27449	0.378514	0.378514		0.152718	0.828917
RELION masked-corrected FSC	Resolution (A-1)	Correlation Coefficient	0.276134	0.276134	0.371785	0.371785		0.153015	0.829932
RELION masked-corrected FSC	Resolution (A-1)	Correlation Coefficient	0.277778	0.277778	0.36306	0.36306		0.153309	0.826923
RELION masked-corrected FSC	Resolution (A-1)	Correlation Coefficient	0.279421	0.279421	0.353687	0.353687		0.153616	0.821856
RELION masked-corrected FSC	Resolution (A-1)	Correlation Coefficient	0.281065	0.281065	0.34615	0.34615		0.153917	0.825224
RELION masked-corrected FSC	Resolution (A-1)	Correlation Coefficient	0.282709	0.282709	0.336107	0.336107		0.154216	0.826879
RELION masked-corrected FSC	Resolution (A-1)	Correlation Coefficient	0.284352	0.284352	0.326418	0.326418		0.154518	0.830057
RELION masked-corrected FSC	Resolution (A-1)	Correlation Coefficient	0.285996	0.285996	0.318745	0.318745		0.154801	0.827649
RELION masked-corrected FSC	Resolution (A-1)	Correlation Coefficient	0.28764	0.28764	0.311003	0.311003		0.155114	0.823515
RELION masked-corrected FSC	Resolution (A-1)	Correlation Coefficient	0.289283	0.289283	0.30424	0.30424		0.155393	0.828535
RELION masked-corrected FSC	Resolution (A-1)	Correlation Coefficient	0.290927	0.290927	0.293827	0.293827		0.155688	0.829276
RELION masked-corrected FSC	Resolution (A-1)	Correlation Coefficient	0.292571	0.292571	0.280986	0.280986		0.155979	0.825076
RELION masked-corrected FSC	Resolution (A-1)	Correlation Coefficient	0.294214	0.294214	0.265423	0.265423		0.15626	0.825409
RELION masked-corrected FSC	Resolution (A-1)	Correlation Coefficient	0.295858	0.295858	0.249825	0.249825		0.156571	0.825424
RELION masked-corrected FSC	Resolution (A-1)	Correlation Coefficient	0.297502	0.297502	0.234593	0.234593		0.156846	0.826166
RELION masked-corrected FSC	Resolution (A-1)	Correlation Coefficient	0.299145	0.299145	0.225632	0.225632		0.157124	0.826335
RELION masked-corrected FSC	Resolution (A-1)	Correlation Coefficient	0.300789	0.300789	0.215981	0.215981		0.157405	0.827209
RELION masked-corrected FSC	Resolution (A-1)	Correlation Coefficient	0.302433	0.302433	0.209662	0.209662		0.157705	0.827797
RELION masked-corrected FSC	Resolution (A-1)	Correlation Coefficient	0.304076	0.304076	0.195662	0.195662		0.157979	0.824378
RELION masked-corrected FSC	Resolution (A-1)	Correlation Coefficient	0.30572	0.30572	0.181108	0.181108		0.158253	0.824427
RELION masked-corrected FSC	Resolution (A-1)	Correlation Coefficient	0.307364	0.307364	0.161063	0.161063		0.158551	0.82073
RELION masked-corrected FSC	Resolution (A-1)	Correlation Coefficient	0.309007	0.309007	0.146786	0.146786		0.158823	0.826422
RELION masked-corrected FSC	Resolution (A-1)	Correlation Coefficient	0.310651	0.310651	0.132889	0.132889		0.159104	0.822556
RELION masked-corrected FSC	Resolution (A-1)	Correlation Coefficient	0.312295	0.312295	0.124617	0.124617		0.159384	0.822262
RELION masked-corrected FSC	Resolution (A-1)	Correlation Coefficient	0.313938	0.313938	0.117461	0.117461		0.159655	0.827411
RELION masked-corrected FSC	Resolution (A-1)	Correlation Coefficient	0.315582	0.315582	0.108198	0.108198		0.159948	0.818383
RELION masked-corrected FSC	Resolution (A-1)	Correlation Coefficient	0.317226	0.317226	0.100402	0.100402		0.160221	0.825884
RELION masked-corrected FSC	Resolution (A-1)	Correlation Coefficient	0.318869	0.318869	0.102	0.102		0.16049	0.828679
RELION masked-corrected FSC	Resolution (A-1)	Correlation Coefficient	0.320513	0.320513	0.0952127	0.0952127		0.160759	0.820943
RELION masked-corrected FSC	Resolution (A-1)	Correlation Coefficient	0.322156	0.322156	0.0886635	0.0886635		0.161061	0.825444
RELION masked-corrected FSC	Resolution (A-1)	Correlation Coefficient	0.3238	0.3238	0.0795955	0.0795955		0.161296	0.826279
RELION masked-corrected FSC	Resolution (A-1)	Correlation Coefficient	0.325444	0.325444	0.0737487	0.0737487		0.161589	0.825387
RELION masked-corrected FSC	Resolution (A-1)	Correlation Coefficient	0.327087	0.327087	0.0664472	0.0664472		0.161863	0.821356
RELION masked-corrected FSC	Resolution (A-1)	Correlation Coefficient	0.328731	0.328731	0.0597094	0.0597094		0.162123	0.824998
RELION masked-corrected FSC	Resolution (A-1)	Correlation Coefficient	0.330375	0.330375	0.0474223	0.0474223		0.162394	0.824842
RELION masked-corrected FSC	Resolution (A-1)	Correlation Coefficient	0.332018	0.332018	0.0279738	0.0279738		0.162664	0.826797
RELION masked-corrected FSC	Resolution (A-1)	Correlation Coefficient	0.333662	0.333662	0.0152723	0.0152723		0.162923	0.825875
RELION masked-corrected FSC	Resolution (A-1)	Correlation Coefficient	0.335306	0.335306	0.00941969	0.00941969		0.163194	0.827332
RELION masked-corrected FSC	Resolution (A-1)	Correlation Coefficient	0.336949	0.336949	0.0145458	0.0145458		0.163459	0.821615
RELION masked-corrected FSC	Resolution (A-1)	Correlation Coefficient	0.338593	0.338593	0.0224951	0.0224951		0.163723	0.825865
RELION masked-corrected FSC	Resolution (A-1)	Correlation Coefficient	0.340237	0.340237	0.0311567	0.0311567		0.163987	0.823886
RELION masked-corrected FSC	Resolution (A-1)	Correlation Coefficient	0.34188	0.34188	0.0357825	0.0357825		0.16425	0.828683
RELION masked-corrected FSC	Resolution (A-1)	Correlation Coefficient	0.343524	0.343524	0.0384052	0.0384052		0.164505	0.830262
RELION masked-corrected FSC	Resolution (A-1)	Correlation Coefficient	0.345168	0.345168	0.0382535	0.0382535		0.164768	0.822944
RELION masked-corrected FSC	Resolution (A-1)	Correlation Coefficient	0.346811	0.346811	0.0383616	0.0383616		0.165043	0.81777
RELION masked-corrected FSC	Resolution (A-1)	Correlation Coefficient	0.348455	0.348455	0.0368006	0.0368006		0.165292	0.827243
RELION masked-corrected FSC	Resolution (A-1)	Correlation Coefficient	0.350099	0.350099	0.0347813	0.0347813		0.165534	0.819302
RELION masked-corrected FSC	Resolution (A-1)	Correlation Coefficient	0.351742	0.351742	0.032264	0.032264		0.165807	0.824185
RELION masked-corrected FSC	Resolution (A-1)	Correlation Coefficient	0.353386	0.353386	0.0324034	0.0324034		0.166074	0.824613
RELION masked-corrected FSC	Resolution (A-1)	Correlation Coefficient	0.35503	0.35503	0.034094	0.034094		0.166319	0.823816
RELION masked-corrected FSC	Resolution (A-1)	Correlation Coefficient	0.356673	0.356673	0.0322077	0.0322077		0.166562	0.82469
RELION masked-corrected FSC	Resolution (A-1)	Correlation Coefficient	0.358317	0.358317	0.0298682	0.0298682		0.166821	0.821587
RELION masked-corrected FSC	Resolution (A-1)	Correlation Coefficient	0.359961	0.359961	0.0263942	0.0263942		0.167078	0.822927
RELION masked-corrected FSC	Resolution (A-1)	Correlation Coefficient	0.361604	0.361604	0.0199875	0.0199875		0.167338	0.823277
RELION masked-corrected FSC	Resolution (A-1)	Correlation Coefficient	0.363248	0.363248	0.0156837	0.0156837		0.16758	0.820749
RELION masked-corrected FSC	Resolution (A-1)	Correlation Coefficient	0.364892	0.364892	0.0076802	0.0076802		0.167833	0.824531
RELION masked-corrected FSC	Resolution (A-1)	Correlation Coefficient	0.366535	0.366535	0.00158412	0.00158412		0.168076	0.82341
RELION masked-corrected FSC	Resolution (A-1)	Correlation Coefficient	0.368179	0.368179	-0.00654182	-0.00654182		0.168338	0.816428
RELION masked-corrected FSC	Resolution (A-1)	Correlation Coefficient	0.369822	0.369822	-0.00818639	-0.00818639		0.168593	0.823893
								0.168825	0.827095
								0.169081	0.818394
								0.169322	0.826937
								0.169576	0.819241
								0.169814	0.820841
								0.170069	0.81983
								0.170291	0.824935
								0.170545	0.819067
								0.17079	0.825463
								0.171043	0.821751
								0.171265	0.82476
								0.171516	0.819906
								0.171766	0.82229
								0.171996	0.8208
								0.172239	0.820759
								0.172474	0.822882
								0.172717	0.814976
								0.172936	0.815922
								0.173179	0.817847
								0.173404	0.820629
								0.173653	0.817337
								0.17387	0.823128
								0.174118	0.81973
								0.174351	0.819764
								0.174584	0.820545
								0.1748	0.814092
								0.17504	0.819487
								0.175271	0.822416
								0.17551	0.820339
								0.175731	0.814424
								0.175963	0.820209
								0.176186	0.817109
								0.176431	0.815258
								0.176638	0.816644
								0.176865	0.816846
								0.177096	0.818425
								0.177317	0.818043
								0.177549	0.814219
								0.177781	0.818173
								0.177986	0.813416
								0.178207	0.821261
								0.178441	0.815831
								0.178659	0.8156
								0.178887	0.818598
								0.179106	0.817914
								0.179339	0.821242
								0.179535	0.818953
								0.179761	0.820757
								0.179975	0.820442
								0.180203	0.8145
								0.180428	0.819235
								0.18063	0.821291
								0.180847	0.824166
								0.181056	0.818575
								0.181281	0.82459
								0.181503	0.821352
								0.181704	0.819783
								0.181915	0.823623
								0.182127	0.825832
								0.182349	0.824337
								0.182572	0.823071
								0.182771	0.827136
								0.182978	0.831173
								0.183192	0.828265
								0.183398	0.83606
								0.183627	0.832952
								0.183832	0.829035
								0.184038	0.835788
								0.184236	0.83239
								0.184449	0.835562
								0.184654	0.833057
								0.184862	0.838732
								0.18507	0.840025
								0.185274	0.834575
								0.185478	0.840439
								0.185682	0.834213
								0.1859	0.840811
								0.186104	0.833918
								0.186292	0.84247
								0.186495	0.842496
								0.186703	0.845891
								0.186915	0.843493
								0.187124	0.843432
								0.187312	0.843522
								0.187506	0.849684
								0.187714	0.846308
								0.18791	0.847532
								0.188111	0.846753
								0.188312	0.848118
								0.188514	0.85624
								0.188706	0.850681
								0.188913	0.849063
								0.189099	0.855244
								0.189306	0.850253
								0.189492	0.848486
								0.189705	0.857935
								0.18989	0.854792
								0.190082	0.85374
								0.190283	0.860655
								0.19048	0.852032
								0.190685	0.862935
								0.190869	0.856183
								0.191068	0.855925
								0.191265	0.856316
								0.191442	0.857093
								0.191639	0.854333
								0.191836	0.863525
								0.192027	0.860323
								0.19221	0.862006
								0.192413	0.862671
								0.192602	0.860265
								0.192792	0.860002
								0.192981	0.862396
								0.193163	0.862739
								0.193372	0.865426
								0.193547	0.8607
								0.193742	0.863371
								0.193937	0.867138
								0.194125	0.866859
								0.194299	0.868162
								0.194494	0.865682
								0.194667	0.871848
								0.194855	0.864078
								0.195049	0.868034
								0.195236	0.867816
								0.195422	0.874782
								0.195614	0.871265
								0.195781	0.871434
								0.195969	0.87334
								0.196154	0.872433
								0.196339	0.868977
								0.196528	0.877222
								0.196697	0.876679
								0.196889	0.874858
								0.197061	0.873421
								0.197273	0.877811
								0.197437	0.872765
								0.197608	0.879526
								0.197793	0.874098
								0.19797	0.881358
								0.198154	0.871191
								0.198338	0.874124
								0.198508	0.871574
								0.198699	0.873041
								0.198882	0.87948
								0.199052	0.873866
								0.199235	0.878985
								0.199398	0.871426
								0.199567	0.874494
								0.199757	0.87112
								0.199939	0.876021
								0.200121	0.873429
								0.20029	0.875479
								0.200459	0.873618
								0.20064	0.876219
								0.200829	0.873921
								0.200997	0.871622
								0.201178	0.873828
								0.201346	0.877103
								0.201507	0.871685
								0.201688	0.868407
								0.201862	0.874248
								0.202043	0.87389
								0.202223	0.87909
								0.202383	0.872546
								0.20255	0.87703
								0.202717	0.872421
								0.202897	0.875578
								0.203076	0.873364
								0.203242	0.871744
								0.203414	0.870504
								0.203581	0.873414
								0.203767	0.872562
								0.203926	0.869932
								0.204098	0.873844
								0.204263	0.875004
								0.204429	0.873916
								0.204594	0.870198
								0.204772	0.874942
								0.20493	0.873669
								0.205108	0.874474
								0.205273	0.874795
								0.20545	0.870288
								0.205621	0.879257
								0.205779	0.87466
								0.205949	0.875299
								0.206113	0.87387
								0.206271	0.876428
								0.206434	0.876644
								0.206611	0.876284
								0.206771	0.877743
								0.206949	0.876948
								0.207101	0.878541
								0.20727	0.874159
								0.207426	0.881354
								0.207583	0.877854
								0.207758	0.875249
								0.207921	0.877276
								0.208096	0.87487
								0.208245	0.878397
								0.208407	0.879056
								0.208582	0.876064
								0.208751	0.881059
								0.208906	0.877862
								0.209061	0.877795
								0.209229	0.876179
								0.20939	0.876976
								0.209545	0.881228
								0.209702	0.882062
								0.209854	0.882353
								0.210034	0.878191
								0.210189	0.883462
								0.210356	0.881795
								0.21051	0.883744
								0.210664	0.880374
								0.210829	0.879511
								0.210976	0.882046
								0.211144	0.881185
								0.211298	0.879892
								0.211464	0.87984
								0.211623	0.885243
								0.211777	0.881156
								0.21193	0.880668
								0.212089	0.883299
								0.212246	0.881792
								0.212394	0.881572
								0.212566	0.883256
								0.212718	0.884558
								0.212864	0.881866
								0.213027	0.886099
								0.213175	0.886874
								0.213346	0.885874
								0.213485	0.884001
								0.213663	0.883668
								0.213814	0.883396
								0.213966	0.885526
								0.214117	0.881284
								0.214269	0.886468
								0.21442	0.885784
								0.214577	0.88606
								0.214722	0.889618
								0.214886	0.885236
								0.21503	0.887161
								0.215193	0.888343
								0.215345	0.888381
								0.215494	0.886327
								0.215645	0.885116
								0.215787	0.885212
								0.215945	0.883974
								0.216114	0.888388
								0.216245	0.887131
								0.2164	0.889608
								0.216551	0.890586
								0.216701	0.88687
								0.21685	0.887698
								0.217	0.885467
								0.217149	0.886457
								0.217307	0.882846
								0.217448	0.888103
								0.217602	0.887564
								0.217739	0.887415
								0.217894	0.888912
								0.218043	0.886684
								0.218192	0.888304
								0.218359	0.884195
								0.218501	0.886565
								0.218637	0.886328
								0.218798	0.886135
								0.218932	0.890129
								0.219081	0.890762
								0.219229	0.891992
								0.219371	0.890105
								0.219519	0.887612
								0.219673	0.887426
								0.219814	0.892321
								0.219961	0.889756
								0.22011	0.888564
								0.220256	0.889087
								0.220403	0.885936
								0.22055	0.890657
								0.220689	0.893626
								0.220844	0.884
								0.220978	0.890894
								0.221125	0.89146
								0.221275	0.888346
								0.221418	0.890291
								0.221558	0.888481
								0.221705	0.89388
								0.221851	0.886855
								0.222003	0.888369
								0.222143	0.888114
								0.222283	0.889225
								0.222423	0.888256
								0.222556	0.889656
								0.222699	0.885258
								0.222841	0.888412
								0.22299	0.88969
								0.223132	0.886492
								0.223265	0.884007
								0.223416	0.888501
								0.223561	0.890198
								0.223694	0.891714
								0.223836	0.892897
								0.223978	0.889502
								0.224129	0.884697
								0.224261	0.885372
								0.224412	0.884374
								0.224538	0.890186
								0.224682	0.887292
								0.224826	0.887077
								0.224964	0.889166
								0.225103	0.883479
								0.225241	0.891205
								0.225379	0.884095
								0.225522	0.88408
								0.225666	0.889719
								0.225798	0.888204
								0.225929	0.887539
								0.226067	0.88726
								0.22621	0.884698
								0.226353	0.886067
								0.226497	0.887748
								0.226634	0.884643
								0.226765	0.885887
								0.226908	0.885618
								0.227045	0.886296
								0.227187	0.885794
								0.227306	0.886216
								0.227449	0.885285
								0.22758	0.885865
								0.227716	0.885036
								0.227858	0.885026
								0.227995	0.882975
								0.228137	0.886991
								0.228261	0.882643
								0.228397	0.882556
								0.228545	0.884109
								0.228669	0.882968
								0.228811	0.885491
								0.228947	0.880077
								0.229064	0.882637
								0.229218	0.884214
								0.229341	0.882102
								0.229483	0.884755
								0.229606	0.884069
								0.229753	0.881041
								0.229883	0.880602
								0.230025	0.880754
								0.230164	0.878977
								0.230282	0.876003
								0.230411	0.881635
								0.230543	0.878605
								0.23068	0.88369
								0.230821	0.878637
								0.230944	0.878925
								0.231078	0.878177
								0.231207	0.880383
								0.231341	0.87876
								0.231481	0.877795
								0.23161	0.875222
								0.231738	0.879645
								0.23186	0.8795
								0.232012	0.873901
								0.232134	0.876658
								0.232274	0.874139
								0.232407	0.875219
								0.232518	0.87858
								0.232645	0.877579
								0.232785	0.878725
								0.232918	0.871398
								0.23304	0.872337
								0.233179	0.875543
								0.233312	0.877067
								0.23344	0.877898
								0.233573	0.872514
								0.233688	0.869609
								0.233821	0.874805
								0.233954	0.871862
								0.234083	0.873399
								0.234214	0.872584
								0.234346	0.874895
								0.234467	0.869251
								0.234594	0.875771
								0.234726	0.87466
								0.234865	0.874392
								0.23498	0.870033
								0.235108	0.871342
								0.235244	0.867996
								0.235364	0.870541
								0.235498	0.870601
								0.235622	0.866585
								0.235737	0.869665
								0.235878	0.8655
								0.236012	0.869703
								0.236144	0.871423
								0.236253	0.864737
								0.236378	0.867551
								0.236509	0.867559
								0.236629	0.865076
								0.236766	0.869456
								0.236889	0.868332
								0.237006	0.865259
								0.237143	0.871667
								0.237263	0.863273
								0.237387	0.871022
								0.237518	0.866092
								0.237632	0.866142
								0.237763	0.863905
								0.237883	0.863057
								0.238018	0.867167
								0.238149	0.861966
								0.238268	0.86663
								0.238393	0.868263
								0.238517	0.863025
								0.23863	0.864857
								0.23876	0.864811
								0.238896	0.86042
								0.239015	0.859793
								0.239128	0.862182
								0.239252	0.861594
								0.239376	0.861359
								0.239506	0.861347
								0.239624	0.858807
								0.239743	0.863206
								0.23987	0.863084
								0.239996	0.862002
								0.240114	0.856317
								0.240249	0.856339
								0.240367	0.861712
								0.24048	0.863667
								0.240603	0.863434
								0.240727	0.860927
								0.240854	0.859951
								0.240968	0.860818
								0.241097	0.858766
								0.241214	0.85931
								0.241332	0.857898
								0.241461	0.857832
								0.241595	0.85787
								0.241708	0.854255
								0.241824	0.859761
								0.241936	0.860904
								0.242064	0.854659
								0.242181	0.859148
								0.242298	0.850657
								0.242421	0.852147
								0.242538	0.862354
								0.242666	0.852364
								0.242789	0.853177
								0.242916	0.854903
								0.243022	0.857242
								0.243133	0.853793
								0.243271	0.857586
								0.243383	0.858351
								0.243494	0.853257
								0.243622	0.853082
								0.243733	0.853062
								0.243865	0.85457
								0.243982	0.850309
								0.244087	0.858359
								0.244217	0.848447
								0.244336	0.857956
								0.244446	0.847104
								0.244562	0.852339
								0.244688	0.848789
								0.244816	0.850295
								0.244927	0.84717
								0.245043	0.852983
								0.245164	0.851274
								0.245268	0.851066
								0.24539	0.851059
								0.245505	0.851023
								0.245621	0.847307
								0.245742	0.848723
								0.245857	0.845074
								0.245972	0.846435
								0.246099	0.847419
								0.246208	0.841327
								0.246335	0.848323
								0.24645	0.847525
								0.246559	0.848485
								0.246685	0.843999
								0.246795	0.846324
								0.246921	0.84161
								0.247023	0.841725
								0.247145	0.842357
								0.247254	0.840026
								0.247363	0.845449
								0.247494	0.84012
								0.247609	0.839355
								0.247718	0.843683
								0.247827	0.845209
								0.247947	0.843989
								0.248061	0.840739
								0.248187	0.837806
								0.248295	0.840509
								0.24841	0.839334
								0.248524	0.834824
								0.248638	0.838813
								0.248757	0.833059
								0.248866	0.837306
								0.24898	0.838313
								0.249088	0.836731
								0.249201	0.840489
								0.249321	0.837527
								0.249431	0.837169
								0.249549	0.83934
								0.249668	0.834213
								0.249776	0.836286
								0.249895	0.830808
								0.250009	0.832957
								0.250111	0.835102
								0.250225	0.837761
								0.250343	0.836788
								0.250451	0.830935
								0.250561	0.830873
								0.250679	0.829526
								0.250796	0.832087
								0.250904	0.833248
								0.251012	0.829176
								0.251135	0.836258
								0.251243	0.824971
								0.25135	0.8351
								0.251477	0.830995
								0.251576	0.830045
								0.251693	0.833283
								0.251798	0.826739
								0.251909	0.828885
								0.252016	0.823354
								0.252132	0.827189
								0.252247	0.824949
								0.252353	0.823393
								0.252466	0.828265
								0.252573	0.823596
								0.252685	0.824684
								0.252792	0.828445
								0.252899	0.826697
								0.253023	0.825949
								0.253129	0.827958
								0.253236	0.824588
								0.253347	0.824365
								0.253459	0.828524
								0.253576	0.826162
								0.253681	0.824474
								0.253789	0.829999
								0.253896	0.826036
								0.254007	0.825587
								0.254108	0.825983
								0.254231	0.817442
								0.254342	0.824355
								0.254448	0.827085
								0.254554	0.817873
								0.254666	0.82717
								0.254772	0.820514
								0.254879	0.82599
								0.254984	0.82647
								0.25509	0.825846
								0.255203	0.825063
								0.255317	0.824077
								0.255423	0.819482
								0.255532	0.825266
								0.25564	0.819981
								0.255746	0.820811
								0.255851	0.823203
								0.255962	0.824651
								0.256076	0.821335
								0.256184	0.823371
								0.256294	0.820556
								0.256397	0.816951
								0.2565	0.81959
								0.25661	0.825332
								0.256716	0.818985
								0.256821	0.821679
								0.256934	0.823689
								0.257031	0.818243
								0.257144	0.824156
								0.257252	0.820101
								0.257356	0.820341
								0.257455	0.817208
								0.257572	0.820985
								0.257682	0.819475
								0.257782	0.822059
								0.257892	0.809811
								0.258012	0.820258
								0.258106	0.814683
								0.258216	0.819504
								0.258326	0.815717
								0.258415	0.817125
								0.258525	0.822367
								0.258625	0.823791
								0.258739	0.821108
								0.258847	0.814845
								0.258953	0.819686
								0.259061	0.808256
								0.259164	0.811168
								0.259265	0.805963
								0.25937	0.809966
								0.259478	0.816434
								0.259578	0.812052
								0.259698	0.81392
								0.259786	0.809966
								0.259891	0.818224
								0.259999	0.81374
								0.260104	0.801223
								0.260207	0.809482
								0.260316	0.816428
								0.260409	0.813129
								0.260518	0.81098
								0.260619	0.815694
								0.260731	0.813102
								0.260829	0.817606
								0.260943	0.808056
								0.261052	0.804325
								0.26114	0.805602
								0.261243	0.809796
								0.261357	0.804266
								0.26145	0.802851
								0.261563	0.803118
								0.261677	0.803982
								0.261767	0.814976
								0.261863	0.802258
								0.261966	0.804269
								0.262067	0.806209
								0.262177	0.796523
								0.262275	0.801114
								0.262383	0.795203
								0.262481	0.803441
								0.262593	0.803172
								0.262687	0.80102
								0.26279	0.799905
								0.262887	0.798629
								0.263005	0.79306
								0.263107	0.798325
								0.2632	0.80189
								0.263298	0.800376
								0.263406	0.799717
								0.263505	0.792522
								0.263606	0.787898
								0.263711	0.792437
								0.263811	0.787605
								0.263913	0.801128
								0.26402	0.791286
								0.264118	0.7995
								0.264205	0.792769
								0.264317	0.78978
								0.264419	0.78435
								0.264516	0.793464
								0.264634	0.792837
								0.26472	0.791823
								0.26483	0.787099
								0.264919	0.788341
								0.265037	0.790793
								0.265128	0.787686
								0.26522	0.779067
								0.265327	0.785049
								0.265424	0.7938
								0.26553	0.786878
								0.265627	0.786459
								0.265726	0.780336
								0.265825	0.781558
								0.265932	0.787047
								0.266023	0.788376
								0.266135	0.784318
								0.266227	0.788635
								0.266323	0.781878
								0.266424	0.773769
								0.266521	0.780865
								0.266627	0.783214
								0.266723	0.787081
								0.26683	0.783573
								0.266921	0.77979
								0.267016	0.783908
								0.267118	0.772201
								0.267214	0.77815
								0.26732	0.787558
								0.267411	0.782509
								0.267517	0.776915
								0.267613	0.78351
								0.267714	0.781433
								0.267815	0.771906
								0.267916	0.776507
								0.268002	0.773679
								0.268102	0.780297
								0.268203	0.77294
								0.268308	0.777946
								0.268404	0.773941
								0.268505	0.780181
								0.268601	0.774979
								0.268696	0.771066
								0.268787	0.774414
								0.268897	0.76256
								0.268983	0.770294
								0.269088	0.769684
								0.269188	0.770832
								0.269284	0.775285
								0.269374	0.770798
								0.269489	0.769932
								0.26958	0.765116
								0.269673	0.771806
								0.269775	0.765491
								0.269865	0.777712
								0.269954	0.769736
								0.270059	0.771417
								0.27015	0.766794
								0.270245	0.774206
								0.27035	0.765899
								0.27045	0.768525
								0.270535	0.769481
								0.270645	0.776102
								0.270735	0.765401
								0.270829	0.767716
								0.270929	0.776392
								0.271024	0.765786
								0.271123	0.767889
								0.271223	0.76382
								0.271323	0.769324
								0.271407	0.767579
								0.271507	0.762537
								0.271601	0.76572
								0.271695	0.76541
								0.271785	0.761711
								0.2719	0.769163
								0.271984	0.762533
								0.272078	0.765461
								0.272168	0.773085
								0.272277	0.765949
								0.272366	0.762285
								0.272455	0.761953
								0.272555	0.760196
								0.272654	0.759622
								0.272743	0.765385
								0.272844	0.759897
								0.272932	0.765053
								0.27303	0.75806
								0.273132	0.751266
								0.273213	0.765628
								0.273312	0.760875
								0.273411	0.762008
								0.273504	0.759447
								0.273588	0.765744
								0.273687	0.756082
								0.273786	0.760456
								0.27388	0.755814
								0.273978	0.757905
								0.274067	0.752822
								0.274156	0.762567
								0.274266	0.765966
								0.274353	0.755215
								0.274451	0.757652
								0.27454	0.756685
								0.274631	0.758173
								0.274727	0.763307
								0.27481	0.754269
								0.274921	0.758231
								0.275007	0.757352
								0.2751	0.753864
								0.275203	0.757733
								0.275282	0.75148
								0.27538	0.762353
								0.275478	0.75054
								0.275566	0.762343
								0.275664	0.748416
								0.275752	0.758211
								0.27585	0.754511
								0.275938	0.757371
								0.276031	0.752953
								0.276124	0.742284
								0.276217	0.750162
								0.27631	0.747722
								0.276398	0.751676
								0.276501	0.75244
								0.276579	0.747311
								0.276686	0.753273
								0.276769	0.75955
								0.276862	0.759747
								0.276953	0.755506
								0.277042	0.744142
								0.27714	0.743818
								0.277236	0.744356
								0.27732	0.746194
								0.277408	0.748692
								0.277505	0.742756
								0.277603	0.73702
								0.277685	0.745683
								0.277797	0.747037
								0.277878	0.736752
								0.277967	0.738408
								0.27806	0.752846
								0.278147	0.74328
								0.278243	0.751007
								0.278327	0.732819
								0.278421	0.744762
								0.278511	0.738002
								0.278603	0.749285
								0.27869	0.729638
								0.278787	0.746967
								0.278876	0.735497
								0.278976	0.741434
								0.279063	0.739225
								0.279151	0.73157
								0.279233	0.747336
								0.27933	0.734981
								0.279426	0.735459
								0.279508	0.729859
								0.2796	0.726752
								0.279687	0.735974
								0.279779	0.731718
								0.279875	0.742365
								0.279962	0.727111
								0.280049	0.728054
								0.280145	0.722173
								0.280237	0.733322
								0.280322	0.746387
								0.280411	0.732841
								0.280507	0.739602
								0.280589	0.735469
								0.28068	0.731287
								0.280777	0.729335
								0.280858	0.734698
								0.28095	0.725589
								0.281046	0.726817
								0.281137	0.723402
								0.281219	0.714317
								0.281307	0.729224
								0.281396	0.721312
								0.281488	0.723008
								0.281584	0.728535
								0.281665	0.728979
								0.281756	0.730773
								0.281843	0.730658
								0.281929	0.724787
								0.282025	0.723288
								0.282111	0.726538
								0.282197	0.716904
								0.282293	0.723754
								0.282379	0.724468
								0.282465	0.725333
								0.282546	0.724406
								0.282651	0.722966
								0.282733	0.721818
								0.282814	0.716038
								0.282909	0.715542
								0.283	0.721217
								0.283091	0.729134
								0.283172	0.720935
								0.283259	0.724792
								0.283348	0.718242
								0.283439	0.722855
								0.28352	0.728524
								0.283615	0.71616
								0.283701	0.725643
								0.283791	0.716699
								0.283873	0.71834
								0.283966	0.721792
								0.284044	0.723758
								0.284137	0.715638
								0.284223	0.715863
								0.284314	0.721404
								0.2844	0.709604
								0.2845	0.709566
								0.284576	0.723312
								0.284661	0.717328
								0.284756	0.721203
								0.28483	0.711633
								0.284927	0.713479
								0.285012	0.707938
								0.285097	0.724719
								0.285186	0.725277
								0.285272	0.716672
								0.285358	0.706476
								0.285452	0.708989
								0.285532	0.715661
								0.285613	0.708933
								0.285703	0.718296
								0.285793	0.720438
								0.285887	0.708666
								0.285968	0.707377
								0.286057	0.703693
								0.286133	0.710099
								0.286232	0.721011
								0.286303	0.709473
								0.286402	0.71046
								0.286477	0.712427
								0.286567	0.703458
								0.286657	0.7144
								0.286741	0.708524
								0.286817	0.705791
								0.286911	0.713815
								0.287	0.709104
								0.28708	0.711746
								0.28717	0.712933
								0.287264	0.704913
								0.287344	0.707015
								0.287433	0.706533
								0.287513	0.703242
								0.287597	0.7104
								0.287687	0.693903
								0.287762	0.704576
								0.287851	0.707351
								0.28794	0.703853
								0.288025	0.704823
								0.288114	0.713203
								0.288198	0.705627
								0.288278	0.705336
								0.288362	0.699338
								0.288446	0.700519
								0.28854	0.693797
								0.28862	0.701203
								0.288704	0.691515
								0.288783	0.700885
								0.288877	0.712292
								0.288956	0.700532
								0.289047	0.709224
								0.289125	0.697896
								0.289218	0.708228
								0.289301	0.694409
								0.289386	0.7037
								0.28947	0.688013
								0.289554	0.699633
								0.289629	0.708618
								0.289716	0.694805
								0.289797	0.6942
								0.28989	0.703684
								0.289964	0.697536
								0.290053	0.695829
								0.290132	0.695358
								0.29022	0.706679
								0.290304	0.693555
								0.290393	0.696675
								0.290467	0.691638
								0.290565	0.696551
								0.290639	0.696366
								0.290727	0.692562
								0.290811	0.693147
								0.290895	0.689309
								0.290973	0.68672
								0.291062	0.690787
								0.291136	0.689511
								0.291229	0.689872
								0.291305	0.690597
								0.291391	0.682228
								0.29147	0.702647
								0.291558	0.680866
								0.291637	0.685738
								0.291725	0.687955
								0.291812	0.693743
								0.291896	0.680877
								0.29197	0.686017
								0.292058	0.689051
								0.292136	0.679205
								0.292224	0.692297
								0.292303	0.681896
								0.292391	0.682186
								0.292469	0.676053
								0.292561	0.687428
								0.29264	0.687651
								0.292718	0.683232
								0.292801	0.680544
								0.292884	0.688263
								0.292965	0.683008
								0.293046	0.682672
								0.293133	0.680391
								0.293216	0.685021
								0.293295	0.666372
								0.293378	0.682139
								0.293456	0.669541
								0.293534	0.679262
								0.293612	0.678285
								0.293704	0.686195
								0.293782	0.683333
								0.29387	0.679689
								0.293957	0.675894
								0.29404	0.689033
								0.294119	0.685816
								0.294201	0.66692
								0.294274	0.667654
								0.29436	0.678291
								0.294441	0.671289
								0.294513	0.680472
								0.294604	0.672602
								0.294682	0.67028
								0.294769	0.677698
								0.294847	0.658161
								0.294925	0.674424
								0.295007	0.674733
								0.29509	0.666242
								0.295172	0.663157
								0.295259	0.669447
								0.295332	0.667064
								0.295414	0.6704
								0.295497	0.661943
								0.295579	0.670296
								0.295658	0.665821
								0.295735	0.670102
								0.295825	0.668848
								0.295899	0.673046
								0.295981	0.662068
								0.296063	0.665623
								0.296141	0.660541
								0.296228	0.663067
								0.29631	0.665128
								0.296387	0.661721
								0.296465	0.655895
								0.296537	0.664884
								0.296629	0.668072
								0.296701	0.660662
								0.296783	0.654773
								0.296865	0.663204
								0.296943	0.661546
								0.297029	0.662164
								0.297103	0.669401
								0.297184	0.658952
								0.297265	0.661745
								0.297343	0.655965
								0.297429	0.647932
								0.297511	0.656299
								0.297583	0.66961
								0.29767	0.663384
								0.297742	0.657643
								0.297833	0.658686
								0.297905	0.65182
								0.297983	0.657148
								0.298064	0.655399
								0.298137	0.66025
								0.298227	0.649497
								0.298301	0.638675
								0.298377	0.662769
								0.298458	0.657343
								0.29854	0.653584
								0.298626	0.647842
								0.298702	0.659619
								0.298784	0.6399
								0.298861	0.642017
								0.298933	0.648085
								0.299019	0.64958
								0.299096	0.647358
								0.299177	0.657434
								0.299258	0.656477
								0.29933	0.640577
								0.299408	0.645934
								0.299493	0.638629
								0.299569	0.64021
								0.299642	0.643106
								0.299723	0.645767
								0.299804	0.648364
								0.299891	0.644315
								0.299961	0.645703
								0.300043	0.636929
								0.300115	0.63627
								0.300187	0.635529
								0.300272	0.652425
								0.300344	0.624986
								0.300434	0.633419
								0.300506	0.64369
								0.300595	0.634253
								0.300663	0.636206
								0.300752	0.634788
								0.300825	0.639461
								0.300904	0.636989
								0.300978	0.635246
								0.301058	0.635605
								0.301135	0.643643
								0.301206	0.622342
								0.3013	0.614011
								0.301368	0.624049
								0.301444	0.641396
								0.301523	0.622071
								0.301596	0.632101
								0.301672	0.639017
								0.301757	0.616586
								0.301833	0.625418
								0.30191	0.634338
								0.30199	0.625429
								0.302066	0.62068
								0.302156	0.615207
								0.302223	0.623988
								0.302299	0.61995
								0.302383	0.632105
								0.302455	0.637939
								0.302526	0.623121
								0.302611	0.619441
								0.302692	0.617101
								0.302763	0.612009
								0.302836	0.61676
								0.302919	0.609461
								0.30299	0.632986
								0.303072	0.621811
								0.303151	0.60869
								0.303222	0.612464
								0.303301	0.611378
								0.303382	0.617526
								0.303455	0.623194
								0.303529	0.60912
								0.303614	0.608246
								0.303687	0.615637
								0.303761	0.612279
								0.303832	0.610014
								0.303912	0.621101
								0.303992	0.599707
								0.304074	0.608726
								0.304147	0.602426
								0.304215	0.603197
								0.304298	0.602521
								0.304365	0.607333
								0.304449	0.609763
								0.304525	0.609524
								0.304609	0.608519
								0.30468	0.606688
								0.304751	0.598216
								0.304826	0.60596
								0.304898	0.600708
								0.304981	0.599065
								0.305056	0.604109
								0.305127	0.602781
								0.305211	0.601322
								0.305291	0.599569
								0.305357	0.596967
								0.305433	0.602921
								0.305516	0.585864
								0.305596	0.600761
								0.305671	0.588151
								0.305746	0.583252
								0.305817	0.589268
								0.305892	0.599144
								0.305958	0.602832
								0.306039	0.580787
								0.306113	0.588469
								0.306198	0.583212
								0.306272	0.585199
								0.306342	0.586611
								0.306417	0.591792
								0.306492	0.582853
								0.306571	0.586804
								0.306646	0.587943
								0.306717	0.590274
								0.306801	0.57457
								0.306871	0.589019
								0.306941	0.579647
								0.307021	0.585901
								0.307088	0.57952
								0.30717	0.586526
								0.307254	0.581622
								0.307328	0.578921
								0.307399	0.564085
								0.307473	0.588284
								0.307544	0.584905
								0.307614	0.576245
								0.307697	0.567281
								0.307768	0.569247
								0.307838	0.566569
								0.307912	0.570913
								0.308	0.565753
								0.308066	0.568372
								0.30814	0.580629
								0.308212	0.571815
								0.308285	0.575751
								0.308358	0.576989
								0.308434	0.563341
								0.308508	0.572217
								0.308579	0.564706
								0.308662	0.567495
								0.30874	0.568182
								0.30881	0.565346
								0.308885	0.563488
								0.308959	0.569198
								0.309029	0.546672
								0.309112	0.560638
								0.309182	0.569128
								0.309261	0.567982
								0.309326	0.55772
								0.3094	0.55625
								0.309475	0.553515
								0.309549	0.544617
								0.309621	0.553177
								0.309693	0.560473
								0.309767	0.560648
								0.309837	0.559759
								0.309906	0.55015
								0.309994	0.552035
								0.310063	0.552785
								0.310142	0.544966
								0.310216	0.548139
								0.310285	0.558091
								0.310359	0.544865
								0.310429	0.562297
								0.310499	0.555562
								0.310581	0.550753
								0.310653	0.533828
								0.310725	0.534164
								0.310794	0.547316
								0.310864	0.543643
								0.310946	0.556948
								0.311016	0.54316
								0.31109	0.536871
								0.311159	0.536903
								0.311229	0.523523
								0.311311	0.5533
								0.311385	0.526561
								0.311454	0.539251
								0.311524	0.531081
								0.311597	0.536511
								0.311671	0.528739
								0.311745	0.527884
								0.311818	0.537018
								0.311896	0.536631
								0.311957	0.525687
								0.312039	0.525541
								0.312104	0.538097
								0.312182	0.532442
								0.312251	0.520888
								0.312329	0.52279
								0.312403	0.537668
								0.312472	0.516449
								0.312545	0.525678
								0.312614	0.517784
								0.312684	0.531085
								0.312766	0.533792
								0.312835	0.507457
								0.312908	0.506986
								0.312977	0.515707
								0.313042	0.518316
								0.313124	0.514001
								0.313193	0.531466
								0.313266	0.51916
								0.31334	0.522346
								0.313408	0.521972
								0.313477	0.518321
								0.313546	0.528286
								0.313627	0.5104
								0.313697	0.521299
								0.31377	0.50632
								0.313844	0.519686
								0.313912	0.513232
								0.31399	0.508689
								0.314059	0.513469
								0.314127	0.511787
								0.314196	0.525061
								0.314265	0.494338
								0.314338	0.518711
								0.314407	0.514339
								0.314488	0.505747
								0.314561	0.49692
								0.314626	0.497517
								0.314699	0.49899
								0.314768	0.496397
								0.314836	0.500875
								0.314909	0.506654
								0.314986	0.502704
								0.315055	0.510283
								0.315119	0.487207
								0.315196	0.511156
								0.315274	0.499533
								0.315346	0.502026
								0.315415	0.505081
								0.315483	0.505364
								0.315548	0.500926
								0.315625	0.494592
								0.315693	0.501744
								0.315762	0.47899
								0.315834	0.502546
								0.315911	0.503068
								0.31598	0.487993
								0.316052	0.495909
								0.316116	0.479913
								0.316189	0.487215
								0.31627	0.493443
								0.316326	0.498562
								0.316394	0.49688
								0.316462	0.48836
								0.316543	0.493792
								0.316616	0.508804
								0.316684	0.492439
								0.31676	0.475307
								0.316825	0.481897
								0.316889	0.494892
								0.31697	0.502337
								0.317038	0.493385
								0.317108	0.477846
								0.317179	0.495095
								0.317247	0.483713
								0.317323	0.494585
								0.317383	0.482068
								0.31746	0.486402
								0.317532	0.485204
								0.317597	0.4836
								0.317664	0.482625
								0.317736	0.480097
								0.317808	0.470241
								0.317872	0.476956
								0.317944	0.471251
								0.318012	0.485697
								0.318084	0.483394
								0.318161	0.487636
								0.318225	0.485681
								0.318297	0.478249
								0.318365	0.479509
								0.318437	0.476597
								0.318505	0.483522
								0.318572	0.482686
								0.318653	0.475225
								0.318719	0.487322
								0.318789	0.480538
								0.318861	0.482275
								0.318924	0.470174
								0.318995	0.466554
								0.319064	0.47628
								0.319129	0.468931
								0.319199	0.473527
								0.319267	0.463442
								0.319339	0.469251
								0.319411	0.472988
								0.319483	0.470205
								0.319546	0.46117
								0.319618	0.462987
								0.319686	0.472329
								0.319753	0.474503
								0.319825	0.472206
								0.319893	0.477492
								0.31996	0.474418
								0.320027	0.466096
								0.320095	0.478722
								0.320175	0.470727
								0.320239	0.471304
								0.320298	0.467564
								0.320378	0.457034
								0.320445	0.464264
								0.320519	0.474742
								0.320584	0.468423
								0.320652	0.465659
								0.320723	0.442431
								0.320791	0.466421
								0.320854	0.450156
								0.320921	0.451899
								0.320993	0.448628
								0.32106	0.469359
								0.321128	0.457417
								0.321195	0.459579
								0.321271	0.457461
								0.321334	0.452713
								0.321405	0.470279
								0.321464	0.46324
								0.32154	0.451012
								0.321611	0.456494
								0.321681	0.466514
								0.321745	0.439317
								0.321812	0.459374
								0.32188	0.449484
								0.321959	0.454422
								0.322026	0.453149
								0.322098	0.451711
								0.322161	0.444912
								0.322215	0.446574
								0.322299	0.43547
								0.322366	0.443516
								0.322429	0.452228
								0.322496	0.439037
								0.322563	0.436891
								0.322634	0.440728
								0.322701	0.449088
								0.322768	0.447215
								0.322835	0.437419
								0.322903	0.42787
								0.322965	0.447991
								0.323032	0.444814
								0.323115	0.446043
								0.323178	0.43757
								0.323241	0.451596
								0.323316	0.4282
								0.323378	0.451205
								0.32345	0.436641
								0.323516	0.432178
								0.323579	0.436536
								0.323646	0.426635
								0.323717	0.42994
								0.323783	0.442518
								0.32385	0.419696
								0.323917	0.426654
								0.323984	0.426338
								0.32405	0.444139
								0.324121	0.434789
								0.324196	0.420423
								0.324255	0.429328
								0.324321	0.442448
								0.324384	0.413021
								0.32445	0.444629
								0.324517	0.421424
								0.324583	0.428395
								0.324654	0.420033
								0.324721	0.422089
								0.324787	0.418459
								0.324854	0.43168
								0.32492	0.433056
								0.324995	0.420149
								0.325062	0.425416
								0.32512	0.422308
								0.32519	0.415626
								0.325253	0.440833
								0.325332	0.406246
								0.325398	0.420159
								0.325465	0.410754
								0.325527	0.423987
								0.325597	0.409747
								0.325664	0.428746
								0.325718	0.41419
								0.325792	0.409469
								0.325859	0.413097
								0.325929	0.425651
								0.325991	0.420651
								0.326049	0.421615
								0.326125	0.400989
								0.326193	0.406903
								0.32626	0.421494
								0.326323	0.417514
								0.326397	0.420861
								0.326459	0.404428
								0.326525	0.397463
								0.326591	0.408744
								0.326654	0.424257
								0.32672	0.406072
								0.32679	0.400176
								0.326856	0.403965
								0.326922	0.403571
								0.326986	0.408044
								0.327054	0.396441
								0.32712	0.396644
								0.327191	0.416782
								0.327253	0.390155
								0.327314	0.415061
								0.327385	0.403614
								0.327451	0.404776
								0.327516	0.388663
								0.327583	0.393071
								0.327649	0.390958
								0.327715	0.397209
								0.32778	0.393567
								0.327846	0.407028
								0.327908	0.403544
								0.327974	0.390776
								0.32804	0.388235
								0.32811	0.38958
								0.328172	0.394801
								0.328242	0.390698
								0.328295	0.379626
								0.328369	0.402104
								0.328427	0.388375
								0.328501	0.369423
								0.328571	0.393918
								0.328624	0.397297
								0.328698	0.390674
								0.328768	0.383383
								0.32883	0.379719
								0.3289	0.368839
								0.328953	0.3722
								0.329019	0.386756
								0.329084	0.381604
								0.32915	0.382753
								0.329216	0.380112
								0.329281	0.365367
								0.329343	0.385048
								0.329412	0.382714
								0.329474	0.382617
								0.32954	0.378529
								0.329609	0.379883
								0.329671	0.380011
								0.329733	0.373261
								0.329802	0.362588
								0.329867	0.374373
								0.329933	0.370736
								0.330002	0.359472
								0.330068	0.369812
								0.330129	0.370226
								0.330195	0.381742
								0.33026	0.36032
								0.330326	0.367901
								0.330391	0.357938
								0.330457	0.355147
								0.330514	0.367609
								0.330579	0.367273
								0.33064	0.379731
								0.33071	0.361275
								0.330775	0.361816
								0.330845	0.35375
								0.330902	0.372577
								0.330967	0.366142
								0.331036	0.377363
								0.331098	0.36062
								0.331163	0.365584
								0.331229	0.347847
								0.331293	0.367842
								0.331355	0.350294
								0.331428	0.3434
								0.331489	0.34906
								0.33155	0.35978
								0.331619	0.355056
								0.331681	0.341635
								0.331733	0.335269
								0.331799	0.366871
								0.331864	0.348361
								0.331929	0.35542
								0.332006	0.353104
								0.332071	0.371174
								0.332135	0.354818
								0.332201	0.340832
								0.332254	0.341877
								0.332319	0.347778
								0.33238	0.342937
								0.332449	0.345301
								0.33251	0.341157
								0.332575	0.333402
								0.332632	0.346691
								0.332701	0.338569
								0.332758	0.33928
								0.332831	0.332552
								0.332892	0.33417
								0.332953	0.329184
								0.333022	0.331955
								0.333083	0.344561
								0.333143	0.341076
								0.333212	0.330628
								0.333277	0.321919
								0.333338	0.351777
								0.333403	0.322433
								0.33347	0.316765
								0.333532	0.343637
								0.333597	0.32395
								0.333666	0.320404
								0.333727	0.33479
								0.333788	0.330511
								0.333844	0.33352
								0.333909	0.353293
								0.333974	0.321839
								0.334034	0.340947
								0.334096	0.321535
								0.334164	0.315596
								0.334228	0.322491
								0.334293	0.319853
								0.334354	0.310825
								0.334414	0.311268
								0.334479	0.320802
								0.334542	0.329023
								0.334612	0.293995
								0.334673	0.322383
								0.334733	0.327271
								0.334796	0.301523
								0.334862	0.312805
								0.334927	0.314953
								0.334987	0.304973
								0.335049	0.30778
								0.335116	0.298302
								0.335181	0.295973
								0.335245	0.321549
								0.335298	0.306673
								0.335361	0.321666
								0.335423	0.307995
								0.335487	0.303743
								0.335548	0.303602
								0.335616	0.303427
								0.335672	0.299257
								0.335745	0.297458
								0.335801	0.310147
								0.335861	0.319084
								0.33593	0.30825
								0.33599	0.29896
								0.336054	0.309326
								0.336114	0.303782
								0.336179	0.286871
								0.336231	0.291538
								0.336303	0.279564
								0.336356	0.303655
								0.336424	0.288204
								0.336484	0.297521
								0.336548	0.298736
								0.336612	0.277493
								0.336677	0.304432
								0.336737	0.303374
								0.336805	0.283029
								0.336869	0.291489
								0.336929	0.290604
								0.336993	0.292539
								0.337054	0.315811
								0.337114	0.311808
								0.337174	0.290569
								0.337239	0.293209
								0.337302	0.290764
								0.337366	0.282852
								0.33743	0.28713
								0.337482	0.292498
								0.337546	0.276211
								0.337606	0.279177
								0.337662	0.278745
								0.337729	0.288467
								0.337796	0.261616
								0.337854	0.292906
								0.337914	0.297706
								0.337978	0.280292
								0.33804	0.269252
								0.338106	0.275063
								0.33817	0.287213
								0.33823	0.28231
								0.338292	0.275971
								0.338354	0.273198
								0.338409	0.287709
								0.338473	0.274662
								0.338537	0.293786
								0.338597	0.287891
								0.338661	0.293703
								0.338721	0.301981
								0.338788	0.270689
								0.338848	0.271862
								0.338908	0.295504
								0.338968	0.271471
								0.339028	0.266752
								0.339095	0.285938
								0.339155	0.277772
								0.339219	0.283579
								0.339271	0.272763
								0.339334	0.2698
								0.339398	0.267434
								0.339458	0.28701
								0.339521	0.275435
								0.339589	0.262882
								0.339649	0.267639
								0.3397	0.256141
								0.339768	0.271609
								0.339824	0.269407
								0.339887	0.282922
								0.339947	0.27555
								0.340014	0.28608
								0.340078	0.264999
								0.340129	0.270764
								0.340193	0.273877
								0.340257	0.268668
								0.340316	0.281256
								0.34038	0.284401
								0.340439	0.274331
								0.340507	0.274837
								0.340558	0.300474
								0.340622	0.267034
								0.340685	0.283457
								0.340744	0.273626
								0.340796	0.262324
								0.340871	0.274193
								0.340935	0.261703
								0.340982	0.27205
								0.341042	0.260768
								0.341101	0.265179
								0.341164	0.253855
								0.34122	0.285895
								0.341287	0.271288
								0.34135	0.270241
								0.34141	0.265852
								0.341473	0.256732
								0.341536	0.268747
								0.341588	0.275181
								0.341663	0.276643
								0.341714	0.273462
								0.341778	0.271057
								0.341841	0.253353
								0.3419	0.287788
								0.341959	0.256961
								0.342019	0.267482
								0.342078	0.27091
								0.342137	0.284738
								0.342204	0.269946
								0.342262	0.26219
								0.342311	0.263624
								0.342374	0.269028
								0.342441	0.284125
								0.3425	0.256656
								0.342551	0.268141
								0.342616	0.262925
								0.342678	0.268455
								0.342737	0.275961
								0.3428	0.262319
								0.342863	0.276278
								0.342926	0.247049
								0.342978	0.253814
								0.343036	0.264694
								0.343099	0.270411
								0.343162	0.265365
								0.343217	0.244372
								0.34328	0.255458
								0.343339	0.274503
								0.343402	0.258966
								0.343461	0.272765
								0.343528	0.275254
								0.343583	0.27926
								0.343638	0.272271
								0.343697	0.259819
								0.34376	0.270558
								0.343811	0.262822
								0.343874	0.265106
								0.343944	0.268694
								0.343999	0.259149
								0.344058	0.263567
								0.344117	0.256867
								0.34418	0.253067
								0.344235	0.249802
								0.344294	0.260986
								0.344349	0.268525
								0.344415	0.239645
								0.34448	0.253492
								0.344533	0.261643
								0.344592	0.262474
								0.344659	0.250684
								0.344717	0.266566
								0.34478	0.240536
								0.344831	0.248472
								0.344891	0.237038
								0.344952	0.277468
								0.345005	0.252909
								0.34507	0.24768
								0.345132	0.250843
								0.345191	0.258091
								0.34525	0.269677
								0.345308	0.263687
								0.345363	0.264609
								0.345426	0.271389
								0.345484	0.275073
								0.345547	0.238303
								0.345606	0.261456
								0.34566	0.257654
								0.345723	0.275314
								0.345782	0.254623
								0.345832	0.24946
								0.345895	0.26373
								0.345953	0.236921
								0.346016	0.241753
								0.34607	0.245951
								0.346137	0.249505
								0.346203	0.255833
								0.346254	0.255711
								0.346312	0.243724
								0.346375	0.239356
								0.346433	0.240998
								0.346488	0.254778
								0.346546	0.255624
								0.346609	0.2487
								0.346663	0.241738
								0.346726	0.24255
								0.346784	0.247654
								0.346846	0.268876
								0.346909	0.266143
								0.346955	0.248491
								0.347018	0.275162
								0.347076	0.253588
								0.347131	0.244194
								0.347193	0.264681
								0.347251	0.261303
								0.347309	0.259328
								0.347372	0.251514
								0.347434	0.261427
								0.347484	0.252061
								0.347547	0.255666
								0.347605	0.255227
								0.347667	0.230936
								0.347718	0.2614
								0.34778	0.248109
								0.347842	0.257837
								0.3479	0.24346
								0.347951	0.237631
								0.348009	0.252204
								0.348067	0.255992
								0.348125	0.236653
								0.348183	0.253422
								0.348249	0.2582
								0.348308	0.249592
								0.348366	0.240049
								0.348428	0.250885
								0.348478	0.252985
								0.34854	0.242296
								0.348598	0.255073
[truncated: 391 more rows]

## Sheet: Figure S4C
/fsc								0.0051603	0.878964
/@title	/@xaxis	/@yaxis	/coordinate/x	/coordinate/x/#agg	/coordinate/y	/coordinate/y/#agg		0.0118043	0.88037
RELION masked-corrected FSC	Resolution (A-1)	Correlation Coefficient	0.001001	0.001001	1	1		0.027467	0.881079
RELION masked-corrected FSC	Resolution (A-1)	Correlation Coefficient	0.00164366	0.00164366	0.999997	0.999997		0.0347363	0.843962
RELION masked-corrected FSC	Resolution (A-1)	Correlation Coefficient	0.00328731	0.00328731	0.999986	0.999986		0.0397989	0.864177
RELION masked-corrected FSC	Resolution (A-1)	Correlation Coefficient	0.00493097	0.00493097	0.999965	0.999965		0.0438501	0.865527
RELION masked-corrected FSC	Resolution (A-1)	Correlation Coefficient	0.00657462	0.00657462	0.999914	0.999914		0.047223	0.876338
RELION masked-corrected FSC	Resolution (A-1)	Correlation Coefficient	0.00821828	0.00821828	0.999748	0.999748		0.0502238	0.865799
RELION masked-corrected FSC	Resolution (A-1)	Correlation Coefficient	0.00986193	0.00986193	0.999451	0.999451		0.0528705	0.877755
RELION masked-corrected FSC	Resolution (A-1)	Correlation Coefficient	0.0115056	0.0115056	0.999185	0.999185		0.0552794	0.880197
RELION masked-corrected FSC	Resolution (A-1)	Correlation Coefficient	0.0131492	0.0131492	0.999335	0.999335		0.0575362	0.881536
RELION masked-corrected FSC	Resolution (A-1)	Correlation Coefficient	0.0147929	0.0147929	0.999334	0.999334		0.0595811	0.886925
RELION masked-corrected FSC	Resolution (A-1)	Correlation Coefficient	0.0164366	0.0164366	0.999224	0.999224		0.0615204	0.885759
RELION masked-corrected FSC	Resolution (A-1)	Correlation Coefficient	0.0180802	0.0180802	0.998985	0.998985		0.063307	0.887901
RELION masked-corrected FSC	Resolution (A-1)	Correlation Coefficient	0.0197239	0.0197239	0.998537	0.998537		0.0650439	0.885627
RELION masked-corrected FSC	Resolution (A-1)	Correlation Coefficient	0.0213675	0.0213675	0.998257	0.998257		0.0666652	0.884678
RELION masked-corrected FSC	Resolution (A-1)	Correlation Coefficient	0.0230112	0.0230112	0.998364	0.998364		0.0681986	0.888729
RELION masked-corrected FSC	Resolution (A-1)	Correlation Coefficient	0.0246548	0.0246548	0.998117	0.998117		0.0697266	0.889418
RELION masked-corrected FSC	Resolution (A-1)	Correlation Coefficient	0.0262985	0.0262985	0.997569	0.997569		0.0711534	0.888479
RELION masked-corrected FSC	Resolution (A-1)	Correlation Coefficient	0.0279421	0.0279421	0.997301	0.997301		0.0725074	0.888981
RELION masked-corrected FSC	Resolution (A-1)	Correlation Coefficient	0.0295858	0.0295858	0.996927	0.996927		0.0738515	0.89001
RELION masked-corrected FSC	Resolution (A-1)	Correlation Coefficient	0.0312295	0.0312295	0.996526	0.996526		0.0751215	0.888383
RELION masked-corrected FSC	Resolution (A-1)	Correlation Coefficient	0.0328731	0.0328731	0.99585	0.99585		0.0763148	0.889266
RELION masked-corrected FSC	Resolution (A-1)	Correlation Coefficient	0.0345168	0.0345168	0.995168	0.995168		0.0775311	0.893546
RELION masked-corrected FSC	Resolution (A-1)	Correlation Coefficient	0.0361604	0.0361604	0.994049	0.994049		0.0786954	0.892725
RELION masked-corrected FSC	Resolution (A-1)	Correlation Coefficient	0.0378041	0.0378041	0.991381	0.991381		0.0797977	0.895667
RELION masked-corrected FSC	Resolution (A-1)	Correlation Coefficient	0.0394477	0.0394477	0.987541	0.987541		0.0808881	0.899168
RELION masked-corrected FSC	Resolution (A-1)	Correlation Coefficient	0.0410914	0.0410914	0.939344	0.939344		0.0819523	0.898574
RELION masked-corrected FSC	Resolution (A-1)	Correlation Coefficient	0.042735	0.042735	0.948589	0.948589		0.0829842	0.900443
RELION masked-corrected FSC	Resolution (A-1)	Correlation Coefficient	0.0443787	0.0443787	0.945142	0.945142		0.0840156	0.896576
RELION masked-corrected FSC	Resolution (A-1)	Correlation Coefficient	0.0460224	0.0460224	0.942257	0.942257		0.0849995	0.896429
RELION masked-corrected FSC	Resolution (A-1)	Correlation Coefficient	0.047666	0.047666	0.941165	0.941165		0.0860039	0.892504
RELION masked-corrected FSC	Resolution (A-1)	Correlation Coefficient	0.0493097	0.0493097	0.936916	0.936916		0.0869197	0.896733
RELION masked-corrected FSC	Resolution (A-1)	Correlation Coefficient	0.0509533	0.0509533	0.933782	0.933782		0.0878529	0.895052
RELION masked-corrected FSC	Resolution (A-1)	Correlation Coefficient	0.052597	0.052597	0.941023	0.941023		0.0887574	0.893314
RELION masked-corrected FSC	Resolution (A-1)	Correlation Coefficient	0.0542406	0.0542406	0.946771	0.946771		0.0896358	0.898111
RELION masked-corrected FSC	Resolution (A-1)	Correlation Coefficient	0.0558843	0.0558843	0.947068	0.947068		0.0905205	0.895304
RELION masked-corrected FSC	Resolution (A-1)	Correlation Coefficient	0.0575279	0.0575279	0.944972	0.944972		0.0913671	0.891826
RELION masked-corrected FSC	Resolution (A-1)	Correlation Coefficient	0.0591716	0.0591716	0.942648	0.942648		0.092206	0.888556
RELION masked-corrected FSC	Resolution (A-1)	Correlation Coefficient	0.0608153	0.0608153	0.943352	0.943352		0.0930379	0.889235
RELION masked-corrected FSC	Resolution (A-1)	Correlation Coefficient	0.0624589	0.0624589	0.940722	0.940722		0.0938274	0.891514
RELION masked-corrected FSC	Resolution (A-1)	Correlation Coefficient	0.0641026	0.0641026	0.935107	0.935107		0.094625	0.890182
RELION masked-corrected FSC	Resolution (A-1)	Correlation Coefficient	0.0657462	0.0657462	0.929967	0.929967		0.0954221	0.89708
RELION masked-corrected FSC	Resolution (A-1)	Correlation Coefficient	0.0673899	0.0673899	0.926936	0.926936		0.0961925	0.896422
RELION masked-corrected FSC	Resolution (A-1)	Correlation Coefficient	0.0690335	0.0690335	0.923983	0.923983		0.0969517	0.894844
RELION masked-corrected FSC	Resolution (A-1)	Correlation Coefficient	0.0706772	0.0706772	0.921367	0.921367		0.0976973	0.900995
RELION masked-corrected FSC	Resolution (A-1)	Correlation Coefficient	0.0723208	0.0723208	0.919356	0.919356		0.098436	0.900603
RELION masked-corrected FSC	Resolution (A-1)	Correlation Coefficient	0.0739645	0.0739645	0.917308	0.917308		0.0991395	0.900248
RELION masked-corrected FSC	Resolution (A-1)	Correlation Coefficient	0.0756082	0.0756082	0.918491	0.918491		0.099858	0.900864
RELION masked-corrected FSC	Resolution (A-1)	Correlation Coefficient	0.0772518	0.0772518	0.91958	0.91958		0.100586	0.90282
RELION masked-corrected FSC	Resolution (A-1)	Correlation Coefficient	0.0788955	0.0788955	0.922361	0.922361		0.101255	0.8992
RELION masked-corrected FSC	Resolution (A-1)	Correlation Coefficient	0.0805391	0.0805391	0.923887	0.923887		0.10196	0.900181
RELION masked-corrected FSC	Resolution (A-1)	Correlation Coefficient	0.0821828	0.0821828	0.920608	0.920608		0.102616	0.895273
RELION masked-corrected FSC	Resolution (A-1)	Correlation Coefficient	0.0838264	0.0838264	0.917845	0.917845		0.103289	0.892328
RELION masked-corrected FSC	Resolution (A-1)	Correlation Coefficient	0.0854701	0.0854701	0.918056	0.918056		0.103961	0.894471
RELION masked-corrected FSC	Resolution (A-1)	Correlation Coefficient	0.0871137	0.0871137	0.918664	0.918664		0.104602	0.892067
RELION masked-corrected FSC	Resolution (A-1)	Correlation Coefficient	0.0887574	0.0887574	0.919209	0.919209		0.105245	0.88719
RELION masked-corrected FSC	Resolution (A-1)	Correlation Coefficient	0.0904011	0.0904011	0.920382	0.920382		0.105872	0.893739
RELION masked-corrected FSC	Resolution (A-1)	Correlation Coefficient	0.0920447	0.0920447	0.919295	0.919295		0.106496	0.884352
RELION masked-corrected FSC	Resolution (A-1)	Correlation Coefficient	0.0936884	0.0936884	0.921039	0.921039		0.107128	0.883604
RELION masked-corrected FSC	Resolution (A-1)	Correlation Coefficient	0.095332	0.095332	0.923607	0.923607		0.107723	0.880934
RELION masked-corrected FSC	Resolution (A-1)	Correlation Coefficient	0.0969757	0.0969757	0.925827	0.925827		0.108345	0.880723
RELION masked-corrected FSC	Resolution (A-1)	Correlation Coefficient	0.0986193	0.0986193	0.922315	0.922315		0.108953	0.87855
RELION masked-corrected FSC	Resolution (A-1)	Correlation Coefficient	0.100263	0.100263	0.914587	0.914587		0.109535	0.877941
RELION masked-corrected FSC	Resolution (A-1)	Correlation Coefficient	0.101907	0.101907	0.905689	0.905689		0.110137	0.868767
RELION masked-corrected FSC	Resolution (A-1)	Correlation Coefficient	0.10355	0.10355	0.897847	0.897847		0.1107	0.872753
RELION masked-corrected FSC	Resolution (A-1)	Correlation Coefficient	0.105194	0.105194	0.891635	0.891635		0.11126	0.870894
RELION masked-corrected FSC	Resolution (A-1)	Correlation Coefficient	0.106838	0.106838	0.886389	0.886389		0.111829	0.87007
RELION masked-corrected FSC	Resolution (A-1)	Correlation Coefficient	0.108481	0.108481	0.87856	0.87856		0.112395	0.86346
RELION masked-corrected FSC	Resolution (A-1)	Correlation Coefficient	0.110125	0.110125	0.869308	0.869308		0.112962	0.862525
RELION masked-corrected FSC	Resolution (A-1)	Correlation Coefficient	0.111769	0.111769	0.856566	0.856566		0.113509	0.858984
RELION masked-corrected FSC	Resolution (A-1)	Correlation Coefficient	0.113412	0.113412	0.844382	0.844382		0.114042	0.857941
RELION masked-corrected FSC	Resolution (A-1)	Correlation Coefficient	0.115056	0.115056	0.837209	0.837209		0.114582	0.860307
RELION masked-corrected FSC	Resolution (A-1)	Correlation Coefficient	0.1167	0.1167	0.83283	0.83283		0.115126	0.855521
RELION masked-corrected FSC	Resolution (A-1)	Correlation Coefficient	0.118343	0.118343	0.822399	0.822399		0.115641	0.854445
RELION masked-corrected FSC	Resolution (A-1)	Correlation Coefficient	0.119987	0.119987	0.806975	0.806975		0.116189	0.859903
RELION masked-corrected FSC	Resolution (A-1)	Correlation Coefficient	0.121631	0.121631	0.790312	0.790312		0.11673	0.858502
RELION masked-corrected FSC	Resolution (A-1)	Correlation Coefficient	0.123274	0.123274	0.775694	0.775694		0.117209	0.856907
RELION masked-corrected FSC	Resolution (A-1)	Correlation Coefficient	0.124918	0.124918	0.759109	0.759109		0.117725	0.856198
RELION masked-corrected FSC	Resolution (A-1)	Correlation Coefficient	0.126561	0.126561	0.74489	0.74489		0.118229	0.859543
RELION masked-corrected FSC	Resolution (A-1)	Correlation Coefficient	0.128205	0.128205	0.741649	0.741649		0.118753	0.855053
RELION masked-corrected FSC	Resolution (A-1)	Correlation Coefficient	0.129849	0.129849	0.738939	0.738939		0.11923	0.854597
RELION masked-corrected FSC	Resolution (A-1)	Correlation Coefficient	0.131492	0.131492	0.725625	0.725625		0.119739	0.854554
RELION masked-corrected FSC	Resolution (A-1)	Correlation Coefficient	0.133136	0.133136	0.704458	0.704458		0.120223	0.854488
RELION masked-corrected FSC	Resolution (A-1)	Correlation Coefficient	0.13478	0.13478	0.686718	0.686718		0.120716	0.849913
RELION masked-corrected FSC	Resolution (A-1)	Correlation Coefficient	0.136423	0.136423	0.6711	0.6711		0.121208	0.843775
RELION masked-corrected FSC	Resolution (A-1)	Correlation Coefficient	0.138067	0.138067	0.658789	0.658789		0.121686	0.840099
RELION masked-corrected FSC	Resolution (A-1)	Correlation Coefficient	0.139711	0.139711	0.652074	0.652074		0.122173	0.837913
RELION masked-corrected FSC	Resolution (A-1)	Correlation Coefficient	0.141354	0.141354	0.641342	0.641342		0.122616	0.836373
RELION masked-corrected FSC	Resolution (A-1)	Correlation Coefficient	0.142998	0.142998	0.62651	0.62651		0.123099	0.836235
RELION masked-corrected FSC	Resolution (A-1)	Correlation Coefficient	0.144642	0.144642	0.600401	0.600401		0.123559	0.825695
RELION masked-corrected FSC	Resolution (A-1)	Correlation Coefficient	0.146285	0.146285	0.582287	0.582287		0.124017	0.830105
RELION masked-corrected FSC	Resolution (A-1)	Correlation Coefficient	0.147929	0.147929	0.572861	0.572861		0.124485	0.828843
RELION masked-corrected FSC	Resolution (A-1)	Correlation Coefficient	0.149573	0.149573	0.5704	0.5704		0.124939	0.816373
RELION masked-corrected FSC	Resolution (A-1)	Correlation Coefficient	0.151216	0.151216	0.563294	0.563294		0.125382	0.822109
RELION masked-corrected FSC	Resolution (A-1)	Correlation Coefficient	0.15286	0.15286	0.550771	0.550771		0.125834	0.818875
RELION masked-corrected FSC	Resolution (A-1)	Correlation Coefficient	0.154504	0.154504	0.545925	0.545925		0.126292	0.819959
RELION masked-corrected FSC	Resolution (A-1)	Correlation Coefficient	0.156147	0.156147	0.540564	0.540564		0.126732	0.815836
RELION masked-corrected FSC	Resolution (A-1)	Correlation Coefficient	0.157791	0.157791	0.531056	0.531056		0.127158	0.811505
RELION masked-corrected FSC	Resolution (A-1)	Correlation Coefficient	0.159435	0.159435	0.520293	0.520293		0.127593	0.809078
RELION masked-corrected FSC	Resolution (A-1)	Correlation Coefficient	0.161078	0.161078	0.515897	0.515897		0.12803	0.813869
RELION masked-corrected FSC	Resolution (A-1)	Correlation Coefficient	0.162722	0.162722	0.512041	0.512041		0.128447	0.798102
RELION masked-corrected FSC	Resolution (A-1)	Correlation Coefficient	0.164366	0.164366	0.5042	0.5042		0.128888	0.809117
RELION masked-corrected FSC	Resolution (A-1)	Correlation Coefficient	0.166009	0.166009	0.507802	0.507802		0.129307	0.80542
RELION masked-corrected FSC	Resolution (A-1)	Correlation Coefficient	0.167653	0.167653	0.512761	0.512761		0.129724	0.805167
RELION masked-corrected FSC	Resolution (A-1)	Correlation Coefficient	0.169297	0.169297	0.514005	0.514005		0.130147	0.797824
RELION masked-corrected FSC	Resolution (A-1)	Correlation Coefficient	0.17094	0.17094	0.508086	0.508086		0.130554	0.806758
RELION masked-corrected FSC	Resolution (A-1)	Correlation Coefficient	0.172584	0.172584	0.496695	0.496695		0.130978	0.809655
RELION masked-corrected FSC	Resolution (A-1)	Correlation Coefficient	0.174227	0.174227	0.496111	0.496111		0.13139	0.808089
RELION masked-corrected FSC	Resolution (A-1)	Correlation Coefficient	0.175871	0.175871	0.489553	0.489553		0.13179	0.802715
RELION masked-corrected FSC	Resolution (A-1)	Correlation Coefficient	0.177515	0.177515	0.485415	0.485415		0.13221	0.81263
RELION masked-corrected FSC	Resolution (A-1)	Correlation Coefficient	0.179158	0.179158	0.482027	0.482027		0.132607	0.811989
RELION masked-corrected FSC	Resolution (A-1)	Correlation Coefficient	0.180802	0.180802	0.477616	0.477616		0.133012	0.809252
RELION masked-corrected FSC	Resolution (A-1)	Correlation Coefficient	0.182446	0.182446	0.476676	0.476676		0.133394	0.80641
RELION masked-corrected FSC	Resolution (A-1)	Correlation Coefficient	0.184089	0.184089	0.47739	0.47739		0.133804	0.810952
RELION masked-corrected FSC	Resolution (A-1)	Correlation Coefficient	0.185733	0.185733	0.483034	0.483034		0.134187	0.805669
RELION masked-corrected FSC	Resolution (A-1)	Correlation Coefficient	0.187377	0.187377	0.491818	0.491818		0.134589	0.800536
RELION masked-corrected FSC	Resolution (A-1)	Correlation Coefficient	0.18902	0.18902	0.505407	0.505407		0.13498	0.793714
RELION masked-corrected FSC	Resolution (A-1)	Correlation Coefficient	0.190664	0.190664	0.50834	0.50834		0.13536	0.789669
RELION masked-corrected FSC	Resolution (A-1)	Correlation Coefficient	0.192308	0.192308	0.510869	0.510869		0.135748	0.795619
RELION masked-corrected FSC	Resolution (A-1)	Correlation Coefficient	0.193951	0.193951	0.520473	0.520473		0.136126	0.791655
RELION masked-corrected FSC	Resolution (A-1)	Correlation Coefficient	0.195595	0.195595	0.526453	0.526453		0.136504	0.792014
RELION masked-corrected FSC	Resolution (A-1)	Correlation Coefficient	0.197239	0.197239	0.531375	0.531375		0.136887	0.78942
RELION masked-corrected FSC	Resolution (A-1)	Correlation Coefficient	0.198882	0.198882	0.532956	0.532956		0.137254	0.793194
RELION masked-corrected FSC	Resolution (A-1)	Correlation Coefficient	0.200526	0.200526	0.530218	0.530218		0.137646	0.787426
RELION masked-corrected FSC	Resolution (A-1)	Correlation Coefficient	0.20217	0.20217	0.527171	0.527171		0.138006	0.787194
RELION masked-corrected FSC	Resolution (A-1)	Correlation Coefficient	0.203813	0.203813	0.531141	0.531141		0.13839	0.788728
RELION masked-corrected FSC	Resolution (A-1)	Correlation Coefficient	0.205457	0.205457	0.535836	0.535836		0.13874	0.783409
RELION masked-corrected FSC	Resolution (A-1)	Correlation Coefficient	0.207101	0.207101	0.532537	0.532537		0.13911	0.785263
RELION masked-corrected FSC	Resolution (A-1)	Correlation Coefficient	0.208744	0.208744	0.524436	0.524436		0.139488	0.787498
RELION masked-corrected FSC	Resolution (A-1)	Correlation Coefficient	0.210388	0.210388	0.514265	0.514265		0.139836	0.786429
RELION masked-corrected FSC	Resolution (A-1)	Correlation Coefficient	0.212032	0.212032	0.510144	0.510144		0.140205	0.781714
RELION masked-corrected FSC	Resolution (A-1)	Correlation Coefficient	0.213675	0.213675	0.517246	0.517246		0.140559	0.780607
RELION masked-corrected FSC	Resolution (A-1)	Correlation Coefficient	0.215319	0.215319	0.513669	0.513669		0.140905	0.780004
RELION masked-corrected FSC	Resolution (A-1)	Correlation Coefficient	0.216963	0.216963	0.500665	0.500665		0.141268	0.778622
RELION masked-corrected FSC	Resolution (A-1)	Correlation Coefficient	0.218606	0.218606	0.488672	0.488672		0.141631	0.771861
RELION masked-corrected FSC	Resolution (A-1)	Correlation Coefficient	0.22025	0.22025	0.483047	0.483047		0.141974	0.779911
RELION masked-corrected FSC	Resolution (A-1)	Correlation Coefficient	0.221893	0.221893	0.474779	0.474779		0.142325	0.771923
RELION masked-corrected FSC	Resolution (A-1)	Correlation Coefficient	0.223537	0.223537	0.459739	0.459739		0.142667	0.772955
RELION masked-corrected FSC	Resolution (A-1)	Correlation Coefficient	0.225181	0.225181	0.436922	0.436922		0.143024	0.777416
RELION masked-corrected FSC	Resolution (A-1)	Correlation Coefficient	0.226824	0.226824	0.412637	0.412637		0.143366	0.761099
RELION masked-corrected FSC	Resolution (A-1)	Correlation Coefficient	0.228468	0.228468	0.396734	0.396734		0.143695	0.768428
RELION masked-corrected FSC	Resolution (A-1)	Correlation Coefficient	0.230112	0.230112	0.37906	0.37906		0.144065	0.761862
RELION masked-corrected FSC	Resolution (A-1)	Correlation Coefficient	0.231755	0.231755	0.369252	0.369252		0.144389	0.761848
RELION masked-corrected FSC	Resolution (A-1)	Correlation Coefficient	0.233399	0.233399	0.366018	0.366018		0.144735	0.763663
RELION masked-corrected FSC	Resolution (A-1)	Correlation Coefficient	0.235043	0.235043	0.36173	0.36173		0.145071	0.7628
RELION masked-corrected FSC	Resolution (A-1)	Correlation Coefficient	0.236686	0.236686	0.350628	0.350628		0.145405	0.750399
RELION masked-corrected FSC	Resolution (A-1)	Correlation Coefficient	0.23833	0.23833	0.335248	0.335248		0.145729	0.766027
RELION masked-corrected FSC	Resolution (A-1)	Correlation Coefficient	0.239974	0.239974	0.322186	0.322186		0.146064	0.749011
RELION masked-corrected FSC	Resolution (A-1)	Correlation Coefficient	0.241617	0.241617	0.30763	0.30763		0.146405	0.755306
RELION masked-corrected FSC	Resolution (A-1)	Correlation Coefficient	0.243261	0.243261	0.290598	0.290598		0.146729	0.754959
RELION masked-corrected FSC	Resolution (A-1)	Correlation Coefficient	0.244905	0.244905	0.273092	0.273092		0.147059	0.757967
RELION masked-corrected FSC	Resolution (A-1)	Correlation Coefficient	0.246548	0.246548	0.253771	0.253771		0.147373	0.758992
RELION masked-corrected FSC	Resolution (A-1)	Correlation Coefficient	0.248192	0.248192	0.23983	0.23983		0.147701	0.756541
RELION masked-corrected FSC	Resolution (A-1)	Correlation Coefficient	0.249836	0.249836	0.227969	0.227969		0.148018	0.751863
RELION masked-corrected FSC	Resolution (A-1)	Correlation Coefficient	0.251479	0.251479	0.21956	0.21956		0.148348	0.751853
RELION masked-corrected FSC	Resolution (A-1)	Correlation Coefficient	0.253123	0.253123	0.203353	0.203353		0.148667	0.745642
RELION masked-corrected FSC	Resolution (A-1)	Correlation Coefficient	0.254767	0.254767	0.181483	0.181483		0.148984	0.746671
RELION masked-corrected FSC	Resolution (A-1)	Correlation Coefficient	0.25641	0.25641	0.164946	0.164946		0.149285	0.756223
RELION masked-corrected FSC	Resolution (A-1)	Correlation Coefficient	0.258054	0.258054	0.160624	0.160624		0.149628	0.748141
RELION masked-corrected FSC	Resolution (A-1)	Correlation Coefficient	0.259698	0.259698	0.155223	0.155223		0.149942	0.748051
RELION masked-corrected FSC	Resolution (A-1)	Correlation Coefficient	0.261341	0.261341	0.145777	0.145777		0.150248	0.751136
RELION masked-corrected FSC	Resolution (A-1)	Correlation Coefficient	0.262985	0.262985	0.132288	0.132288		0.15055	0.74841
RELION masked-corrected FSC	Resolution (A-1)	Correlation Coefficient	0.264629	0.264629	0.125904	0.125904		0.150876	0.742768
RELION masked-corrected FSC	Resolution (A-1)	Correlation Coefficient	0.266272	0.266272	0.115802	0.115802		0.15119	0.755007
RELION masked-corrected FSC	Resolution (A-1)	Correlation Coefficient	0.267916	0.267916	0.109178	0.109178		0.151484	0.740992
RELION masked-corrected FSC	Resolution (A-1)	Correlation Coefficient	0.26956	0.26956	0.11086	0.11086		0.151796	0.739755
RELION masked-corrected FSC	Resolution (A-1)	Correlation Coefficient	0.271203	0.271203	0.101208	0.101208		0.152107	0.742691
RELION masked-corrected FSC	Resolution (A-1)	Correlation Coefficient	0.272847	0.272847	0.0985568	0.0985568		0.152409	0.747831
RELION masked-corrected FSC	Resolution (A-1)	Correlation Coefficient	0.27449	0.27449	0.0946454	0.0946454		0.152719	0.742298
RELION masked-corrected FSC	Resolution (A-1)	Correlation Coefficient	0.276134	0.276134	0.0933836	0.0933836		0.153015	0.74228
RELION masked-corrected FSC	Resolution (A-1)	Correlation Coefficient	0.277778	0.277778	0.0824881	0.0824881		0.153309	0.743241
RELION masked-corrected FSC	Resolution (A-1)	Correlation Coefficient	0.279421	0.279421	0.0680499	0.0680499		0.153616	0.74238
RELION masked-corrected FSC	Resolution (A-1)	Correlation Coefficient	0.281065	0.281065	0.0659035	0.0659035		0.153917	0.742905
RELION masked-corrected FSC	Resolution (A-1)	Correlation Coefficient	0.282709	0.282709	0.0680111	0.0680111		0.154216	0.741408
RELION masked-corrected FSC	Resolution (A-1)	Correlation Coefficient	0.284352	0.284352	0.0694719	0.0694719		0.154518	0.743789
RELION masked-corrected FSC	Resolution (A-1)	Correlation Coefficient	0.285996	0.285996	0.0640461	0.0640461		0.154801	0.742081
RELION masked-corrected FSC	Resolution (A-1)	Correlation Coefficient	0.28764	0.28764	0.0593975	0.0593975		0.155114	0.737462
RELION masked-corrected FSC	Resolution (A-1)	Correlation Coefficient	0.289283	0.289283	0.0600169	0.0600169		0.155393	0.742567
RELION masked-corrected FSC	Resolution (A-1)	Correlation Coefficient	0.290927	0.290927	0.0592063	0.0592063		0.155688	0.73555
RELION masked-corrected FSC	Resolution (A-1)	Correlation Coefficient	0.292571	0.292571	0.0595085	0.0595085		0.155979	0.748784
RELION masked-corrected FSC	Resolution (A-1)	Correlation Coefficient	0.294214	0.294214	0.058411	0.058411		0.15626	0.743249
RELION masked-corrected FSC	Resolution (A-1)	Correlation Coefficient	0.295858	0.295858	0.0479482	0.0479482		0.156571	0.746167
RELION masked-corrected FSC	Resolution (A-1)	Correlation Coefficient	0.297502	0.297502	0.0425907	0.0425907		0.156846	0.747134
RELION masked-corrected FSC	Resolution (A-1)	Correlation Coefficient	0.299145	0.299145	0.0412171	0.0412171		0.157124	0.746447
RELION masked-corrected FSC	Resolution (A-1)	Correlation Coefficient	0.300789	0.300789	0.0447797	0.0447797		0.157405	0.750335
RELION masked-corrected FSC	Resolution (A-1)	Correlation Coefficient	0.302433	0.302433	0.0472599	0.0472599		0.157705	0.738904
RELION masked-corrected FSC	Resolution (A-1)	Correlation Coefficient	0.304076	0.304076	0.0447818	0.0447818		0.157979	0.747911
RELION masked-corrected FSC	Resolution (A-1)	Correlation Coefficient	0.30572	0.30572	0.0486149	0.0486149		0.158253	0.750451
RELION masked-corrected FSC	Resolution (A-1)	Correlation Coefficient	0.307364	0.307364	0.0534542	0.0534542		0.158551	0.74719
RELION masked-corrected FSC	Resolution (A-1)	Correlation Coefficient	0.309007	0.309007	0.0438217	0.0438217		0.158823	0.747218
RELION masked-corrected FSC	Resolution (A-1)	Correlation Coefficient	0.310651	0.310651	0.0229679	0.0229679		0.159104	0.73061
RELION masked-corrected FSC	Resolution (A-1)	Correlation Coefficient	0.312295	0.312295	0.0147095	0.0147095		0.159384	0.740431
RELION masked-corrected FSC	Resolution (A-1)	Correlation Coefficient	0.313938	0.313938	0.0150856	0.0150856		0.159655	0.743987
RELION masked-corrected FSC	Resolution (A-1)	Correlation Coefficient	0.315582	0.315582	0.023995	0.023995		0.159948	0.73276
RELION masked-corrected FSC	Resolution (A-1)	Correlation Coefficient	0.317226	0.317226	0.0271648	0.0271648		0.160221	0.738556
RELION masked-corrected FSC	Resolution (A-1)	Correlation Coefficient	0.318869	0.318869	0.024909	0.024909		0.16049	0.741207
RELION masked-corrected FSC	Resolution (A-1)	Correlation Coefficient	0.320513	0.320513	0.0147787	0.0147787		0.160759	0.736717
RELION masked-corrected FSC	Resolution (A-1)	Correlation Coefficient	0.322156	0.322156	0.0112025	0.0112025		0.161061	0.736648
RELION masked-corrected FSC	Resolution (A-1)	Correlation Coefficient	0.3238	0.3238	0.0183723	0.0183723		0.161296	0.735385
RELION masked-corrected FSC	Resolution (A-1)	Correlation Coefficient	0.325444	0.325444	0.0238046	0.0238046		0.161589	0.743651
RELION masked-corrected FSC	Resolution (A-1)	Correlation Coefficient	0.327087	0.327087	0.0198918	0.0198918		0.161863	0.738756
RELION masked-corrected FSC	Resolution (A-1)	Correlation Coefficient	0.328731	0.328731	0.0142629	0.0142629		0.162123	0.749428
RELION masked-corrected FSC	Resolution (A-1)	Correlation Coefficient	0.330375	0.330375	0.0148083	0.0148083		0.162394	0.737517
RELION masked-corrected FSC	Resolution (A-1)	Correlation Coefficient	0.332018	0.332018	0.0188037	0.0188037		0.162664	0.733001
RELION masked-corrected FSC	Resolution (A-1)	Correlation Coefficient	0.333662	0.333662	0.0228359	0.0228359		0.162923	0.743349
RELION masked-corrected FSC	Resolution (A-1)	Correlation Coefficient	0.335306	0.335306	0.0163294	0.0163294		0.163194	0.730369
RELION masked-corrected FSC	Resolution (A-1)	Correlation Coefficient	0.336949	0.336949	0.0138313	0.0138313		0.163459	0.737244
RELION masked-corrected FSC	Resolution (A-1)	Correlation Coefficient	0.338593	0.338593	0.013253	0.013253		0.163723	0.732149
RELION masked-corrected FSC	Resolution (A-1)	Correlation Coefficient	0.340237	0.340237	0.0132661	0.0132661		0.163987	0.740273
RELION masked-corrected FSC	Resolution (A-1)	Correlation Coefficient	0.34188	0.34188	0.0186664	0.0186664		0.16425	0.743493
RELION masked-corrected FSC	Resolution (A-1)	Correlation Coefficient	0.343524	0.343524	0.0199266	0.0199266		0.164505	0.739145
RELION masked-corrected FSC	Resolution (A-1)	Correlation Coefficient	0.345168	0.345168	0.014329	0.014329		0.164768	0.727985
RELION masked-corrected FSC	Resolution (A-1)	Correlation Coefficient	0.346811	0.346811	0.00792771	0.00792771		0.165043	0.735003
RELION masked-corrected FSC	Resolution (A-1)	Correlation Coefficient	0.348455	0.348455	0.00435383	0.00435383		0.165292	0.735481
RELION masked-corrected FSC	Resolution (A-1)	Correlation Coefficient	0.350099	0.350099	-0.000943087	-0.000943087		0.165534	0.740848
RELION masked-corrected FSC	Resolution (A-1)	Correlation Coefficient	0.351742	0.351742	0.00447434	0.00447434		0.165807	0.741469
RELION masked-corrected FSC	Resolution (A-1)	Correlation Coefficient	0.353386	0.353386	0.0118106	0.0118106		0.166074	0.733998
RELION masked-corrected FSC	Resolution (A-1)	Correlation Coefficient	0.35503	0.35503	0.00826896	0.00826896		0.166319	0.736081
RELION masked-corrected FSC	Resolution (A-1)	Correlation Coefficient	0.356673	0.356673	0.00362067	0.00362067		0.166562	0.736408
RELION masked-corrected FSC	Resolution (A-1)	Correlation Coefficient	0.358317	0.358317	-0.00034974	-0.00034974		0.166821	0.740599
RELION masked-corrected FSC	Resolution (A-1)	Correlation Coefficient	0.359961	0.359961	-0.00195913	-0.00195913		0.167078	0.742161
RELION masked-corrected FSC	Resolution (A-1)	Correlation Coefficient	0.361604	0.361604	0.00017392	0.00017392		0.167338	0.727468
RELION masked-corrected FSC	Resolution (A-1)	Correlation Coefficient	0.363248	0.363248	0.00559354	0.00559354		0.16758	0.741155
RELION masked-corrected FSC	Resolution (A-1)	Correlation Coefficient	0.364892	0.364892	0.00683643	0.00683643		0.167833	0.741993
RELION masked-corrected FSC	Resolution (A-1)	Correlation Coefficient	0.366535	0.366535	0.0075584	0.0075584		0.168076	0.735686
RELION masked-corrected FSC	Resolution (A-1)	Correlation Coefficient	0.368179	0.368179	0.00667219	0.00667219		0.168338	0.734423
RELION masked-corrected FSC	Resolution (A-1)	Correlation Coefficient	0.369822	0.369822	0.000510271	0.000510271		0.168593	0.744425
								0.168825	0.740195
								0.169081	0.739207
								0.169322	0.738742
								0.169576	0.735756
								0.169814	0.735742
								0.170069	0.737893
								0.170291	0.745408
								0.170545	0.74341
								0.17079	0.737573
								0.171043	0.744757
								0.171265	0.744098
								0.171516	0.74107
								0.171766	0.732853
								0.171996	0.736513
								0.172239	0.743906
								0.172474	0.744941
								0.172717	0.740045
								0.172936	0.744637
								0.173179	0.734597
								0.173404	0.740359
								0.173653	0.73692
								0.17387	0.741341
								0.174118	0.732656
								0.174351	0.731419
								0.174584	0.744672
								0.1748	0.734459
								0.17504	0.73814
								0.175271	0.726808
								0.17551	0.722739
								0.175731	0.735009
								0.175963	0.744801
								0.176186	0.738101
								0.176431	0.728253
								0.176638	0.731003
								0.176866	0.733258
								0.177096	0.736359
								0.177317	0.736287
								0.177549	0.727279
								0.177781	0.727355
								0.177986	0.72596
								0.178207	0.742327
								0.178441	0.738919
								0.178659	0.733229
								0.178887	0.730217
								0.179106	0.729943
								0.179339	0.735695
								0.179535	0.733835
								0.179761	0.742081
								0.179975	0.734893
								0.180203	0.735019
								0.180428	0.739947
								0.18063	0.732461
								0.180847	0.740614
								0.181056	0.738573
								0.181281	0.737163
								0.181503	0.738419
								0.181704	0.74445
								0.181915	0.749649
								0.182127	0.74035
								0.182349	0.746219
								0.182572	0.74303
								0.182771	0.740286
								0.182978	0.753195
								0.183192	0.749744
								0.183398	0.743977
								0.183627	0.738368
								0.183832	0.758275
								0.184038	0.753678
								0.184236	0.742836
								0.184449	0.752849
								0.184654	0.740191
								0.184862	0.742532
								0.18507	0.740804
								0.185274	0.746656
								0.185478	0.738219
								0.185682	0.734856
								0.1859	0.745382
								0.186104	0.737077
								0.186292	0.737359
								0.186495	0.747897
								0.186703	0.748192
								0.186915	0.745762
								0.187124	0.739736
								0.187312	0.738982
								0.187506	0.752912
								0.187714	0.750376
								0.18791	0.745179
								0.188111	0.744471
								0.188312	0.749498
								0.188514	0.75614
								0.188706	0.746709
								0.188913	0.748883
								0.189099	0.752896
								0.189306	0.756377
								0.189492	0.758665
								0.189705	0.754997
								0.18989	0.743722
								0.190082	0.755345
								0.190283	0.75483
								0.19048	0.760702
								0.190685	0.761178
								0.190869	0.748084
								0.191068	0.757973
								0.191265	0.768686
								0.191442	0.762586
								0.191639	0.764464
								0.191836	0.762918
								0.192027	0.76125
								0.19221	0.75736
								0.192413	0.758959
								0.192602	0.762699
								0.192792	0.768174
								0.192981	0.768216
								0.193163	0.76527
								0.193372	0.765849
								0.193547	0.770401
								0.193742	0.76321
								0.193937	0.768824
								0.194125	0.774928
								0.194299	0.774908
								0.194494	0.770647
								0.194667	0.774842
								0.194855	0.773884
								0.195049	0.775623
								0.195236	0.774993
								0.195422	0.772452
								0.195614	0.779061
								0.195781	0.774005
								0.195969	0.773618
								0.196154	0.772629
								0.196339	0.781237
								0.196528	0.774788
								0.196697	0.770099
								0.196889	0.779441
								0.197061	0.781053
								0.197273	0.787999
								0.197437	0.780214
								0.197608	0.784637
								0.197793	0.783634
								0.19797	0.781862
								0.198154	0.786435
								0.198338	0.783328
								0.198508	0.77722
								0.198699	0.785127
								0.198882	0.781245
								0.199052	0.78839
								0.199235	0.791856
								0.199398	0.784462
								0.199567	0.778806
								0.199757	0.785006
								0.199939	0.777042
								0.200121	0.783792
								0.20029	0.780227
								0.200459	0.781673
								0.20064	0.782805
								0.200829	0.778456
								0.200997	0.780389
								0.201178	0.786454
								0.201346	0.770958
								0.201507	0.786014
								0.201688	0.782355
								0.201862	0.782902
								0.202043	0.777766
								0.202223	0.785361
								0.202383	0.777566
								0.20255	0.78084
								0.202717	0.787713
								0.202897	0.780406
								0.203076	0.789919
								0.203242	0.780672
								0.203414	0.780384
								0.203581	0.784804
								0.203767	0.786358
								0.203926	0.788059
								0.204098	0.792737
								0.204263	0.786198
								0.204429	0.791231
								0.204594	0.786206
								0.204772	0.785591
								0.20493	0.790297
								0.205108	0.791354
								0.205273	0.789289
								0.20545	0.786235
								0.205621	0.78787
								0.205779	0.791083
								0.205949	0.793021
								0.206113	0.792963
								0.206271	0.794169
								0.206434	0.786686
								0.206611	0.789641
								0.206771	0.788617
								0.206949	0.789249
								0.207101	0.784936
								0.20727	0.788029
								0.207426	0.787531
								0.207583	0.789283
								0.207758	0.785898
								0.207921	0.792553
								0.208096	0.787225
								0.208245	0.781543
								0.208407	0.790264
								0.208582	0.786758
								0.208751	0.791851
								0.208906	0.792205
								0.209061	0.787027
								0.209229	0.781666
								0.20939	0.786414
								0.209545	0.790642
								0.209702	0.795479
								0.209854	0.783738
								0.210034	0.781842
								0.210189	0.784654
								0.210356	0.791549
								0.21051	0.783993
								0.210664	0.788482
								0.210829	0.788403
								0.210976	0.785587
								0.211144	0.792389
								0.211298	0.780185
								0.211464	0.780194
								0.211623	0.790158
								0.211777	0.781939
								0.21193	0.786788
								0.212089	0.790945
								0.212246	0.784811
								0.212394	0.789768
								0.212566	0.782486
								0.212718	0.792757
								0.212864	0.782933
								0.213027	0.780621
								0.213175	0.788525
								0.213346	0.788402
								0.213485	0.78919
								0.213663	0.789713
								0.213814	0.790515
								0.213966	0.787049
								0.214117	0.783949
								0.214269	0.789914
								0.21442	0.785728
								0.214577	0.779791
								0.214722	0.789525
								0.214886	0.784401
								0.21503	0.786212
								0.215193	0.78846
								0.215345	0.787962
								0.215494	0.785448
								0.215645	0.791761
								0.215787	0.790227
								0.215945	0.784884
								0.216114	0.782944
								0.216245	0.789601
								0.2164	0.78146
								0.216551	0.778812
								0.216701	0.780993
								0.21685	0.774971
								0.217	0.786377
								0.217149	0.778815
								0.217307	0.775769
								0.217448	0.775385
								0.217602	0.775953
								0.217739	0.771095
								0.217894	0.772733
								0.218043	0.786205
								0.218192	0.779681
								0.218359	0.769102
								0.218501	0.776271
								0.218637	0.786341
								0.218798	0.76639
								0.218932	0.774723
								0.219081	0.763622
								0.219229	0.762482
								0.219371	0.766056
								0.219519	0.774684
								0.219673	0.764711
								0.219814	0.763648
								0.219961	0.775997
								0.22011	0.778623
								0.220256	0.775325
								0.220403	0.769398
								0.22055	0.773964
								0.220689	0.76571
								0.220844	0.766393
								0.220978	0.768733
								0.221125	0.770586
								0.221275	0.775677
								0.221418	0.770735
								0.221558	0.771724
								0.221705	0.766756
								0.221851	0.772274
								0.222003	0.770747
								0.222143	0.777392
								0.222283	0.773383
								0.222423	0.766777
								0.222556	0.768599
								0.222699	0.774441
								0.222841	0.764547
								0.22299	0.761729
								0.223132	0.768098
								0.223265	0.774621
								0.223416	0.768939
								0.223561	0.772269
								0.223694	0.766971
								0.223836	0.76339
								0.223978	0.758111
								0.224129	0.765928
								0.224261	0.760696
								0.224412	0.759396
								0.224538	0.766739
								0.224682	0.76457
								0.224826	0.75606
								0.224964	0.761783
								0.225103	0.767885
								0.225241	0.759333
								0.225379	0.773565
								0.225522	0.751394
								0.225666	0.765315
								0.225798	0.765842
								0.225929	0.754109
								0.226067	0.762914
								0.22621	0.748592
								0.226353	0.753442
								0.226497	0.754366
								0.226634	0.75184
								0.226765	0.762056
								0.226908	0.760198
								0.227045	0.760015
								0.227187	0.754191
								0.227306	0.750123
								0.227449	0.753399
								0.22758	0.752023
								0.227716	0.75475
								0.227858	0.75221
								0.227995	0.75159
								0.228137	0.754071
								0.228261	0.75253
								0.228397	0.740564
								0.228545	0.750176
								0.228669	0.751805
								0.228811	0.748009
								0.228947	0.749465
								0.229064	0.742749
								0.229218	0.75478
								0.229341	0.733465
								0.229483	0.745854
								0.229606	0.740391
								0.229753	0.734986
								0.229883	0.747442
								0.230025	0.747682
								0.230164	0.739647
								0.230282	0.743714
								0.230411	0.737815
								0.230543	0.737956
								0.23068	0.727138
								0.230821	0.736485
								0.230944	0.735517
								0.231078	0.740327
								0.231207	0.738001
								0.231341	0.732665
								0.231481	0.736319
								0.23161	0.724739
								0.231738	0.730587
								0.23186	0.739141
								0.232012	0.735248
								0.232134	0.740022
								0.232274	0.728404
								0.232407	0.728449
								0.232518	0.732189
								0.232645	0.733946
								0.232785	0.733243
								0.232918	0.739716
								0.23304	0.738462
								0.233179	0.730425
								0.233312	0.732161
								0.23344	0.725811
								0.233573	0.719124
								0.233688	0.725164
								0.233821	0.727416
								0.233954	0.730338
								0.234082	0.726326
								0.234214	0.728842
								0.234346	0.73029
								0.234467	0.733493
								0.234594	0.732699
								0.234726	0.727676
								0.234865	0.730357
								0.23498	0.725358
								0.235108	0.725974
								0.235244	0.718271
								0.235364	0.719837
								0.235498	0.720486
								0.235622	0.730878
								0.235737	0.719708
								0.235878	0.724435
								0.236012	0.718432
								0.236144	0.723183
								0.236253	0.723035
								0.236378	0.717066
								0.236509	0.715686
								0.236629	0.726066
								0.236766	0.712876
								0.236889	0.713106
								0.237006	0.71314
								0.237143	0.722016
								0.237263	0.712188
								0.237387	0.7239
								0.237518	0.710787
								0.237632	0.726944
								0.237763	0.711403
								0.237883	0.715392
								0.238018	0.718691
								0.238149	0.722122
								0.238268	0.718445
								0.238393	0.709315
								0.238517	0.714224
								0.23863	0.703977
								0.23876	0.715253
								0.238896	0.708502
								0.239015	0.7206
								0.239128	0.709886
								0.239252	0.706872
								0.239376	0.707445
								0.239506	0.714889
								0.239624	0.711815
								0.239743	0.709947
								0.23987	0.711838
								0.239996	0.717969
								0.240114	0.708008
								0.240249	0.698212
								0.240367	0.701663
								0.24048	0.702958
								0.240603	0.716199
								0.240727	0.694933
								0.240854	0.706011
								0.240968	0.708803
								0.241097	0.702279
								0.241214	0.702712
								0.241332	0.705262
								0.241461	0.691086
								0.241595	0.694419
								0.241708	0.694006
								0.241824	0.695273
								0.241936	0.696263
								0.242064	0.686481
								0.242181	0.683401
								0.242298	0.699539
								0.242421	0.696214
								0.242538	0.683765
								0.242666	0.689105
								0.242789	0.691864
								0.242916	0.677005
								0.243022	0.679023
								0.243133	0.680848
								0.243271	0.679832
								0.243383	0.680106
								0.243494	0.682998
								0.243622	0.683704
								0.243733	0.667993
								0.243865	0.674123
								0.243982	0.680834
								0.244087	0.667912
								0.244217	0.671745
								0.244336	0.676216
								0.244446	0.679022
								0.244562	0.684708
								0.244688	0.669727
								0.244816	0.666252
								0.244927	0.662053
								0.245043	0.663658
								0.245164	0.668925
								0.245268	0.663907
								0.24539	0.671423
								0.245505	0.679377
								0.245621	0.655036
								0.245742	0.674657
								0.245857	0.657724
								0.245972	0.668628
								0.246099	0.668433
								0.246208	0.663433
								0.246335	0.665752
								0.24645	0.658734
								0.246559	0.670853
								0.246685	0.666996
								0.246795	0.666599
								0.246921	0.660581
								0.247023	0.653809
								0.247145	0.654592
								0.247254	0.665113
								0.247363	0.661593
								0.247494	0.656529
								0.247609	0.647595
								0.247718	0.652122
								0.247827	0.656943
								0.247947	0.657489
								0.248061	0.650793
								0.248187	0.648294
								0.248295	0.657168
								0.24841	0.649573
								0.248524	0.639698
								0.248638	0.650071
								0.248757	0.647449
								0.248866	0.64657
								0.24898	0.637156
								0.249088	0.641218
								0.249201	0.651348
								0.249321	0.639914
								0.249431	0.646459
								0.249549	0.63931
								0.249668	0.63148
								0.249776	0.642281
								0.249895	0.64122
								0.250009	0.642854
								0.250111	0.631809
								0.250225	0.642252
								0.250343	0.646197
								0.250451	0.642555
								0.250561	0.641979
								0.250679	0.63737
								0.250796	0.635452
								0.250904	0.644124
								0.251012	0.643523
								0.251135	0.646236
								0.251243	0.631661
								0.25135	0.631846
								0.251477	0.633663
								0.251576	0.630131
								0.251693	0.627728
								0.251798	0.63324
								0.251909	0.628655
								0.252016	0.632477
								0.252132	0.637729
								0.252247	0.629076
								0.252353	0.625577
								0.252466	0.63526
								0.252573	0.615217
								0.252685	0.620651
								0.252792	0.62785
								0.252899	0.629657
								0.253023	0.631643
								0.253129	0.632601
								0.253236	0.638219
								0.253347	0.626288
								0.253459	0.620665
								0.253576	0.608215
								0.253681	0.639705
								0.253789	0.614499
								0.253896	0.626983
								0.254007	0.625214
								0.254108	0.6336
								0.254231	0.611982
								0.254342	0.616596
								0.254448	0.618185
								0.254554	0.616508
								0.254666	0.606637
								0.254772	0.616946
								0.254879	0.620484
								0.254984	0.606806
								0.25509	0.615542
								0.255203	0.608916
								0.255317	0.605762
								0.255423	0.614719
								0.255532	0.608301
								0.25564	0.608985
								0.255746	0.60129
								0.255851	0.614004
								0.255962	0.609143
								0.256076	0.602251
								0.256184	0.606061
								0.256294	0.612028
								0.256397	0.613256
								0.2565	0.612985
								0.25661	0.60097
								0.256716	0.604911
								0.256821	0.597301
								0.256934	0.588465
								0.257031	0.59118
								0.257144	0.58134
								0.257252	0.598399
								0.257356	0.578048
								0.257455	0.591534
								0.257572	0.588674
								0.257682	0.587989
								0.257782	0.583964
								0.257892	0.605462
								0.258012	0.580434
								0.258106	0.593938
								0.258216	0.581447
								0.258326	0.582268
								0.258415	0.58818
								0.258525	0.570243
								0.258625	0.573934
								0.258739	0.576176
								0.258847	0.574861
								0.258953	0.573364
								0.259061	0.575492
								0.259164	0.590892
								0.259265	0.568174
								0.25937	0.562776
								0.259478	0.571432
								0.259578	0.575004
								0.259698	0.573379
								0.259786	0.559368
								0.259891	0.560445
								0.259999	0.571035
								0.260104	0.580582
								0.260207	0.548699
								0.260316	0.553647
								0.260409	0.56993
								0.260518	0.568681
								0.260619	0.560619
								0.260731	0.557746
								0.260829	0.559879
								0.260943	0.566975
								0.261052	0.553213
								0.26114	0.559564
								0.261243	0.55105
								0.261357	0.570785
								0.26145	0.560145
								0.261563	0.556481
								0.261677	0.557557
								0.261767	0.553646
								0.261863	0.554492
								0.261966	0.549769
								0.262067	0.559135
								0.262177	0.543308
								0.262275	0.554555
								0.262383	0.54701
								0.262481	0.554954
								0.262593	0.547689
								0.262687	0.551966
								0.26279	0.543842
								0.262887	0.553781
								0.263005	0.546478
								0.263107	0.551761
								0.2632	0.554533
								0.263298	0.54236
								0.263406	0.543927
								0.263505	0.535296
								0.263606	0.531299
								0.263711	0.546097
								0.263811	0.548058
								0.263913	0.534937
								0.26402	0.533243
								0.264118	0.545129
								0.264205	0.535564
								0.264317	0.544153
								0.264419	0.531766
								0.264516	0.519223
								0.264634	0.535891
								0.26472	0.52581
								0.26483	0.52861
								0.264919	0.514894
								0.265037	0.525901
								0.265128	0.533551
								0.26522	0.531859
								0.265327	0.519964
								0.265424	0.530017
								0.26553	0.520206
								0.265627	0.529346
								0.265726	0.542677
								0.265825	0.515507
								0.265932	0.503808
								0.266023	0.513842
								0.266135	0.511691
								0.266227	0.527663
								0.266323	0.500802
								0.266424	0.537692
								0.266521	0.518081
								0.266627	0.525252
								0.266723	0.516296
								0.26683	0.509796
								0.266921	0.502572
								0.267016	0.513407
								0.267118	0.488309
								0.267214	0.503694
								0.26732	0.508253
								0.267411	0.489098
								0.267517	0.505536
								0.267613	0.522092
								0.267714	0.496115
								0.267815	0.507071
								0.267916	0.506053
								0.268002	0.509502
								0.268102	0.496711
								0.268203	0.496825
								0.268308	0.490369
								0.268404	0.503231
								0.268505	0.490578
								0.268601	0.505842
								0.268696	0.505509
								0.268787	0.50137
								0.268897	0.496071
								0.268983	0.49074
								0.269088	0.50184
								0.269188	0.498721
								0.269284	0.491579
								0.269374	0.489852
								0.269489	0.470775
								0.26958	0.501867
								0.269673	0.488929
								0.269775	0.480172
								0.269865	0.504119
								0.269954	0.494465
								0.270059	0.492951
								0.27015	0.490048
								0.270245	0.471692
								0.27035	0.475488
								0.27045	0.475938
								0.270535	0.497574
								0.270645	0.473642
								0.270735	0.474502
								0.270829	0.482311
								0.270929	0.483066
								0.271024	0.499952
								0.271123	0.487714
								0.271223	0.476618
								0.271323	0.485831
								0.271407	0.488137
								0.271507	0.480897
								0.271601	0.481289
								0.271695	0.474703
								0.271785	0.472044
								0.2719	0.489092
								0.271984	0.4815
								0.272078	0.481212
								0.272168	0.489258
								0.272277	0.483276
								0.272366	0.474794
								0.272455	0.467103
								0.272555	0.486634
								0.272654	0.469876
								0.272743	0.476741
								0.272844	0.468313
								0.272932	0.473062
								0.27303	0.481868
								0.273132	0.476804
								0.273213	0.477805
								0.273312	0.499165
								0.273411	0.475362
								0.273504	0.480533
								0.273588	0.478618
								0.273687	0.476609
								0.273786	0.459679
								0.27388	0.471075
								0.273978	0.464214
								0.274067	0.479173
								0.274156	0.474397
								0.274266	0.475058
								0.274353	0.475669
								0.274451	0.473333
								0.27454	0.481764
								0.274631	0.47612
								0.274727	0.470143
								0.27481	0.485912
								0.274921	0.465607
								0.275007	0.483386
								0.2751	0.461491
								0.275203	0.477053
								0.275282	0.462969
								0.27538	0.464463
								0.275478	0.478969
								0.275566	0.480704
								0.275664	0.451283
								0.275752	0.466602
								0.27585	0.47115
								0.275938	0.465692
								0.276031	0.468975
								0.276124	0.474638
								0.276217	0.470428
								0.27631	0.466131
								0.276398	0.463356
								0.276501	0.45392
								0.276579	0.467476
								0.276686	0.465935
								0.276769	0.452575
								0.276862	0.474296
								0.276953	0.471289
								0.277043	0.470487
								0.27714	0.469574
								0.277236	0.45343
								0.27732	0.465862
								0.277408	0.451543
								0.277505	0.458361
								0.277603	0.464167
								0.277685	0.445228
								0.277797	0.450415
								0.277878	0.452069
								0.277967	0.459433
								0.27806	0.448975
								0.278147	0.441085
								0.278243	0.462024
								0.278327	0.435138
								0.278421	0.442259
								0.278511	0.447066
								0.278603	0.472877
								0.27869	0.443428
								0.278787	0.4294
								0.278876	0.448414
								0.278976	0.44155
								0.279063	0.440047
								0.279151	0.447783
								0.279233	0.461461
								0.27933	0.448441
								0.279426	0.451096
								0.279508	0.4417
								0.2796	0.443127
								0.279687	0.441471
								0.279779	0.447338
								0.279875	0.442347
								0.279962	0.442307
								0.280049	0.447817
								0.280145	0.445146
								0.280237	0.454514
								0.280322	0.446124
								0.280411	0.449636
								0.280507	0.458888
								0.280589	0.449707
								0.28068	0.454216
								0.280777	0.434348
								0.280858	0.441967
								0.28095	0.428808
								0.281046	0.424944
								0.281137	0.40977
								0.281219	0.430463
								0.281307	0.43821
								0.281396	0.4333
								0.281488	0.452695
								0.281584	0.438276
								0.281665	0.434694
								0.281756	0.434241
								0.281843	0.436646
								0.281929	0.422095
								0.282025	0.435071
								0.282111	0.430268
								0.282197	0.421814
								0.282293	0.419997
								0.282379	0.419044
								0.282465	0.406843
								0.282546	0.424197
								0.282651	0.43465
								0.282733	0.421325
								0.282814	0.40992
								0.282909	0.414385
								0.283	0.414967
								0.283091	0.425899
								0.283172	0.411759
								0.283259	0.42234
								0.283348	0.411413
								0.283439	0.411786
								0.28352	0.421703
								0.283615	0.414583
								0.283701	0.415561
								0.283791	0.40691
								0.283873	0.419391
								0.283966	0.411093
								0.284044	0.419177
								0.284137	0.425771
								0.284223	0.428165
								0.284314	0.388151
								0.2844	0.416677
								0.2845	0.387224
								0.284576	0.385691
								0.284661	0.401323
								0.284756	0.407326
								0.28483	0.412841
								0.284927	0.40204
								0.285012	0.399693
								0.285097	0.40972
								0.285186	0.397787
								0.285272	0.413597
								0.285358	0.404978
								0.285452	0.388356
								0.285532	0.402093
								0.285613	0.389259
								0.285703	0.417387
								0.285793	0.412014
								0.285887	0.400904
								0.285968	0.397976
								0.286057	0.399879
								0.286133	0.41119
								0.286232	0.392742
								0.286303	0.397816
								0.286402	0.396039
								0.286477	0.396199
								0.286567	0.40186
								0.286657	0.393599
								0.286741	0.391661
								0.286817	0.403484
								0.286911	0.405575
								0.287	0.404912
								0.28708	0.398197
								0.28717	0.423863
								0.287264	0.398918
								0.287344	0.398395
								0.287433	0.391682
								0.287513	0.402801
								0.287597	0.382962
								0.287687	0.397166
								0.287762	0.399555
								0.287851	0.389405
								0.28794	0.387005
								0.288025	0.392434
								0.288114	0.393249
								0.288198	0.395322
								0.288278	0.405638
								0.288362	0.392082
								0.288446	0.396925
								0.28854	0.399116
								0.28862	0.39713
								0.288704	0.388922
								0.288783	0.370637
								0.288877	0.385609
								0.288956	0.383804
								0.289047	0.392719
								0.289125	0.382426
								0.289218	0.389048
								0.289301	0.381819
								0.289386	0.369855
								0.28947	0.389955
								0.289554	0.390353
								0.289629	0.386584
								0.289716	0.382411
								0.289797	0.377481
								0.28989	0.374473
								0.289964	0.387137
								0.290053	0.377369
								0.290132	0.374123
								0.29022	0.392159
								0.290304	0.379741
								0.290393	0.376954
								0.290467	0.375411
								0.290565	0.364529
								0.290639	0.36947
								0.290727	0.373896
								0.290811	0.362223
								0.290895	0.373325
								0.290973	0.353047
								0.291062	0.376444
								0.291136	0.373698
								0.291229	0.375992
								0.291305	0.355465
								0.291391	0.373154
								0.29147	0.389695
								0.291558	0.355179
								0.291637	0.35979
								0.291725	0.36795
								0.291812	0.370713
								0.291896	0.347983
								0.29197	0.370034
								0.292058	0.366678
								0.292136	0.369388
								0.292224	0.364488
								0.292303	0.3735
								0.292391	0.372273
								0.292469	0.369467
								0.292561	0.354567
								0.29264	0.350051
								0.292718	0.3594
								0.292801	0.360091
								0.292884	0.362233
								0.292965	0.353343
								0.293046	0.363648
								0.293133	0.366771
								0.293216	0.373256
								0.293295	0.362215
								0.293378	0.34653
								0.293456	0.354714
								0.293534	0.348306
								0.293612	0.353704
								0.293704	0.349975
								0.293782	0.35473
								0.29387	0.351795
								0.293957	0.365093
								0.29404	0.357715
								0.294119	0.349726
								0.294201	0.358106
								0.294274	0.359773
								0.29436	0.356092
								0.294441	0.341721
								0.294513	0.360101
								0.294604	0.34026
								0.294682	0.35808
								0.294769	0.337294
								0.294847	0.362927
								0.294925	0.353945
								0.295007	0.337403
								0.29509	0.337101
								0.295172	0.348277
								0.295259	0.351165
								0.295332	0.345723
								0.295414	0.325574
								0.295497	0.357568
								0.295579	0.345209
								0.295658	0.345097
								0.295735	0.343894
								0.295825	0.335608
								0.295899	0.339777
								0.295981	0.349759
								0.296063	0.319342
								0.296141	0.36008
								0.296228	0.327957
								0.29631	0.323931
								0.296387	0.333124
								0.296465	0.340502
								0.296537	0.324283
								0.296629	0.340762
								0.296701	0.321795
								0.296783	0.34753
								0.296865	0.334986
								0.296943	0.346599
								0.297029	0.319814
								0.297103	0.34238
								0.297184	0.342168
								0.297265	0.321224
								0.297343	0.363139
								0.297429	0.347579
								0.297511	0.348972
								0.297583	0.33029
								0.29767	0.32948
								0.297742	0.349465
								0.297833	0.346684
								0.297905	0.322668
								0.297983	0.344716
								0.298064	0.340527
								0.298137	0.333438
								0.298227	0.32851
								0.298301	0.341697
								0.298377	0.345416
								0.298458	0.33981
								0.29854	0.325672
								0.298626	0.346327
								0.298702	0.327893
								0.298784	0.330452
								0.298861	0.326571
								0.298933	0.323648
								0.299019	0.323534
								0.299096	0.333133
								0.299177	0.33881
								0.299258	0.337461
								0.29933	0.323329
								0.299408	0.323579
								0.299493	0.31658
								0.299569	0.320362
								0.299642	0.336623
								0.299723	0.320554
								0.299804	0.33203
								0.299891	0.328233
								0.299961	0.341072
								0.300043	0.32118
								0.300115	0.334082
								0.300187	0.330119
								0.300272	0.32653
								0.300344	0.326731
								0.300434	0.329231
								0.300506	0.334267
								0.300595	0.32839
								0.300663	0.314682
								0.300752	0.328157
								0.300825	0.321987
								0.300904	0.330458
								0.300978	0.322144
								0.301058	0.324369
								0.301135	0.329962
								0.301206	0.325645
								0.3013	0.321065
								0.301368	0.316847
								0.301444	0.322027
								0.301523	0.331144
								0.301596	0.317515
								0.301672	0.311704
								0.301757	0.308457
								0.301833	0.309913
								0.30191	0.334869
								0.30199	0.330306
								0.302066	0.320156
								0.302156	0.320294
								0.302223	0.314168
								0.302299	0.321619
								0.302383	0.316007
								0.302455	0.31362
								0.302526	0.331707
								0.302611	0.33289
								0.302692	0.322108
								0.302763	0.311024
								0.302836	0.309491
								0.302919	0.308156
								0.30299	0.319236
								0.303072	0.32085
								0.303151	0.330359
								0.303222	0.309777
								0.303301	0.313426
								0.303382	0.302293
								0.303455	0.302153
								0.303529	0.326774
								0.303614	0.312419
								0.303687	0.324036
								0.303761	0.316795
								0.303832	0.311203
								0.303912	0.307375
								0.303992	0.305268
								0.304074	0.303431
								0.304147	0.316636
								0.304215	0.313758
								0.304298	0.301814
								0.304365	0.318921
								0.304449	0.312924
								0.304525	0.287209
								0.304609	0.306709
								0.30468	0.316522
								0.304751	0.304847
								0.304826	0.300693
								0.304898	0.3184
								0.304981	0.3066
								0.305056	0.301152
								0.305127	0.318326
								0.305211	0.303132
								0.305291	0.311789
								0.305357	0.312012
								0.305433	0.287511
								0.305516	0.294263
								0.305596	0.314615
								0.305671	0.299333
								0.305746	0.306961
								0.305817	0.317987
								0.305892	0.303206
								0.305958	0.293377
								0.306039	0.301746
								0.306113	0.31664
								0.306198	0.275837
								0.306272	0.30973
								0.306342	0.295763
								0.306417	0.296928
								0.306492	0.29717
								0.306571	0.298754
								0.306646	0.303725
								0.306717	0.299802
								0.306801	0.299859
								0.306871	0.305569
								0.306941	0.293134
								0.307021	0.294747
								0.307088	0.285755
								0.30717	0.290852
								0.307254	0.29689
								0.307328	0.299015
								0.307399	0.29864
								0.307473	0.297406
								0.307544	0.300183
								0.307614	0.299366
								0.307697	0.292076
								0.307768	0.272489
								0.307838	0.274001
								0.307912	0.300294
								0.308	0.301376
								0.308066	0.299042
								0.30814	0.279631
								0.308212	0.289209
								0.308285	0.278339
								0.308358	0.27154
								0.308434	0.313378
								0.308508	0.284361
								0.308579	0.288363
								0.308662	0.275937
								0.30874	0.260614
								0.30881	0.277683
								0.308885	0.298251
								0.308959	0.27575
								0.309029	0.278401
								0.309112	0.284498
								0.309182	0.283203
								0.309261	0.280943
								0.309326	0.274318
								0.3094	0.2745
								0.309475	0.274557
								0.309549	0.271885
								0.309621	0.260119
								0.309693	0.261752
								0.309767	0.259771
								0.309837	0.268566
								0.309906	0.276588
								0.309994	0.276335
								0.310063	0.271469
								0.310142	0.261325
								0.310216	0.278618
								0.310285	0.263062
								0.310359	0.273335
								0.310429	0.268555
								0.310499	0.271699
								0.310581	0.272993
								0.310653	0.252425
								0.310725	0.259191
								0.310794	0.273437
								0.310864	0.27567
								0.310946	0.253728
								0.311016	0.252933
								0.31109	0.25992
								0.311159	0.269903
								0.311229	0.260448
								0.311311	0.261015
								0.311385	0.258185
								0.311454	0.262008
								0.311524	0.252313
								0.311597	0.248212
								0.311671	0.259973
								0.311745	0.255411
								0.311818	0.259603
								0.311896	0.232359
								0.311957	0.261727
								0.312039	0.26069
								0.312104	0.254718
								0.312182	0.253027
								0.312251	0.260561
								0.312329	0.259641
								0.312403	0.246898
								0.312472	0.253862
								0.312545	0.23859
								0.312614	0.248529
								0.312684	0.24272
								0.312766	0.237802
								0.312835	0.255118
								0.312908	0.249261
								0.312977	0.257329
								0.313042	0.261941
								0.313124	0.258681
								0.313193	0.231722
								0.313266	0.235256
								0.31334	0.241373
								0.313408	0.231511
								0.313477	0.253112
								0.313546	0.223139
								0.313627	0.240182
								0.313697	0.239156
								0.31377	0.238983
								0.313844	0.23979
								0.313912	0.241979
								0.31399	0.23158
								0.314059	0.234335
								0.314127	0.248425
								0.314196	0.246998
								0.314265	0.234836
								0.314338	0.227901
								0.314407	0.223264
								0.314488	0.237786
								0.314561	0.246834
								0.314626	0.235835
								0.314699	0.217045
								0.314768	0.24558
								0.314836	0.254419
								0.314909	0.226515
								0.314986	0.238215
								0.315055	0.231609
								0.315119	0.225337
								0.315196	0.229275
								0.315274	0.217524
								0.315346	0.210911
								0.315415	0.236414
								0.315483	0.217898
								0.315548	0.227533
								0.315625	0.231269
								0.315693	0.213485
								0.315762	0.208979
								0.315834	0.214796
								0.315911	0.23447
								0.31598	0.22123
								0.316052	0.222887
								0.316116	0.212619
								0.316189	0.241782
								0.31627	0.216128
								0.316326	0.210484
								0.316394	0.213873
								0.316462	0.222826
								0.316543	0.208088
								0.316616	0.229559
								0.316684	0.215781
								0.31676	0.20561
								0.316825	0.213653
								0.316889	0.211975
								0.31697	0.227049
								0.317038	0.211374
								0.317108	0.20915
								0.317179	0.20357
								0.317247	0.212177
								0.317323	0.222107
								0.317383	0.213513
								0.31746	0.21113
								0.317532	0.218941
								0.317597	0.228495
								0.317664	0.224716
								0.317736	0.212517
								0.317808	0.216635
								0.317872	0.222993
								0.317944	0.22124
								0.318012	0.21516
								0.318084	0.202632
								0.318161	0.220844
								0.318225	0.231251
								0.318297	0.222486
								0.318365	0.223947
								0.318437	0.208567
								0.318505	0.225412
								0.318572	0.217566
								0.318653	0.21553
								0.318719	0.214678
								0.318789	0.195244
								0.318861	0.200186
								0.318924	0.218722
								0.318995	0.211012
								0.319064	0.21598
								0.319129	0.22488
								0.319199	0.222421
								0.319267	0.216336
								0.319339	0.225791
								0.319411	0.202181
								0.319483	0.210031
								0.319546	0.218247
								0.319618	0.21411
								0.319686	0.210022
								0.319753	0.219308
								0.319825	0.212623
								0.319893	0.220284
								0.31996	0.210062
								0.320027	0.192444
								0.320095	0.199524
								0.320175	0.211808
								0.320239	0.221138
								0.320298	0.199066
								0.320378	0.206896
								0.320445	0.222176
								0.320519	0.235655
								0.320584	0.208367
								0.320652	0.212015
								0.320723	0.217173
								0.320791	0.213882
								0.320854	0.208033
								0.320921	0.208485
								0.320993	0.21307
								0.32106	0.213907
								0.321128	0.230245
								0.321195	0.213221
								0.321271	0.219648
								0.321334	0.208176
								0.321405	0.209737
								0.321464	0.22637
								0.321539	0.200075
								0.321611	0.206807
								0.321681	0.200507
								0.321745	0.200734
								0.321812	0.212899
								0.32188	0.220634
								0.321959	0.202157
								0.322026	0.220152
								0.322098	0.196281
								0.322161	0.202229
								0.322215	0.212121
								0.322299	0.19726
								0.322366	0.212623
								0.322429	0.188538
								0.322496	0.206106
								0.322563	0.197358
								0.322634	0.199281
								0.322701	0.223684
								0.322768	0.203174
								0.322835	0.201435
								0.322903	0.212774
								0.322965	0.200105
								0.323032	0.201301
								0.323115	0.220472
								0.323178	0.19482
								0.323241	0.215218
								0.323316	0.199756
								0.323378	0.207503
								0.32345	0.200889
								0.323516	0.213929
								0.323579	0.189114
								0.323646	0.22328
								0.323717	0.185199
								0.323783	0.192711
								0.32385	0.19762
								0.323917	0.196531
								0.323984	0.195906
								0.32405	0.209226
								0.324121	0.190573
								0.324196	0.19771
								0.324255	0.202125
								0.324321	0.197448
								0.324384	0.194945
								0.32445	0.194363
								0.324517	0.201468
								0.324583	0.196957
								0.324654	0.21434
								0.324721	0.187477
								0.324787	0.19612
								0.324854	0.192418
								0.32492	0.220691
								0.324995	0.194945
								0.325062	0.189685
								0.32512	0.185026
								0.32519	0.185046
								0.325253	0.188769
								0.325332	0.189315
								0.325398	0.192137
								0.325465	0.182235
								0.325527	0.193681
								0.325597	0.189083
								0.325664	0.191443
								0.325718	0.183879
								0.325792	0.19963
								0.325859	0.173176
								0.325929	0.198951
								0.325991	0.177646
								0.326049	0.180307
								0.326125	0.204018
								0.326193	0.184268
								0.32626	0.190771
								0.326323	0.174423
								0.326397	0.194866
								0.326459	0.175846
								0.326525	0.194136
								0.326591	0.175695
								0.326654	0.174311
								0.32672	0.188083
								0.32679	0.193489
								0.326856	0.165312
								0.326922	0.180509
								0.326986	0.198304
								0.327054	0.173037
								0.32712	0.196167
								0.327191	0.174787
								0.327253	0.176706
								0.327314	0.177912
								0.327385	0.167943
								0.327451	0.172934
								0.327516	0.193803
								0.327583	0.180999
								0.327649	0.194624
								0.327715	0.184749
								0.32778	0.181133
								0.327846	0.183552
								0.327908	0.202805
								0.327974	0.184366
								0.32804	0.188704
								0.32811	0.171724
								0.328172	0.179678
								0.328242	0.174544
								0.328295	0.18503
								0.328369	0.175568
								0.328427	0.180363
								0.328501	0.185983
								0.328571	0.175448
								0.328624	0.176261
								0.328698	0.185794
								0.328768	0.16161
								0.32883	0.177214
								0.3289	0.178976
								0.328953	0.175026
								0.329019	0.170837
								0.329084	0.17841
								0.32915	0.172547
								0.329216	0.181548
								0.329281	0.174404
								0.329343	0.166153
								0.329412	0.183136
								0.329474	0.164032
								0.32954	0.175066
								0.329609	0.176813
								0.329671	0.176659
								0.329733	0.182416
								0.329802	0.171122
								0.329867	0.182767
								0.329933	0.175047
								0.330002	0.178155
								0.330068	0.186034
								0.330129	0.170424
								0.330195	0.165798
								0.33026	0.158985
								0.330326	0.176504
								0.330391	0.179414
								0.330456	0.164268
								0.330514	0.175747
								0.330579	0.168874
								0.33064	0.181304
								0.33071	0.172997
								0.330775	0.1775
								0.330845	0.178579
								0.330902	0.17847
								0.330967	0.160561
								0.331036	0.158526
								0.331098	0.168037
								0.331163	0.186317
								0.331229	0.179158
								0.331293	0.178291
								0.331355	0.156101
								0.331428	0.168609
								0.331489	0.171623
								0.33155	0.173936
								0.331619	0.160148
								0.331681	0.174622
								0.331733	0.165731
								0.331799	0.189236
								0.331864	0.180641
								0.331929	0.171734
								0.332006	0.17765
								0.332071	0.169645
								0.332135	0.164314
								0.332201	0.154456
								0.332254	0.164996
								0.332319	0.177159
								0.33238	0.1535
								0.332449	0.159311
								0.33251	0.16617
								0.332575	0.164372
								0.332632	0.179847
								0.332701	0.16574
								0.332758	0.16513
								0.332831	0.164563
								0.332892	0.169646
								0.332953	0.175416
								0.333022	0.166115
								0.333083	0.17575
								0.333143	0.168873
								0.333212	0.155818
								0.333277	0.170291
								0.333338	0.157707
								0.333403	0.160106
								0.33347	0.181202
								0.333532	0.160517
								0.333597	0.16688
								0.333666	0.166377
								0.333727	0.157667
								0.333788	0.149917
								0.333844	0.183942
								0.333909	0.177456
								0.333974	0.171607
								0.334034	0.178544
								0.334096	0.167045
								0.334164	0.164832
								0.334228	0.173465
								0.334293	0.164899
								0.334354	0.144939
								0.334414	0.163748
								0.334479	0.168906
								0.334542	0.155363
								0.334612	0.168144
								0.334673	0.156607
								0.334733	0.156643
								0.334796	0.149365
								0.334862	0.154297
								0.334927	0.147102
								0.334987	0.155502
								0.335049	0.165545
								0.335116	0.167076
								0.335181	0.17481
								0.335245	0.160692
								0.335298	0.15257
								0.335361	0.15197
								0.335423	0.149203
								0.335487	0.141963
								0.335548	0.169872
								0.335616	0.164009
								0.335672	0.159474
								0.335745	0.15877
								0.335801	0.182305
								0.335861	0.185781
								0.33593	0.142346
								0.33599	0.158489
								0.336054	0.154206
								0.336114	0.156877
								0.336179	0.153457
								0.336231	0.165524
								0.336303	0.158538
								0.336356	0.151449
								0.336424	0.152854
								0.336484	0.145908
								0.336548	0.151445
								0.336612	0.150661
								0.336677	0.15544
								0.336737	0.152229
								0.336805	0.144809
								0.336869	0.143939
								0.336929	0.139073
								0.336993	0.156884
								0.337054	0.132399
								0.337114	0.136874
								0.337174	0.16373
								0.337239	0.139847
								0.337302	0.149251
								0.337366	0.151419
								0.33743	0.148607
								0.337482	0.151362
								0.337546	0.143242
								0.337606	0.160514
								0.337662	0.146878
								0.337729	0.15247
								0.337796	0.160425
								0.337854	0.161308
								0.337914	0.149208
								0.337978	0.146875
								0.33804	0.165689
								0.338106	0.157168
								0.33817	0.144567
								0.33823	0.156425
								0.338292	0.151043
								0.338354	0.145524
								0.338409	0.162331
								0.338473	0.156091
								0.338537	0.150033
								0.338597	0.156568
								0.338661	0.121544
								0.338721	0.162635
								0.338788	0.148088
								0.338848	0.169752
								0.338908	0.144743
								0.338968	0.132707
								0.339028	0.156285
								0.339095	0.159618
								0.339155	0.161462
								0.339219	0.158839
								0.339271	0.163524
								0.339334	0.14424
								0.339398	0.152368
								0.339458	0.153929
								0.339521	0.156436
								0.339589	0.120183
								0.339649	0.158213
								0.3397	0.150877
								0.339768	0.15699
								0.339824	0.163263
								0.339887	0.136057
								0.339947	0.150097
								0.340014	0.163039
								0.340078	0.144962
								0.340129	0.152945
								0.340193	0.162633
								0.340257	0.146584
								0.340316	0.140662
								0.34038	0.144259
								0.340439	0.14313
								0.340507	0.145802
								0.340558	0.155888
								0.340622	0.142248
								0.340685	0.152083
								0.340744	0.156707
								0.340796	0.163411
								0.340871	0.161099
								0.340935	0.157655
								0.340982	0.163782
								0.341042	0.149966
								0.341101	0.15928
								0.341164	0.148283
								0.34122	0.162796
								0.341287	0.148631
								0.34135	0.144002
								0.34141	0.165866
								0.341473	0.146014
								0.341536	0.152679
								0.341588	0.159114
								0.341663	0.155296
								0.341714	0.159781
								0.341778	0.149464
								0.341841	0.143504
								0.3419	0.173664
								0.341959	0.148995
								0.342019	0.149921
								0.342078	0.139371
								0.342137	0.152455
								0.342204	0.15683
								0.342262	0.144456
								0.342311	0.15536
								0.342374	0.169
								0.342441	0.1648
								0.3425	0.164699
								0.342551	0.156398
								0.342616	0.165114
								0.342678	0.145133
								0.342737	0.155752
								0.3428	0.162848
								0.342863	0.152426
								0.342926	0.146041
								0.342978	0.131712
								0.343036	0.153476
								0.343099	0.130574
								0.343162	0.12029
								0.343217	0.140679
								0.34328	0.13566
								0.343339	0.139559
								0.343402	0.157395
								0.343461	0.128114
								0.343528	0.145621
								0.343583	0.14574
								0.343638	0.143
								0.343697	0.135775
								0.34376	0.156242
								0.343811	0.123666
								0.343874	0.141159
								0.343944	0.132968
								0.343999	0.128299
								0.344058	0.165648
								0.344117	0.163126
								0.34418	0.139934
								0.344235	0.132141
								0.344294	0.146066
								0.344349	0.129694
								0.344415	0.119967
								0.34448	0.123851
								0.344533	0.124537
								0.344592	0.143817
								0.344659	0.13559
								0.344717	0.158036
								0.34478	0.131792
								0.344831	0.130208
								0.344891	0.11967
								0.344952	0.13458
								0.345005	0.14091
								0.34507	0.117087
								0.345132	0.127747
								0.345191	0.152815
								0.34525	0.152599
								0.345309	0.120888
								0.345363	0.135464
								0.345426	0.102622
								0.345484	0.12705
								0.345547	0.12891
								0.345606	0.131557
								0.34566	0.136516
								0.345723	0.129975
								0.345782	0.141103
								0.345832	0.127767
								0.345895	0.136774
								0.345953	0.106368
								0.346016	0.135666
								0.34607	0.123925
								0.346137	0.12395
								0.346203	0.0975182
								0.346254	0.117646
								0.346312	0.139456
								0.346375	0.120389
								0.346433	0.133417
								0.346488	0.106914
								0.346546	0.105427
								0.346609	0.112375
								0.346663	0.119862
								0.346726	0.122404
								0.346784	0.123542
								0.346846	0.121838
								0.346909	0.128603
								0.346955	0.143092
								0.347018	0.133569
								0.347076	0.104254
								0.347131	0.111577
								0.347193	0.107496
								0.347251	0.100181
								0.347309	0.129701
								0.347372	0.117301
								0.347434	0.126042
								0.347484	0.123309
								0.347547	0.109798
								0.347605	0.11996
								0.347667	0.127933
								0.347718	0.12102
								0.34778	0.100467
								0.347842	0.110996
								0.3479	0.11457
								0.347951	0.0990282
								0.348009	0.112451
								0.348067	0.101561
								0.348125	0.0952991
								0.348183	0.114502
								0.348249	0.0994968
								0.348308	0.113229
								0.348366	0.0898996
								0.348428	0.108021
								0.348478	0.10187
								0.34854	0.124367
								0.348598	0.0863559
[truncated: 391 more rows]

## Sheet: Figure S4D
/fsc								0.0051603	0.884922
/@title	/@xaxis	/@yaxis	/coordinate/x	/coordinate/x/#agg	/coordinate/y	/coordinate/y/#agg		0.0118043	0.885577
RELION masked-corrected FSC	Resolution (A-1)	Correlation Coefficient	0.001001	0.001001	1	1		0.027467	0.880345
RELION masked-corrected FSC	Resolution (A-1)	Correlation Coefficient	0.00164366	0.00164366	0.999999	0.999999		0.0347363	0.844724
RELION masked-corrected FSC	Resolution (A-1)	Correlation Coefficient	0.00328731	0.00328731	0.999987	0.999987		0.0397989	0.866136
RELION masked-corrected FSC	Resolution (A-1)	Correlation Coefficient	0.00493097	0.00493097	0.999925	0.999925		0.0438501	0.858649
RELION masked-corrected FSC	Resolution (A-1)	Correlation Coefficient	0.00657462	0.00657462	0.99981	0.99981		0.047223	0.879297
RELION masked-corrected FSC	Resolution (A-1)	Correlation Coefficient	0.00821828	0.00821828	0.999675	0.999675		0.0502238	0.873008
RELION masked-corrected FSC	Resolution (A-1)	Correlation Coefficient	0.00986193	0.00986193	0.99942	0.99942		0.0528705	0.882406
RELION masked-corrected FSC	Resolution (A-1)	Correlation Coefficient	0.0115056	0.0115056	0.999164	0.999164		0.0552794	0.887671
RELION masked-corrected FSC	Resolution (A-1)	Correlation Coefficient	0.0131492	0.0131492	0.99902	0.99902		0.0575362	0.884799
RELION masked-corrected FSC	Resolution (A-1)	Correlation Coefficient	0.0147929	0.0147929	0.999064	0.999064		0.0595811	0.888783
RELION masked-corrected FSC	Resolution (A-1)	Correlation Coefficient	0.0164366	0.0164366	0.998931	0.998931		0.0615204	0.887622
RELION masked-corrected FSC	Resolution (A-1)	Correlation Coefficient	0.0180802	0.0180802	0.998724	0.998724		0.063307	0.889105
RELION masked-corrected FSC	Resolution (A-1)	Correlation Coefficient	0.0197239	0.0197239	0.998615	0.998615		0.0650439	0.887259
RELION masked-corrected FSC	Resolution (A-1)	Correlation Coefficient	0.0213675	0.0213675	0.998437	0.998437		0.0666652	0.888011
RELION masked-corrected FSC	Resolution (A-1)	Correlation Coefficient	0.0230112	0.0230112	0.998508	0.998508		0.0681986	0.892725
RELION masked-corrected FSC	Resolution (A-1)	Correlation Coefficient	0.0246548	0.0246548	0.998185	0.998185		0.0697266	0.89093
RELION masked-corrected FSC	Resolution (A-1)	Correlation Coefficient	0.0262985	0.0262985	0.997342	0.997342		0.0711534	0.888952
RELION masked-corrected FSC	Resolution (A-1)	Correlation Coefficient	0.0279421	0.0279421	0.996725	0.996725		0.0725074	0.890432
RELION masked-corrected FSC	Resolution (A-1)	Correlation Coefficient	0.0295858	0.0295858	0.996493	0.996493		0.0738515	0.891226
RELION masked-corrected FSC	Resolution (A-1)	Correlation Coefficient	0.0312295	0.0312295	0.996005	0.996005		0.0751215	0.890886
RELION masked-corrected FSC	Resolution (A-1)	Correlation Coefficient	0.0328731	0.0328731	0.995411	0.995411		0.0763148	0.894045
RELION masked-corrected FSC	Resolution (A-1)	Correlation Coefficient	0.0345168	0.0345168	0.994646	0.994646		0.0775311	0.899942
RELION masked-corrected FSC	Resolution (A-1)	Correlation Coefficient	0.0361604	0.0361604	0.992783	0.992783		0.0786954	0.899523
RELION masked-corrected FSC	Resolution (A-1)	Correlation Coefficient	0.0378041	0.0378041	0.990369	0.990369		0.0797977	0.90122
RELION masked-corrected FSC	Resolution (A-1)	Correlation Coefficient	0.0394477	0.0394477	0.964742	0.964742		0.0808881	0.904776
RELION masked-corrected FSC	Resolution (A-1)	Correlation Coefficient	0.0410914	0.0410914	0.962979	0.962979		0.0819523	0.903427
RELION masked-corrected FSC	Resolution (A-1)	Correlation Coefficient	0.042735	0.042735	0.95332	0.95332		0.0829843	0.906079
RELION masked-corrected FSC	Resolution (A-1)	Correlation Coefficient	0.0443787	0.0443787	0.948015	0.948015		0.0840156	0.903932
RELION masked-corrected FSC	Resolution (A-1)	Correlation Coefficient	0.0460224	0.0460224	0.946663	0.946663		0.0849996	0.902465
RELION masked-corrected FSC	Resolution (A-1)	Correlation Coefficient	0.047666	0.047666	0.945758	0.945758		0.0860039	0.899582
RELION masked-corrected FSC	Resolution (A-1)	Correlation Coefficient	0.0493097	0.0493097	0.944803	0.944803		0.0869197	0.901545
RELION masked-corrected FSC	Resolution (A-1)	Correlation Coefficient	0.0509533	0.0509533	0.945536	0.945536		0.0878529	0.899573
RELION masked-corrected FSC	Resolution (A-1)	Correlation Coefficient	0.052597	0.052597	0.948307	0.948307		0.0887574	0.897384
RELION masked-corrected FSC	Resolution (A-1)	Correlation Coefficient	0.0542406	0.0542406	0.948014	0.948014		0.0896358	0.90266
RELION masked-corrected FSC	Resolution (A-1)	Correlation Coefficient	0.0558843	0.0558843	0.945546	0.945546		0.0905205	0.899116
RELION masked-corrected FSC	Resolution (A-1)	Correlation Coefficient	0.0575279	0.0575279	0.939067	0.939067		0.0913671	0.899519
RELION masked-corrected FSC	Resolution (A-1)	Correlation Coefficient	0.0591716	0.0591716	0.935371	0.935371		0.092206	0.897131
RELION masked-corrected FSC	Resolution (A-1)	Correlation Coefficient	0.0608153	0.0608153	0.932354	0.932354		0.0930379	0.897459
RELION masked-corrected FSC	Resolution (A-1)	Correlation Coefficient	0.0624589	0.0624589	0.927761	0.927761		0.0938274	0.899758
RELION masked-corrected FSC	Resolution (A-1)	Correlation Coefficient	0.0641026	0.0641026	0.921878	0.921878		0.094625	0.902207
RELION masked-corrected FSC	Resolution (A-1)	Correlation Coefficient	0.0657462	0.0657462	0.917724	0.917724		0.0954221	0.905595
RELION masked-corrected FSC	Resolution (A-1)	Correlation Coefficient	0.0673899	0.0673899	0.918277	0.918277		0.0961925	0.90557
RELION masked-corrected FSC	Resolution (A-1)	Correlation Coefficient	0.0690335	0.0690335	0.923274	0.923274		0.0969517	0.905462
RELION masked-corrected FSC	Resolution (A-1)	Correlation Coefficient	0.0706772	0.0706772	0.921746	0.921746		0.0976973	0.909747
RELION masked-corrected FSC	Resolution (A-1)	Correlation Coefficient	0.0723208	0.0723208	0.913982	0.913982		0.098436	0.908016
RELION masked-corrected FSC	Resolution (A-1)	Correlation Coefficient	0.0739645	0.0739645	0.908585	0.908585		0.0991395	0.906652
RELION masked-corrected FSC	Resolution (A-1)	Correlation Coefficient	0.0756082	0.0756082	0.908299	0.908299		0.099858	0.906791
RELION masked-corrected FSC	Resolution (A-1)	Correlation Coefficient	0.0772518	0.0772518	0.90933	0.90933		0.100586	0.908907
RELION masked-corrected FSC	Resolution (A-1)	Correlation Coefficient	0.0788955	0.0788955	0.911743	0.911743		0.101255	0.905049
RELION masked-corrected FSC	Resolution (A-1)	Correlation Coefficient	0.0805391	0.0805391	0.915731	0.915731		0.10196	0.906409
RELION masked-corrected FSC	Resolution (A-1)	Correlation Coefficient	0.0821828	0.0821828	0.916664	0.916664		0.102616	0.90373
RELION masked-corrected FSC	Resolution (A-1)	Correlation Coefficient	0.0838264	0.0838264	0.914585	0.914585		0.103289	0.899297
RELION masked-corrected FSC	Resolution (A-1)	Correlation Coefficient	0.0854701	0.0854701	0.9107	0.9107		0.103961	0.899308
RELION masked-corrected FSC	Resolution (A-1)	Correlation Coefficient	0.0871137	0.0871137	0.905454	0.905454		0.104602	0.896658
RELION masked-corrected FSC	Resolution (A-1)	Correlation Coefficient	0.0887574	0.0887574	0.90421	0.90421		0.105245	0.891094
RELION masked-corrected FSC	Resolution (A-1)	Correlation Coefficient	0.0904011	0.0904011	0.899216	0.899216		0.105872	0.898622
RELION masked-corrected FSC	Resolution (A-1)	Correlation Coefficient	0.0920447	0.0920447	0.891808	0.891808		0.106496	0.887282
RELION masked-corrected FSC	Resolution (A-1)	Correlation Coefficient	0.0936884	0.0936884	0.892386	0.892386		0.107128	0.8884
RELION masked-corrected FSC	Resolution (A-1)	Correlation Coefficient	0.095332	0.095332	0.898052	0.898052		0.107723	0.882651
RELION masked-corrected FSC	Resolution (A-1)	Correlation Coefficient	0.0969757	0.0969757	0.905431	0.905431		0.108345	0.881121
RELION masked-corrected FSC	Resolution (A-1)	Correlation Coefficient	0.0986193	0.0986193	0.908555	0.908555		0.108953	0.881065
RELION masked-corrected FSC	Resolution (A-1)	Correlation Coefficient	0.100263	0.100263	0.90537	0.90537		0.109535	0.882845
RELION masked-corrected FSC	Resolution (A-1)	Correlation Coefficient	0.101907	0.101907	0.896705	0.896705		0.110137	0.869952
RELION masked-corrected FSC	Resolution (A-1)	Correlation Coefficient	0.10355	0.10355	0.885851	0.885851		0.1107	0.878177
RELION masked-corrected FSC	Resolution (A-1)	Correlation Coefficient	0.105194	0.105194	0.876454	0.876454		0.11126	0.872302
RELION masked-corrected FSC	Resolution (A-1)	Correlation Coefficient	0.106838	0.106838	0.867129	0.867129		0.111829	0.870447
RELION masked-corrected FSC	Resolution (A-1)	Correlation Coefficient	0.108481	0.108481	0.858859	0.858859		0.112395	0.86903
RELION masked-corrected FSC	Resolution (A-1)	Correlation Coefficient	0.110125	0.110125	0.851054	0.851054		0.112962	0.866054
RELION masked-corrected FSC	Resolution (A-1)	Correlation Coefficient	0.111769	0.111769	0.839313	0.839313		0.113509	0.859457
RELION masked-corrected FSC	Resolution (A-1)	Correlation Coefficient	0.113412	0.113412	0.825421	0.825421		0.114042	0.864242
RELION masked-corrected FSC	Resolution (A-1)	Correlation Coefficient	0.115056	0.115056	0.813819	0.813819		0.114582	0.859194
RELION masked-corrected FSC	Resolution (A-1)	Correlation Coefficient	0.1167	0.1167	0.801071	0.801071		0.115126	0.856836
RELION masked-corrected FSC	Resolution (A-1)	Correlation Coefficient	0.118343	0.118343	0.792066	0.792066		0.115641	0.857825
RELION masked-corrected FSC	Resolution (A-1)	Correlation Coefficient	0.119987	0.119987	0.782015	0.782015		0.116189	0.860686
RELION masked-corrected FSC	Resolution (A-1)	Correlation Coefficient	0.121631	0.121631	0.774766	0.774766		0.11673	0.859891
RELION masked-corrected FSC	Resolution (A-1)	Correlation Coefficient	0.123274	0.123274	0.762055	0.762055		0.117209	0.861365
RELION masked-corrected FSC	Resolution (A-1)	Correlation Coefficient	0.124918	0.124918	0.738435	0.738435		0.117725	0.859956
RELION masked-corrected FSC	Resolution (A-1)	Correlation Coefficient	0.126561	0.126561	0.719053	0.719053		0.118229	0.862146
RELION masked-corrected FSC	Resolution (A-1)	Correlation Coefficient	0.128205	0.128205	0.709322	0.709322		0.118753	0.856429
RELION masked-corrected FSC	Resolution (A-1)	Correlation Coefficient	0.129849	0.129849	0.701014	0.701014		0.11923	0.853127
RELION masked-corrected FSC	Resolution (A-1)	Correlation Coefficient	0.131492	0.131492	0.690623	0.690623		0.119739	0.853525
RELION masked-corrected FSC	Resolution (A-1)	Correlation Coefficient	0.133136	0.133136	0.66865	0.66865		0.120223	0.849596
RELION masked-corrected FSC	Resolution (A-1)	Correlation Coefficient	0.13478	0.13478	0.646926	0.646926		0.120716	0.851889
RELION masked-corrected FSC	Resolution (A-1)	Correlation Coefficient	0.136423	0.136423	0.628742	0.628742		0.121208	0.846879
RELION masked-corrected FSC	Resolution (A-1)	Correlation Coefficient	0.138067	0.138067	0.619712	0.619712		0.121686	0.843796
RELION masked-corrected FSC	Resolution (A-1)	Correlation Coefficient	0.139711	0.139711	0.609389	0.609389		0.122173	0.84114
RELION masked-corrected FSC	Resolution (A-1)	Correlation Coefficient	0.141354	0.141354	0.594962	0.594962		0.122616	0.848318
RELION masked-corrected FSC	Resolution (A-1)	Correlation Coefficient	0.142998	0.142998	0.580675	0.580675		0.123099	0.841247
RELION masked-corrected FSC	Resolution (A-1)	Correlation Coefficient	0.144642	0.144642	0.564387	0.564387		0.123559	0.837724
RELION masked-corrected FSC	Resolution (A-1)	Correlation Coefficient	0.146285	0.146285	0.558406	0.558406		0.124017	0.841533
RELION masked-corrected FSC	Resolution (A-1)	Correlation Coefficient	0.147929	0.147929	0.551145	0.551145		0.124485	0.836901
RELION masked-corrected FSC	Resolution (A-1)	Correlation Coefficient	0.149573	0.149573	0.548041	0.548041		0.124939	0.836567
RELION masked-corrected FSC	Resolution (A-1)	Correlation Coefficient	0.151216	0.151216	0.548698	0.548698		0.125382	0.837567
RELION masked-corrected FSC	Resolution (A-1)	Correlation Coefficient	0.15286	0.15286	0.531192	0.531192		0.125834	0.828737
RELION masked-corrected FSC	Resolution (A-1)	Correlation Coefficient	0.154504	0.154504	0.512908	0.512908		0.126292	0.835027
RELION masked-corrected FSC	Resolution (A-1)	Correlation Coefficient	0.156147	0.156147	0.512	0.512		0.126732	0.827135
RELION masked-corrected FSC	Resolution (A-1)	Correlation Coefficient	0.157791	0.157791	0.509038	0.509038		0.127158	0.830773
RELION masked-corrected FSC	Resolution (A-1)	Correlation Coefficient	0.159435	0.159435	0.498706	0.498706		0.127593	0.822294
RELION masked-corrected FSC	Resolution (A-1)	Correlation Coefficient	0.161078	0.161078	0.490344	0.490344		0.12803	0.82244
RELION masked-corrected FSC	Resolution (A-1)	Correlation Coefficient	0.162722	0.162722	0.486882	0.486882		0.128447	0.816374
RELION masked-corrected FSC	Resolution (A-1)	Correlation Coefficient	0.164366	0.164366	0.480538	0.480538		0.128888	0.824124
RELION masked-corrected FSC	Resolution (A-1)	Correlation Coefficient	0.166009	0.166009	0.472378	0.472378		0.129307	0.821143
RELION masked-corrected FSC	Resolution (A-1)	Correlation Coefficient	0.167653	0.167653	0.464595	0.464595		0.129724	0.82046
RELION masked-corrected FSC	Resolution (A-1)	Correlation Coefficient	0.169297	0.169297	0.469273	0.469273		0.130147	0.818391
RELION masked-corrected FSC	Resolution (A-1)	Correlation Coefficient	0.17094	0.17094	0.46279	0.46279		0.130554	0.82221
RELION masked-corrected FSC	Resolution (A-1)	Correlation Coefficient	0.172584	0.172584	0.449742	0.449742		0.130978	0.826921
RELION masked-corrected FSC	Resolution (A-1)	Correlation Coefficient	0.174227	0.174227	0.447305	0.447305		0.13139	0.816039
RELION masked-corrected FSC	Resolution (A-1)	Correlation Coefficient	0.175871	0.175871	0.455751	0.455751		0.13179	0.819905
RELION masked-corrected FSC	Resolution (A-1)	Correlation Coefficient	0.177515	0.177515	0.45849	0.45849		0.13221	0.825811
RELION masked-corrected FSC	Resolution (A-1)	Correlation Coefficient	0.179158	0.179158	0.460147	0.460147		0.132607	0.82147
RELION masked-corrected FSC	Resolution (A-1)	Correlation Coefficient	0.180802	0.180802	0.462378	0.462378		0.133012	0.819307
RELION masked-corrected FSC	Resolution (A-1)	Correlation Coefficient	0.182446	0.182446	0.45839	0.45839		0.133394	0.817749
RELION masked-corrected FSC	Resolution (A-1)	Correlation Coefficient	0.184089	0.184089	0.454248	0.454248		0.133804	0.821167
RELION masked-corrected FSC	Resolution (A-1)	Correlation Coefficient	0.185733	0.185733	0.455942	0.455942		0.134187	0.818024
RELION masked-corrected FSC	Resolution (A-1)	Correlation Coefficient	0.187377	0.187377	0.458727	0.458727		0.134589	0.809299
RELION masked-corrected FSC	Resolution (A-1)	Correlation Coefficient	0.18902	0.18902	0.468738	0.468738		0.13498	0.803877
RELION masked-corrected FSC	Resolution (A-1)	Correlation Coefficient	0.190664	0.190664	0.482685	0.482685		0.13536	0.802141
RELION masked-corrected FSC	Resolution (A-1)	Correlation Coefficient	0.192308	0.192308	0.486571	0.486571		0.135748	0.799196
RELION masked-corrected FSC	Resolution (A-1)	Correlation Coefficient	0.193951	0.193951	0.486527	0.486527		0.136126	0.793585
RELION masked-corrected FSC	Resolution (A-1)	Correlation Coefficient	0.195595	0.195595	0.491518	0.491518		0.136504	0.797583
RELION masked-corrected FSC	Resolution (A-1)	Correlation Coefficient	0.197239	0.197239	0.502837	0.502837		0.136887	0.793924
RELION masked-corrected FSC	Resolution (A-1)	Correlation Coefficient	0.198882	0.198882	0.511092	0.511092		0.137253	0.792815
RELION masked-corrected FSC	Resolution (A-1)	Correlation Coefficient	0.200526	0.200526	0.51229	0.51229		0.137646	0.79233
RELION masked-corrected FSC	Resolution (A-1)	Correlation Coefficient	0.20217	0.20217	0.510728	0.510728		0.138006	0.786203
RELION masked-corrected FSC	Resolution (A-1)	Correlation Coefficient	0.203813	0.203813	0.509138	0.509138		0.13839	0.784986
RELION masked-corrected FSC	Resolution (A-1)	Correlation Coefficient	0.205457	0.205457	0.506794	0.506794		0.13874	0.785447
RELION masked-corrected FSC	Resolution (A-1)	Correlation Coefficient	0.207101	0.207101	0.505502	0.505502		0.13911	0.787639
RELION masked-corrected FSC	Resolution (A-1)	Correlation Coefficient	0.208744	0.208744	0.502105	0.502105		0.139488	0.794346
RELION masked-corrected FSC	Resolution (A-1)	Correlation Coefficient	0.210388	0.210388	0.489711	0.489711		0.139836	0.786755
RELION masked-corrected FSC	Resolution (A-1)	Correlation Coefficient	0.212032	0.212032	0.482057	0.482057		0.140205	0.790469
RELION masked-corrected FSC	Resolution (A-1)	Correlation Coefficient	0.213675	0.213675	0.483118	0.483118		0.140559	0.794493
RELION masked-corrected FSC	Resolution (A-1)	Correlation Coefficient	0.215319	0.215319	0.479019	0.479019		0.140905	0.783737
RELION masked-corrected FSC	Resolution (A-1)	Correlation Coefficient	0.216963	0.216963	0.469157	0.469157		0.141268	0.794761
RELION masked-corrected FSC	Resolution (A-1)	Correlation Coefficient	0.218606	0.218606	0.459531	0.459531		0.141631	0.785565
RELION masked-corrected FSC	Resolution (A-1)	Correlation Coefficient	0.22025	0.22025	0.44514	0.44514		0.141974	0.787831
RELION masked-corrected FSC	Resolution (A-1)	Correlation Coefficient	0.221893	0.221893	0.43532	0.43532		0.142325	0.789011
RELION masked-corrected FSC	Resolution (A-1)	Correlation Coefficient	0.223537	0.223537	0.422359	0.422359		0.142667	0.796709
RELION masked-corrected FSC	Resolution (A-1)	Correlation Coefficient	0.225181	0.225181	0.411144	0.411144		0.143024	0.785712
RELION masked-corrected FSC	Resolution (A-1)	Correlation Coefficient	0.226824	0.226824	0.397619	0.397619		0.143366	0.785516
RELION masked-corrected FSC	Resolution (A-1)	Correlation Coefficient	0.228468	0.228468	0.386135	0.386135		0.143695	0.783629
RELION masked-corrected FSC	Resolution (A-1)	Correlation Coefficient	0.230112	0.230112	0.374197	0.374197		0.144065	0.777108
RELION masked-corrected FSC	Resolution (A-1)	Correlation Coefficient	0.231755	0.231755	0.365844	0.365844		0.144389	0.78127
RELION masked-corrected FSC	Resolution (A-1)	Correlation Coefficient	0.233399	0.233399	0.354226	0.354226		0.144735	0.772687
RELION masked-corrected FSC	Resolution (A-1)	Correlation Coefficient	0.235043	0.235043	0.342619	0.342619		0.145071	0.770324
RELION masked-corrected FSC	Resolution (A-1)	Correlation Coefficient	0.236686	0.236686	0.3291	0.3291		0.145405	0.774382
RELION masked-corrected FSC	Resolution (A-1)	Correlation Coefficient	0.23833	0.23833	0.309558	0.309558		0.145729	0.777449
RELION masked-corrected FSC	Resolution (A-1)	Correlation Coefficient	0.239974	0.239974	0.294176	0.294176		0.146064	0.770492
RELION masked-corrected FSC	Resolution (A-1)	Correlation Coefficient	0.241617	0.241617	0.283107	0.283107		0.146405	0.771271
RELION masked-corrected FSC	Resolution (A-1)	Correlation Coefficient	0.243261	0.243261	0.26746	0.26746		0.146729	0.767056
RELION masked-corrected FSC	Resolution (A-1)	Correlation Coefficient	0.244905	0.244905	0.247315	0.247315		0.147059	0.774631
RELION masked-corrected FSC	Resolution (A-1)	Correlation Coefficient	0.246548	0.246548	0.239591	0.239591		0.147373	0.770966
RELION masked-corrected FSC	Resolution (A-1)	Correlation Coefficient	0.248192	0.248192	0.235084	0.235084		0.147701	0.769632
RELION masked-corrected FSC	Resolution (A-1)	Correlation Coefficient	0.249836	0.249836	0.22087	0.22087		0.148018	0.765831
RELION masked-corrected FSC	Resolution (A-1)	Correlation Coefficient	0.251479	0.251479	0.200517	0.200517		0.148348	0.761284
RELION masked-corrected FSC	Resolution (A-1)	Correlation Coefficient	0.253123	0.253123	0.183234	0.183234		0.148667	0.761754
RELION masked-corrected FSC	Resolution (A-1)	Correlation Coefficient	0.254767	0.254767	0.172599	0.172599		0.148984	0.762442
RELION masked-corrected FSC	Resolution (A-1)	Correlation Coefficient	0.25641	0.25641	0.16297	0.16297		0.149285	0.765057
RELION masked-corrected FSC	Resolution (A-1)	Correlation Coefficient	0.258054	0.258054	0.152266	0.152266		0.149628	0.753515
RELION masked-corrected FSC	Resolution (A-1)	Correlation Coefficient	0.259698	0.259698	0.143214	0.143214		0.149942	0.75562
RELION masked-corrected FSC	Resolution (A-1)	Correlation Coefficient	0.261341	0.261341	0.136835	0.136835		0.150248	0.764184
RELION masked-corrected FSC	Resolution (A-1)	Correlation Coefficient	0.262985	0.262985	0.137056	0.137056		0.15055	0.750389
RELION masked-corrected FSC	Resolution (A-1)	Correlation Coefficient	0.264629	0.264629	0.134964	0.134964		0.150876	0.755268
RELION masked-corrected FSC	Resolution (A-1)	Correlation Coefficient	0.266272	0.266272	0.125729	0.125729		0.151189	0.76046
RELION masked-corrected FSC	Resolution (A-1)	Correlation Coefficient	0.267916	0.267916	0.113495	0.113495		0.151484	0.756259
RELION masked-corrected FSC	Resolution (A-1)	Correlation Coefficient	0.26956	0.26956	0.0960591	0.0960591		0.151796	0.75548
RELION masked-corrected FSC	Resolution (A-1)	Correlation Coefficient	0.271203	0.271203	0.0866824	0.0866824		0.152107	0.762073
RELION masked-corrected FSC	Resolution (A-1)	Correlation Coefficient	0.272847	0.272847	0.0822718	0.0822718		0.152409	0.751733
RELION masked-corrected FSC	Resolution (A-1)	Correlation Coefficient	0.27449	0.27449	0.0807881	0.0807881		0.152718	0.757546
RELION masked-corrected FSC	Resolution (A-1)	Correlation Coefficient	0.276134	0.276134	0.0846781	0.0846781		0.153015	0.756536
RELION masked-corrected FSC	Resolution (A-1)	Correlation Coefficient	0.277778	0.277778	0.0800736	0.0800736		0.153309	0.755479
RELION masked-corrected FSC	Resolution (A-1)	Correlation Coefficient	0.279421	0.279421	0.0740355	0.0740355		0.153616	0.754028
RELION masked-corrected FSC	Resolution (A-1)	Correlation Coefficient	0.281065	0.281065	0.0666639	0.0666639		0.153917	0.75032
RELION masked-corrected FSC	Resolution (A-1)	Correlation Coefficient	0.282709	0.282709	0.0561169	0.0561169		0.154216	0.759105
RELION masked-corrected FSC	Resolution (A-1)	Correlation Coefficient	0.284352	0.284352	0.0551385	0.0551385		0.154518	0.757494
RELION masked-corrected FSC	Resolution (A-1)	Correlation Coefficient	0.285996	0.285996	0.0560603	0.0560603		0.154801	0.755094
RELION masked-corrected FSC	Resolution (A-1)	Correlation Coefficient	0.28764	0.28764	0.0505363	0.0505363		0.155114	0.749552
RELION masked-corrected FSC	Resolution (A-1)	Correlation Coefficient	0.289283	0.289283	0.0388379	0.0388379		0.155393	0.762135
RELION masked-corrected FSC	Resolution (A-1)	Correlation Coefficient	0.290927	0.290927	0.0378538	0.0378538		0.155688	0.750563
RELION masked-corrected FSC	Resolution (A-1)	Correlation Coefficient	0.292571	0.292571	0.0463221	0.0463221		0.155979	0.756642
RELION masked-corrected FSC	Resolution (A-1)	Correlation Coefficient	0.294214	0.294214	0.0507497	0.0507497		0.15626	0.755878
RELION masked-corrected FSC	Resolution (A-1)	Correlation Coefficient	0.295858	0.295858	0.0446848	0.0446848		0.156571	0.760784
RELION masked-corrected FSC	Resolution (A-1)	Correlation Coefficient	0.297502	0.297502	0.0355972	0.0355972		0.156846	0.753097
RELION masked-corrected FSC	Resolution (A-1)	Correlation Coefficient	0.299145	0.299145	0.0337852	0.0337852		0.157124	0.761575
RELION masked-corrected FSC	Resolution (A-1)	Correlation Coefficient	0.300789	0.300789	0.0367809	0.0367809		0.157405	0.761012
RELION masked-corrected FSC	Resolution (A-1)	Correlation Coefficient	0.302433	0.302433	0.0393736	0.0393736		0.157705	0.750566
RELION masked-corrected FSC	Resolution (A-1)	Correlation Coefficient	0.304076	0.304076	0.0426702	0.0426702		0.157979	0.761605
RELION masked-corrected FSC	Resolution (A-1)	Correlation Coefficient	0.30572	0.30572	0.0389719	0.0389719		0.158253	0.758379
RELION masked-corrected FSC	Resolution (A-1)	Correlation Coefficient	0.307364	0.307364	0.0350791	0.0350791		0.158551	0.759317
RELION masked-corrected FSC	Resolution (A-1)	Correlation Coefficient	0.309007	0.309007	0.0333597	0.0333597		0.158823	0.758298
RELION masked-corrected FSC	Resolution (A-1)	Correlation Coefficient	0.310651	0.310651	0.0329605	0.0329605		0.159104	0.741531
RELION masked-corrected FSC	Resolution (A-1)	Correlation Coefficient	0.312295	0.312295	0.0273843	0.0273843		0.159384	0.746404
RELION masked-corrected FSC	Resolution (A-1)	Correlation Coefficient	0.313938	0.313938	0.0210404	0.0210404		0.159655	0.751939
RELION masked-corrected FSC	Resolution (A-1)	Correlation Coefficient	0.315582	0.315582	0.0218527	0.0218527		0.159948	0.746634
RELION masked-corrected FSC	Resolution (A-1)	Correlation Coefficient	0.317226	0.317226	0.0248451	0.0248451		0.160221	0.75545
RELION masked-corrected FSC	Resolution (A-1)	Correlation Coefficient	0.318869	0.318869	0.0227632	0.0227632		0.16049	0.749307
RELION masked-corrected FSC	Resolution (A-1)	Correlation Coefficient	0.320513	0.320513	0.0148	0.0148		0.160759	0.747024
RELION masked-corrected FSC	Resolution (A-1)	Correlation Coefficient	0.322156	0.322156	0.00773155	0.00773155		0.161061	0.748352
RELION masked-corrected FSC	Resolution (A-1)	Correlation Coefficient	0.3238	0.3238	0.00248695	0.00248695		0.161296	0.744204
RELION masked-corrected FSC	Resolution (A-1)	Correlation Coefficient	0.325444	0.325444	0.00421887	0.00421887		0.161589	0.753515
RELION masked-corrected FSC	Resolution (A-1)	Correlation Coefficient	0.327087	0.327087	0.0104043	0.0104043		0.161863	0.749353
RELION masked-corrected FSC	Resolution (A-1)	Correlation Coefficient	0.328731	0.328731	0.0186882	0.0186882		0.162123	0.746345
RELION masked-corrected FSC	Resolution (A-1)	Correlation Coefficient	0.330375	0.330375	0.0232639	0.0232639		0.162394	0.747788
RELION masked-corrected FSC	Resolution (A-1)	Correlation Coefficient	0.332018	0.332018	0.0225911	0.0225911		0.162664	0.73961
RELION masked-corrected FSC	Resolution (A-1)	Correlation Coefficient	0.333662	0.333662	0.0207303	0.0207303		0.162923	0.742122
RELION masked-corrected FSC	Resolution (A-1)	Correlation Coefficient	0.335306	0.335306	0.0191069	0.0191069		0.163194	0.74012
RELION masked-corrected FSC	Resolution (A-1)	Correlation Coefficient	0.336949	0.336949	0.0105277	0.0105277		0.163459	0.747986
RELION masked-corrected FSC	Resolution (A-1)	Correlation Coefficient	0.338593	0.338593	0.00956201	0.00956201		0.163723	0.739135
RELION masked-corrected FSC	Resolution (A-1)	Correlation Coefficient	0.340237	0.340237	0.0139507	0.0139507		0.163987	0.74298
RELION masked-corrected FSC	Resolution (A-1)	Correlation Coefficient	0.34188	0.34188	0.0179765	0.0179765		0.16425	0.74531
RELION masked-corrected FSC	Resolution (A-1)	Correlation Coefficient	0.343524	0.343524	0.0121123	0.0121123		0.164505	0.746399
RELION masked-corrected FSC	Resolution (A-1)	Correlation Coefficient	0.345168	0.345168	0.00386578	0.00386578		0.164768	0.735176
RELION masked-corrected FSC	Resolution (A-1)	Correlation Coefficient	0.346811	0.346811	-0.000873481	-0.000873481		0.165043	0.749963
RELION masked-corrected FSC	Resolution (A-1)	Correlation Coefficient	0.348455	0.348455	-0.00049424	-0.00049424		0.165292	0.743568
RELION masked-corrected FSC	Resolution (A-1)	Correlation Coefficient	0.350099	0.350099	-0.00231387	-0.00231387		0.165534	0.741735
RELION masked-corrected FSC	Resolution (A-1)	Correlation Coefficient	0.351742	0.351742	-0.000258924	-0.000258924		0.165807	0.744482
RELION masked-corrected FSC	Resolution (A-1)	Correlation Coefficient	0.353386	0.353386	0.000295144	0.000295144		0.166074	0.739784
RELION masked-corrected FSC	Resolution (A-1)	Correlation Coefficient	0.35503	0.35503	0.00259112	0.00259112		0.166319	0.743792
RELION masked-corrected FSC	Resolution (A-1)	Correlation Coefficient	0.356673	0.356673	0.00499287	0.00499287		0.166562	0.746125
RELION masked-corrected FSC	Resolution (A-1)	Correlation Coefficient	0.358317	0.358317	0.00205324	0.00205324		0.166821	0.740375
RELION masked-corrected FSC	Resolution (A-1)	Correlation Coefficient	0.359961	0.359961	-0.00147305	-0.00147305		0.167078	0.74836
RELION masked-corrected FSC	Resolution (A-1)	Correlation Coefficient	0.361604	0.361604	-0.00176864	-0.00176864		0.167338	0.740441
RELION masked-corrected FSC	Resolution (A-1)	Correlation Coefficient	0.363248	0.363248	0.000415285	0.000415285		0.16758	0.745995
RELION masked-corrected FSC	Resolution (A-1)	Correlation Coefficient	0.364892	0.364892	-0.00103767	-0.00103767		0.167833	0.741222
RELION masked-corrected FSC	Resolution (A-1)	Correlation Coefficient	0.366535	0.366535	-0.0026815	-0.0026815		0.168076	0.747158
RELION masked-corrected FSC	Resolution (A-1)	Correlation Coefficient	0.368179	0.368179	-0.00308182	-0.00308182		0.168338	0.746633
RELION masked-corrected FSC	Resolution (A-1)	Correlation Coefficient	0.369822	0.369822	0.00202203	0.00202203		0.168593	0.752255
								0.168825	0.74872
								0.169081	0.747162
								0.169322	0.747155
								0.169576	0.740057
								0.169814	0.748216
								0.170069	0.74482
								0.170291	0.74348
								0.170545	0.741581
								0.17079	0.747051
								0.171043	0.74514
								0.171265	0.753527
								0.171516	0.751646
								0.171766	0.748095
								0.171996	0.743722
								0.172239	0.753501
								0.172474	0.755009
								0.172717	0.752618
								0.172936	0.751593
								0.173179	0.749205
								0.173404	0.74182
								0.173653	0.748869
								0.17387	0.741739
								0.174118	0.743986
								0.174351	0.737812
								0.174584	0.753908
								0.1748	0.742943
								0.17504	0.74407
								0.175271	0.73615
								0.17551	0.74302
								0.175731	0.745759
								0.175963	0.750626
								0.176186	0.744228
								0.176431	0.74954
								0.176638	0.73983
								0.176865	0.74076
								0.177096	0.74667
								0.177317	0.749306
								0.177549	0.745615
								0.177781	0.751818
								0.177986	0.741477
								0.178207	0.750281
								0.178441	0.745083
								0.178659	0.75198
								0.178887	0.752243
								0.179106	0.746056
								0.179339	0.74728
								0.179535	0.750251
								0.179761	0.758714
								0.179975	0.754701
								0.180203	0.750084
								0.180428	0.750296
								0.18063	0.754108
								0.180847	0.759183
								0.181056	0.749408
								0.181281	0.753978
								0.181503	0.748947
								0.181704	0.755674
								0.181915	0.754896
								0.182127	0.758529
								0.182349	0.760175
								0.182572	0.75211
								0.182771	0.757199
								0.182978	0.759537
								0.183192	0.762044
								0.183398	0.761164
								0.183627	0.753882
								0.183832	0.768192
								0.184038	0.764148
								0.184236	0.753324
								0.184449	0.765359
								0.184654	0.76136
								0.184862	0.760528
								0.18507	0.768092
								0.185274	0.762687
								0.185478	0.766772
								0.185682	0.759075
								0.1859	0.76086
								0.186104	0.771028
								0.186292	0.762965
								0.186495	0.769849
								0.186703	0.770558
								0.186915	0.765439
								0.187124	0.768777
								0.187312	0.76687
								0.187506	0.762289
								0.187714	0.768568
								0.18791	0.763047
								0.188111	0.772799
								0.188312	0.777259
								0.188514	0.772566
								0.188706	0.769676
								0.188913	0.7669
								0.189099	0.776786
								0.189306	0.776695
								0.189492	0.780921
								0.189705	0.774131
								0.18989	0.767554
								0.190082	0.774035
								0.190283	0.775669
								0.19048	0.776494
								0.190685	0.784372
								0.190869	0.775563
								0.191068	0.773555
								0.191265	0.780294
								0.191442	0.780714
								0.191639	0.785095
								0.191836	0.781735
								0.192027	0.773238
								0.19221	0.774202
								0.192413	0.779673
								0.192602	0.78399
								0.192792	0.779298
								0.192981	0.783697
								0.193163	0.783906
								0.193372	0.776209
								0.193547	0.78173
								0.193742	0.777261
								0.193937	0.789175
								0.194125	0.791003
								0.194299	0.786104
								0.194494	0.781633
								0.194667	0.785605
								0.194855	0.793471
								0.195049	0.78384
								0.195236	0.791299
								0.195422	0.788486
								0.195614	0.787199
								0.195781	0.796408
								0.195969	0.791594
								0.196154	0.793227
								0.196339	0.797563
								0.196528	0.792571
								0.196697	0.793278
								0.196889	0.794799
								0.197061	0.79826
								0.197273	0.794658
								0.197437	0.798824
								0.197608	0.800215
								0.197793	0.797861
								0.19797	0.799088
								0.198154	0.802028
								0.198338	0.806515
								0.198508	0.792687
								0.198699	0.798806
								0.198882	0.801054
								0.199052	0.797658
								0.199235	0.801588
								0.199398	0.801137
								0.199567	0.793731
								0.199757	0.805284
								0.199939	0.79961
								0.200121	0.80813
								0.20029	0.808929
								0.200459	0.798639
								0.20064	0.800554
								0.200829	0.795801
								0.200997	0.798756
								0.201178	0.80532
								0.201346	0.796159
								0.201507	0.80656
								0.201688	0.797941
								0.201862	0.800231
								0.202043	0.797101
								0.202223	0.808316
								0.202383	0.801883
								0.20255	0.806269
								0.202717	0.800046
								0.202897	0.798938
								0.203076	0.811054
								0.203242	0.805646
								0.203414	0.802538
								0.203581	0.805506
								0.203767	0.813543
								0.203926	0.803083
								0.204098	0.808129
								0.204263	0.804405
								0.204429	0.807736
								0.204594	0.800463
								0.204772	0.806917
								0.20493	0.809562
								0.205108	0.810456
								0.205273	0.809118
								0.20545	0.807054
								0.205621	0.805805
								0.205779	0.810846
								0.205949	0.806336
								0.206113	0.817058
								0.206271	0.810722
								0.206434	0.804337
								0.206611	0.809925
								0.206771	0.810314
								0.206949	0.816908
								0.207101	0.805461
								0.20727	0.812324
								0.207426	0.807082
								0.207583	0.810428
								0.207758	0.808041
								0.207921	0.812625
								0.208096	0.810438
								0.208245	0.812362
								0.208407	0.81071
								0.208582	0.809799
								0.208751	0.81456
								0.208906	0.814498
								0.209061	0.810235
								0.209229	0.807701
								0.20939	0.811561
								0.209545	0.815618
								0.209702	0.812783
								0.209854	0.808611
								0.210034	0.811805
								0.210189	0.811688
								0.210356	0.814942
								0.21051	0.808977
								0.210664	0.806647
								0.210829	0.811021
								0.210976	0.814006
								0.211144	0.812392
								0.211298	0.810569
								0.211464	0.808912
								0.211623	0.810671
								0.211777	0.807313
								0.21193	0.805545
								0.212089	0.813993
								0.212246	0.810591
								0.212394	0.808538
								0.212566	0.803008
								0.212718	0.814522
								0.212864	0.815685
								0.213027	0.801663
								0.213175	0.807594
								0.213346	0.804142
								0.213485	0.809313
								0.213663	0.809031
								0.213814	0.808118
								0.213966	0.803559
								0.214117	0.80675
								0.214269	0.801462
								0.21442	0.802108
								0.214577	0.807894
								0.214722	0.805705
								0.214886	0.808726
								0.21503	0.811498
								0.215193	0.808657
								0.215345	0.811414
								0.215494	0.807811
								0.215645	0.808835
								0.215787	0.810041
								0.215945	0.800899
								0.216114	0.816638
								0.216245	0.803623
								0.2164	0.805403
								0.216551	0.800572
								0.216701	0.79701
								0.21685	0.799775
								0.217	0.799481
								0.217149	0.806535
								0.217307	0.800968
								0.217448	0.798644
								0.217602	0.79921
								0.217739	0.792121
								0.217894	0.797573
								0.218043	0.800815
								0.218192	0.80281
								0.218359	0.800034
								0.218501	0.796141
								0.218637	0.797867
								0.218798	0.794197
								0.218932	0.797616
								0.219081	0.794455
								0.219229	0.794754
								0.219371	0.791115
								0.219519	0.794766
								0.219673	0.788276
								0.219814	0.793472
								0.219961	0.793322
								0.22011	0.800356
								0.220256	0.796912
								0.220403	0.794782
								0.22055	0.79771
								0.220689	0.790813
								0.220844	0.793187
								0.220978	0.790106
								0.221125	0.793282
								0.221275	0.79447
								0.221418	0.797173
								0.221558	0.799591
								0.221705	0.794064
								0.221851	0.793447
								0.222003	0.795041
								0.222143	0.795766
								0.222283	0.789831
								0.222423	0.794762
								0.222556	0.793228
								0.222699	0.795687
								0.222841	0.789231
								0.22299	0.791908
								0.223132	0.790465
								0.223265	0.790418
								0.223416	0.792917
								0.223561	0.791512
								0.223694	0.793549
								0.223836	0.793432
								0.223978	0.789859
								0.224129	0.791621
								0.224261	0.786338
								0.224412	0.781617
								0.224538	0.782098
								0.224682	0.787648
								0.224826	0.787028
								0.224964	0.786692
								0.225103	0.791572
								0.225241	0.786493
								0.225379	0.790793
								0.225522	0.78261
								0.225666	0.780426
								0.225798	0.783935
								0.225929	0.776287
								0.226067	0.778549
								0.22621	0.774677
								0.226353	0.782412
								0.226497	0.77755
								0.226634	0.78211
								0.226765	0.77536
								0.226908	0.777268
								0.227045	0.773197
								0.227187	0.778147
								0.227306	0.77545
								0.227449	0.772313
								0.22758	0.77172
								0.227716	0.773321
								0.227858	0.772286
								0.227995	0.775213
								0.228137	0.771075
								0.228261	0.769037
								0.228397	0.767611
								0.228545	0.768378
								0.228669	0.775778
								0.228811	0.761823
								0.228947	0.775862
								0.229064	0.76265
								0.229218	0.764468
								0.229341	0.765692
								0.229483	0.768822
								0.229606	0.764741
								0.229753	0.759941
								0.229883	0.75773
								0.230025	0.768377
								0.230164	0.767421
								0.230282	0.764274
								0.230411	0.754191
								0.230543	0.766431
								0.23068	0.757946
								0.230821	0.759945
								0.230944	0.763062
								0.231078	0.766581
								0.231207	0.74939
								0.231341	0.756599
								0.231481	0.760104
								0.23161	0.7546
								0.231738	0.756519
								0.23186	0.762075
								0.232012	0.749631
								0.232134	0.762361
								0.232274	0.75303
								0.232407	0.760184
								0.232518	0.757026
								0.232645	0.75119
								0.232785	0.754611
								0.232918	0.76214
								0.23304	0.76501
								0.233179	0.749391
								0.233312	0.749397
								0.23344	0.749162
								0.233573	0.75279
								0.233688	0.76548
								0.233821	0.759043
								0.233954	0.761133
								0.234083	0.754835
								0.234214	0.754224
								0.234346	0.754754
								0.234467	0.754974
								0.234594	0.758175
								0.234726	0.753228
								0.234865	0.748197
								0.23498	0.764687
								0.235108	0.750152
								0.235244	0.748815
								0.235364	0.749246
								0.235498	0.752719
								0.235622	0.764031
								0.235737	0.750516
								0.235878	0.754489
								0.236012	0.75005
								0.236144	0.752115
								0.236253	0.754163
								0.236378	0.751924
								0.236509	0.748145
								0.236629	0.754914
								0.236766	0.743674
								0.236889	0.743077
								0.237006	0.741331
								0.237143	0.75187
								0.237263	0.745142
								0.237387	0.746949
								0.237518	0.7474
								0.237632	0.747405
								0.237763	0.735904
								0.237883	0.740763
								0.238018	0.743734
								0.238149	0.739684
								0.238268	0.740368
								0.238393	0.740291
								0.238517	0.731163
								0.23863	0.729442
								0.23876	0.741
								0.238896	0.73741
								0.239015	0.742632
								0.239128	0.732403
								0.239252	0.736268
								0.239376	0.727677
								0.239506	0.733698
								0.239624	0.734871
								0.239743	0.721521
								0.23987	0.731502
								0.239996	0.728147
								0.240114	0.734304
								0.240249	0.725583
								0.240367	0.725326
								0.24048	0.730346
								0.240603	0.726892
								0.240727	0.724267
								0.240854	0.71516
								0.240968	0.721816
								0.241097	0.724981
								0.241214	0.71935
								0.241332	0.721921
								0.241461	0.714521
								0.241595	0.716841
								0.241708	0.713826
								0.241824	0.709593
								0.241936	0.722061
								0.242064	0.707822
								0.242181	0.704251
								0.242298	0.722878
								0.242421	0.717224
								0.242538	0.709885
								0.242666	0.713198
								0.242789	0.706648
								0.242916	0.703824
								0.243022	0.713022
								0.243133	0.703659
								0.243271	0.721414
								0.243383	0.694365
								0.243494	0.70282
								0.243622	0.704359
								0.243733	0.695809
								0.243865	0.70261
								0.243982	0.708338
								0.244087	0.70877
								0.244217	0.712375
								0.244336	0.700101
								0.244446	0.704913
								0.244562	0.702041
								0.244688	0.693858
								0.244816	0.704471
								0.244927	0.708169
								0.245043	0.689543
								0.245164	0.699823
								0.245268	0.698205
								0.24539	0.70239
								0.245505	0.703117
								0.245621	0.682475
								0.245742	0.697653
								0.245857	0.69597
								0.245972	0.695434
								0.246099	0.701898
								0.246208	0.698603
								0.246335	0.701338
								0.24645	0.695121
								0.246559	0.700758
								0.246685	0.704336
								0.246795	0.691677
								0.246921	0.688002
								0.247023	0.686152
								0.247145	0.690413
								0.247254	0.689529
								0.247363	0.699031
								0.247494	0.691324
								0.247609	0.694669
								0.247718	0.693853
								0.247827	0.692232
								0.247947	0.69157
								0.248061	0.701576
								0.248187	0.682071
								0.248295	0.697273
								0.24841	0.691273
								0.248524	0.687216
								0.248638	0.679069
								0.248757	0.690983
								0.248866	0.677543
								0.24898	0.694238
								0.249088	0.684687
								0.249201	0.688337
								0.249321	0.685936
								0.249431	0.696178
								0.249549	0.68534
								0.249668	0.687418
								0.249776	0.688086
								0.249895	0.677043
								0.250009	0.676853
								0.250111	0.677872
								0.250225	0.670855
								0.250343	0.677233
								0.250451	0.67388
								0.250561	0.664987
								0.250679	0.673583
								0.250796	0.671557
								0.250904	0.672651
								0.251012	0.678264
								0.251135	0.665727
								0.251243	0.67224
								0.25135	0.665294
								0.251477	0.672741
								0.251576	0.663307
								0.251693	0.669851
								0.251798	0.663927
								0.251909	0.661044
								0.252016	0.656561
								0.252132	0.6609
								0.252247	0.65696
								0.252353	0.65871
								0.252466	0.654751
								0.252573	0.668324
								0.252685	0.662004
								0.252792	0.664186
								0.252899	0.657168
								0.253023	0.670408
								0.253129	0.667568
								0.253236	0.660556
								0.253347	0.661589
								0.253459	0.640709
								0.253576	0.650678
								0.253681	0.660908
								0.253789	0.64562
								0.253896	0.65097
								0.254007	0.647479
								0.254108	0.655166
								0.254231	0.652704
								0.254342	0.664833
								0.254448	0.6573
								0.254554	0.645894
								0.254666	0.637946
								0.254772	0.655224
								0.254879	0.655194
								0.254984	0.638432
								0.25509	0.653532
								0.255203	0.643284
								0.255317	0.644625
								0.255423	0.640596
								0.255532	0.64431
								0.25564	0.640777
								0.255746	0.637028
								0.255851	0.655983
								0.255962	0.639813
								0.256076	0.627467
								0.256184	0.630537
								0.256294	0.640279
								0.256397	0.645707
								0.2565	0.627865
								0.25661	0.633016
								0.256716	0.620948
								0.256821	0.627635
								0.256934	0.623519
								0.257031	0.633351
								0.257144	0.626911
								0.257252	0.620507
								0.257356	0.616817
								0.257455	0.619402
								0.257572	0.623304
								0.257682	0.619691
								0.257782	0.622129
								0.257892	0.619619
								0.258012	0.616753
								0.258106	0.619968
								0.258216	0.622569
								0.258326	0.622137
								0.258415	0.627042
								0.258525	0.613368
								0.258625	0.604016
								0.258739	0.619054
								0.258847	0.612304
								0.258953	0.601176
								0.259061	0.624249
								0.259164	0.619917
								0.259265	0.610981
								0.25937	0.621587
								0.259478	0.600783
								0.259578	0.602856
								0.259698	0.606656
								0.259786	0.612848
								0.259891	0.5941
								0.259999	0.603481
								0.260104	0.604926
								0.260207	0.59845
								0.260316	0.606933
								0.260409	0.605676
								0.260518	0.606561
								0.260619	0.587838
								0.260731	0.592414
								0.260829	0.580979
								0.260943	0.598783
								0.261052	0.607414
								0.26114	0.603585
								0.261243	0.607023
								0.261357	0.599844
								0.26145	0.595794
								0.261563	0.593203
								0.261677	0.585965
								0.261767	0.591317
								0.261863	0.589902
								0.261966	0.582836
								0.262067	0.587858
								0.262177	0.578571
								0.262275	0.577511
								0.262383	0.590328
								0.262481	0.592498
								0.262593	0.593198
								0.262687	0.582603
								0.26279	0.574181
								0.262887	0.581411
								0.263005	0.584988
								0.263107	0.585881
								0.2632	0.58051
								0.263298	0.585986
								0.263406	0.574871
								0.263505	0.570402
								0.263606	0.581109
								0.263711	0.577365
								0.263811	0.573946
								0.263913	0.574929
								0.26402	0.569001
								0.264118	0.569596
								0.264205	0.572305
								0.264317	0.569359
								0.264419	0.568045
								0.264516	0.569014
								0.264634	0.563849
								0.26472	0.571559
								0.26483	0.567805
								0.264919	0.577464
								0.265037	0.571106
								0.265128	0.567872
								0.26522	0.583286
								0.265327	0.559081
								0.265424	0.555864
								0.26553	0.571641
								0.265627	0.558673
								0.265726	0.57174
								0.265825	0.555454
								0.265932	0.561372
								0.266023	0.562308
								0.266135	0.571598
								0.266227	0.569862
								0.266323	0.553663
								0.266424	0.555913
								0.266521	0.551869
								0.266627	0.562563
								0.266723	0.562336
								0.26683	0.539764
								0.266921	0.54528
								0.267016	0.554309
								0.267118	0.559738
								0.267214	0.552256
								0.26732	0.541385
								0.267411	0.546449
								0.267517	0.555228
								0.267613	0.557845
								0.267714	0.541408
								0.267815	0.555093
								0.267916	0.53871
								0.268002	0.542201
								0.268102	0.546174
								0.268203	0.556626
								0.268308	0.546351
								0.268404	0.537034
								0.268505	0.562322
								0.268601	0.55352
								0.268696	0.537137
								0.268787	0.540654
								0.268897	0.526563
								0.268983	0.540627
								0.269088	0.540152
								0.269188	0.547409
								0.269284	0.519575
								0.269374	0.548932
								0.269489	0.53825
								0.26958	0.538868
								0.269673	0.524988
								0.269775	0.548287
								0.269865	0.530719
								0.269954	0.519996
								0.270059	0.529024
								0.27015	0.530182
								0.270245	0.536343
								0.27035	0.537108
								0.27045	0.526827
								0.270535	0.52377
								0.270645	0.529275
								0.270735	0.535517
								0.270829	0.527941
								0.270929	0.53453
								0.271024	0.524695
								0.271123	0.527722
								0.271223	0.513514
								0.271323	0.522856
								0.271407	0.516745
								0.271507	0.507494
								0.271601	0.521903
								0.271695	0.518496
								0.271785	0.516856
								0.2719	0.526344
								0.271984	0.521021
								0.272078	0.524787
								0.272168	0.527694
								0.272277	0.524454
								0.272366	0.520434
								0.272455	0.520783
								0.272555	0.507272
								0.272654	0.515184
								0.272743	0.502827
								0.272844	0.506699
								0.272932	0.523299
								0.27303	0.50609
								0.273132	0.512359
								0.273213	0.503054
								0.273312	0.501656
								0.273411	0.511922
								0.273504	0.515938
								0.273588	0.529483
								0.273687	0.50997
								0.273786	0.508497
								0.27388	0.509318
								0.273978	0.506195
								0.274067	0.50611
								0.274156	0.510632
								0.274266	0.520517
								0.274353	0.508778
								0.274451	0.510449
								0.27454	0.501206
								0.274631	0.495817
								0.274727	0.510765
								0.27481	0.503766
								0.274921	0.506169
								0.275007	0.490582
								0.2751	0.508309
								0.275203	0.518952
								0.275282	0.506429
								0.27538	0.515945
								0.275478	0.489649
								0.275566	0.512711
								0.275664	0.498818
								0.275752	0.50653
								0.27585	0.496945
								0.275938	0.512569
								0.276031	0.493972
								0.276124	0.512533
								0.276217	0.510408
								0.27631	0.498083
								0.276398	0.487383
								0.276501	0.49561
								0.276579	0.497459
								0.276686	0.506071
								0.276769	0.48377
								0.276862	0.510099
								0.276953	0.497888
								0.277042	0.512851
								0.27714	0.493464
								0.277236	0.486528
								0.27732	0.490721
								0.277408	0.508275
								0.277505	0.480198
								0.277603	0.493139
								0.277685	0.493365
								0.277797	0.501446
								0.277878	0.480736
								0.277967	0.470345
								0.27806	0.49069
								0.278147	0.487588
								0.278243	0.492088
								0.278327	0.491866
								0.278421	0.494401
								0.278511	0.492543
								0.278603	0.482374
								0.27869	0.485139
								0.278787	0.491451
								0.278876	0.474852
								0.278976	0.47438
								0.279063	0.49727
								0.279151	0.485849
								0.279233	0.475676
								0.27933	0.474293
								0.279426	0.486402
								0.279508	0.474047
								0.2796	0.482478
								0.279687	0.477384
								0.279779	0.484767
								0.279875	0.468462
								0.279962	0.483146
								0.280049	0.473501
								0.280145	0.46659
								0.280237	0.480379
								0.280322	0.471777
								0.280411	0.469827
								0.280507	0.488244
								0.280589	0.48071
								0.28068	0.480804
								0.280777	0.481796
								0.280858	0.463151
								0.28095	0.47585
								0.281046	0.467813
								0.281137	0.471473
								0.281219	0.469116
								0.281307	0.470166
								0.281396	0.466775
								0.281488	0.468634
								0.281584	0.462511
								0.281665	0.475777
								0.281756	0.453718
								0.281843	0.478948
								0.281929	0.459788
								0.282025	0.468401
								0.282111	0.468455
								0.282197	0.464463
								0.282293	0.446229
								0.282379	0.463377
								0.282465	0.454052
								0.282546	0.466511
								0.282651	0.454223
								0.282733	0.462833
								0.282814	0.456914
								0.282909	0.457965
								0.283	0.446904
								0.283091	0.461965
								0.283172	0.458223
								0.283259	0.449088
								0.283348	0.463324
								0.283439	0.449538
								0.28352	0.438578
								0.283615	0.442338
								0.283701	0.455721
								0.283791	0.450453
								0.283873	0.435088
								0.283966	0.441689
								0.284044	0.467685
								0.284137	0.445387
								0.284223	0.444814
								0.284314	0.434299
								0.2844	0.44233
								0.2845	0.431787
								0.284576	0.436013
								0.284661	0.447038
								0.284756	0.444584
								0.28483	0.44105
								0.284927	0.423206
								0.285012	0.430465
								0.285097	0.451227
								0.285186	0.423938
								0.285272	0.443676
								0.285358	0.433686
								0.285452	0.420393
								0.285532	0.428645
								0.285613	0.44051
								0.285703	0.43172
								0.285793	0.425831
								0.285887	0.435307
								0.285968	0.427788
								0.286057	0.426889
								0.286133	0.428654
								0.286232	0.421785
								0.286303	0.406993
								0.286402	0.417253
								0.286477	0.406189
								0.286567	0.429074
								0.286657	0.429177
								0.286741	0.431837
								0.286817	0.415007
								0.286911	0.424583
								0.287	0.419908
								0.28708	0.417244
								0.28717	0.424915
								0.287264	0.406811
								0.287344	0.418371
								0.287433	0.418803
								0.287513	0.404923
								0.287597	0.400503
								0.287687	0.409325
								0.287762	0.414701
								0.287851	0.403769
								0.28794	0.409491
								0.288025	0.402342
								0.288114	0.411723
								0.288198	0.405221
								0.288278	0.407851
								0.288362	0.413527
								0.288446	0.412246
								0.28854	0.416208
								0.28862	0.406538
								0.288704	0.422953
								0.288783	0.40269
								0.288877	0.40062
								0.288956	0.406412
								0.289047	0.40488
								0.289125	0.386116
								0.289218	0.398859
								0.289301	0.393945
								0.289386	0.408019
								0.28947	0.407743
								0.289554	0.400846
								0.289629	0.39607
								0.289716	0.394661
								0.289797	0.417848
								0.28989	0.400188
								0.289964	0.391069
								0.290053	0.417093
								0.290132	0.398209
								0.29022	0.411526
								0.290304	0.387141
								0.290393	0.405098
								0.290467	0.381875
								0.290565	0.395418
								0.290639	0.400135
								0.290727	0.385958
								0.290811	0.404044
								0.290895	0.381078
								0.290973	0.400393
								0.291062	0.393698
								0.291136	0.395128
								0.291229	0.408418
								0.291305	0.388103
								0.291391	0.386375
								0.29147	0.389349
								0.291558	0.377367
								0.291637	0.407668
								0.291725	0.384965
								0.291812	0.388683
								0.291896	0.377059
								0.29197	0.379932
								0.292058	0.392354
								0.292136	0.398807
								0.292224	0.395257
								0.292303	0.383827
								0.292391	0.358913
								0.292469	0.399827
								0.292561	0.373588
								0.29264	0.388214
								0.292718	0.388397
								0.292801	0.372071
								0.292884	0.387601
								0.292965	0.375432
								0.293046	0.378134
								0.293133	0.390336
								0.293216	0.37855
								0.293295	0.390834
								0.293378	0.356097
								0.293456	0.376186
								0.293534	0.378114
								0.293612	0.373455
								0.293704	0.384262
								0.293782	0.389898
								0.29387	0.377093
								0.293957	0.378928
								0.29404	0.379207
								0.294119	0.372475
								0.294201	0.376609
								0.294274	0.386833
								0.29436	0.381518
								0.294441	0.351293
								0.294513	0.372193
								0.294604	0.372839
								0.294682	0.370121
								0.294769	0.38629
								0.294847	0.372427
								0.294925	0.363368
								0.295007	0.365385
								0.29509	0.380733
								0.295172	0.386008
								0.295259	0.384871
								0.295332	0.372532
								0.295414	0.369817
								0.295497	0.374168
								0.295579	0.378785
								0.295658	0.373186
								0.295735	0.362834
								0.295825	0.371772
								0.295899	0.381201
								0.295981	0.369686
								0.296063	0.368448
								0.296141	0.371821
								0.296228	0.361633
								0.29631	0.37406
								0.296387	0.364981
								0.296465	0.356755
								0.296537	0.367738
								0.296629	0.380214
								0.296701	0.372447
								0.296783	0.358782
								0.296865	0.379714
								0.296943	0.348958
								0.297029	0.365356
								0.297103	0.371527
								0.297184	0.35776
								0.297265	0.37016
								0.297343	0.373793
								0.297429	0.361342
								0.297511	0.361467
								0.297583	0.346345
								0.29767	0.370022
								0.297742	0.36742
								0.297833	0.36828
								0.297905	0.352028
								0.297983	0.353259
								0.298064	0.361998
								0.298137	0.362828
								0.298227	0.346733
								0.298301	0.343054
								0.298377	0.362969
								0.298458	0.359616
								0.29854	0.359763
								0.298626	0.371234
								0.298702	0.382928
								0.298784	0.354229
								0.298861	0.374127
								0.298933	0.371409
								0.299019	0.344591
								0.299096	0.367859
								0.299177	0.36068
								0.299258	0.354525
								0.29933	0.36596
								0.299408	0.351425
								0.299493	0.35924
								0.299569	0.357179
								0.299642	0.358583
								0.299723	0.364499
								0.299804	0.359334
								0.299891	0.364555
								0.299961	0.358706
								0.300043	0.353338
								0.300115	0.360031
								0.300187	0.352909
								0.300272	0.342056
								0.300344	0.357325
								0.300434	0.363988
								0.300506	0.353359
								0.300595	0.347465
								0.300663	0.357917
								0.300752	0.343438
								0.300825	0.361156
								0.300904	0.347153
								0.300978	0.349411
								0.301058	0.35587
								0.301135	0.361191
								0.301206	0.358279
								0.3013	0.364449
								0.301368	0.357396
								0.301444	0.344753
								0.301523	0.363731
								0.301596	0.35405
								0.301672	0.348118
								0.301757	0.355219
								0.301833	0.345962
								0.30191	0.338758
								0.30199	0.348343
								0.302066	0.348738
								0.302156	0.33942
								0.302223	0.347624
								0.302299	0.3468
								0.302383	0.351803
								0.302455	0.33568
								0.302526	0.33292
								0.302611	0.342932
								0.302692	0.359024
								0.302763	0.348178
								0.302836	0.353046
								0.302919	0.347674
								0.30299	0.342885
								0.303072	0.355506
								0.303151	0.347877
								0.303222	0.328994
								0.303301	0.357409
								0.303382	0.330477
								0.303455	0.322718
								0.303529	0.34054
								0.303614	0.345711
								0.303687	0.310877
								0.303761	0.335195
								0.303832	0.335153
								0.303912	0.322973
								0.303992	0.351349
								0.304074	0.321772
								0.304147	0.3453
								0.304215	0.345573
								0.304298	0.345103
								0.304365	0.349178
								0.304449	0.344552
								0.304525	0.339507
								0.304609	0.319792
								0.30468	0.337599
								0.304751	0.32862
								0.304826	0.337533
								0.304898	0.31881
								0.304981	0.316538
								0.305056	0.346261
								0.305127	0.318706
								0.305211	0.332661
								0.305291	0.32185
								0.305357	0.333339
								0.305433	0.331924
								0.305516	0.342124
								0.305596	0.334852
								0.305671	0.326
								0.305746	0.323333
								0.305817	0.324535
								0.305892	0.33371
								0.305958	0.339892
								0.306039	0.335331
								0.306113	0.342616
								0.306198	0.32081
								0.306272	0.321153
								0.306342	0.334887
								0.306417	0.329582
								0.306492	0.318428
								0.306571	0.32946
								0.306646	0.331917
								0.306717	0.313578
								0.306801	0.32492
								0.306871	0.328114
								0.306941	0.313747
								0.307021	0.315734
								0.307088	0.311925
								0.30717	0.331179
								0.307254	0.330681
								0.307328	0.329591
								0.307399	0.326468
								0.307473	0.334461
								0.307544	0.32708
								0.307614	0.336809
								0.307697	0.32512
								0.307768	0.333369
								0.307838	0.324489
								0.307912	0.33492
								0.308	0.335446
								0.308066	0.324187
								0.30814	0.331905
								0.308212	0.327641
								0.308285	0.337589
								0.308358	0.32568
								0.308434	0.315499
								0.308508	0.320874
								0.308579	0.322198
								0.308662	0.320579
								0.30874	0.325604
								0.30881	0.319988
								0.308885	0.333544
								0.308959	0.308957
								0.309029	0.323724
								0.309112	0.336586
								0.309182	0.336108
								0.309261	0.32791
								0.309326	0.326109
								0.3094	0.30213
								0.309475	0.328828
								0.309549	0.30973
								0.309621	0.317977
								0.309693	0.315897
								0.309767	0.309751
								0.309837	0.311732
								0.309906	0.304704
								0.309994	0.322129
								0.310063	0.314444
								0.310142	0.301389
								0.310216	0.316923
								0.310285	0.307387
								0.310359	0.294222
								0.310429	0.311015
								0.310499	0.303477
								0.310581	0.304658
								0.310653	0.324421
								0.310725	0.307687
								0.310794	0.313211
								0.310864	0.318607
								0.310946	0.311536
								0.311016	0.322988
								0.31109	0.29325
								0.311159	0.316359
								0.311229	0.314646
								0.311311	0.31442
								0.311385	0.295028
								0.311454	0.287737
								0.311524	0.29224
								0.311597	0.31491
								0.311671	0.292741
								0.311745	0.30448
								0.311818	0.30139
								0.311896	0.30321
								0.311957	0.303429
								0.312039	0.298697
								0.312104	0.301806
								0.312182	0.295659
								0.312251	0.301267
								0.312329	0.287104
								0.312403	0.288428
								0.312472	0.297593
								0.312545	0.292026
								0.312614	0.288754
								0.312684	0.288103
								0.312766	0.288876
								0.312835	0.278287
								0.312908	0.276449
								0.312977	0.278344
								0.313042	0.284947
								0.313124	0.279435
								0.313193	0.280417
								0.313266	0.28813
								0.31334	0.267331
								0.313408	0.283447
								0.313477	0.274847
								0.313546	0.26867
								0.313627	0.268301
								0.313697	0.284999
								0.31377	0.263735
								0.313844	0.268795
								0.313912	0.261933
								0.31399	0.292694
								0.314059	0.284817
								0.314127	0.280454
								0.314196	0.270321
								0.314265	0.274047
								0.314338	0.274124
								0.314407	0.285516
								0.314488	0.265906
								0.314561	0.283208
								0.314626	0.277766
								0.314699	0.278433
								0.314768	0.258824
								0.314836	0.268272
								0.314909	0.269672
								0.314986	0.263421
								0.315055	0.273149
								0.315119	0.262471
								0.315196	0.26611
								0.315274	0.257344
								0.315346	0.270102
								0.315415	0.259206
								0.315483	0.258623
								0.315548	0.268501
								0.315625	0.262086
								0.315693	0.264791
								0.315762	0.271231
								0.315834	0.264405
								0.315911	0.244201
								0.31598	0.263189
								0.316052	0.271164
								0.316116	0.249308
								0.316189	0.259146
								0.31627	0.25257
								0.316326	0.27005
								0.316394	0.247762
								0.316462	0.254837
								0.316543	0.258866
								0.316616	0.246893
								0.316684	0.26605
								0.31676	0.267214
								0.316825	0.259086
								0.316889	0.247098
								0.31697	0.25115
								0.317038	0.247214
								0.317108	0.228775
								0.317179	0.230309
								0.317247	0.258183
								0.317323	0.254907
								0.317383	0.247322
								0.31746	0.254911
								0.317532	0.254785
								0.317597	0.240822
								0.317664	0.263169
								0.317736	0.238198
								0.317808	0.236777
								0.317872	0.250122
								0.317944	0.253786
								0.318012	0.239156
								0.318084	0.247173
								0.318161	0.241066
								0.318225	0.232326
								0.318297	0.253998
								0.318365	0.229265
								0.318437	0.230947
								0.318505	0.234387
								0.318572	0.254208
								0.318653	0.22136
								0.318719	0.228943
								0.318789	0.239709
								0.318861	0.220363
								0.318924	0.238676
								0.318995	0.220738
								0.319064	0.237814
								0.319129	0.223571
								0.319199	0.230375
								0.319267	0.226723
								0.319339	0.221823
								0.319411	0.231012
								0.319483	0.230235
								0.319546	0.232391
								0.319618	0.220423
								0.319686	0.224892
								0.319753	0.210476
								0.319825	0.208822
								0.319893	0.221003
								0.31996	0.224143
								0.320027	0.211359
								0.320095	0.195855
								0.320175	0.206824
								0.320239	0.202941
								0.320298	0.195844
								0.320378	0.220738
								0.320445	0.217723
								0.320519	0.188476
								0.320584	0.19525
								0.320652	0.20229
								0.320723	0.195783
								0.320791	0.198205
								0.320854	0.206549
								0.320921	0.213576
								0.320993	0.177828
								0.32106	0.189912
								0.321128	0.192288
								0.321195	0.176936
								0.321271	0.197406
								0.321334	0.185433
								0.321405	0.1726
								0.321464	0.168671
								0.32154	0.194151
								0.321611	0.165126
								0.321681	0.188783
								0.321745	0.161335
								0.321812	0.167499
								0.32188	0.17543
								0.321959	0.175554
								0.322026	0.185127
								0.322098	0.160093
								0.322161	0.1845
								0.322215	0.1644
								0.322299	0.155818
								0.322366	0.168128
								0.322429	0.169824
								0.322496	0.166658
								0.322563	0.167628
								0.322634	0.16258
								0.322701	0.143644
								0.322768	0.150474
								0.322835	0.146576
								0.322903	0.150023
								0.322965	0.146101
								0.323032	0.141187
								0.323115	0.151947
								0.323178	0.168065
								0.323241	0.150219
								0.323316	0.138072
								0.323378	0.125852
								0.32345	0.155306
								0.323516	0.146427
								0.323579	0.136986
								0.323646	0.160848
								0.323717	0.120475
								0.323783	0.127085
								0.32385	0.132349
								0.323917	0.148257
								0.323984	0.146992
								0.32405	0.117048
								0.324121	0.120633
								0.324196	0.120181
								0.324255	0.122293
								0.324321	0.131973
								0.324384	0.121914
								0.32445	0.126743
								0.324517	0.111863
								0.324583	0.12928
								0.324654	0.10376
								0.324721	0.116292
								0.324787	0.111456
								0.324854	0.0969913
								0.32492	0.109578
								0.324995	0.114253
								0.325062	0.109704
								0.32512	0.100766
								0.32519	0.0977904
								0.325253	0.102683
								0.325332	0.11752
								0.325398	0.0899443
								0.325465	0.0998694
								0.325527	0.0950787
								0.325597	0.08905
								0.325664	0.0945035
								0.325718	0.0916509
								0.325792	0.0981349
								0.325859	0.0912186
								0.325929	0.0978745
								0.325991	0.085221
								0.326049	0.0816192
								0.326125	0.0642455
								0.326193	0.0702138
								0.32626	0.0681297
								0.326323	0.0797839
								0.326397	0.0513961
								0.326459	0.0855852
								0.326525	0.0894144
								0.326591	0.0735548
								0.326654	0.073364
								0.32672	0.0767663
								0.32679	0.0600311
								0.326856	0.0718075
								0.326922	0.0837207
								0.326986	0.0554148
								0.327054	0.0558598
								0.32712	0.0706797
								0.327191	0.0615423
								0.327253	0.0646816
								0.327314	0.047447
								0.327385	0.0548955
								0.327451	0.0581645
								0.327516	0.0611356
								0.327583	0.0474827
								0.327649	0.0463028
								0.327715	0.0551566
								0.32778	0.056688
								0.327846	0.0476548
								0.327908	0.0537332
								0.327974	0.0428979
								0.32804	0.0508312
								0.32811	0.0294531
								0.328172	0.0572446
								0.328242	0.0381573
								0.328295	0.0575935
								0.328369	0.0528043
								0.328427	0.0415605
								0.328501	0.0403847
								0.328571	0.0532913
								0.328624	0.0237199
								0.328698	0.0530098
								0.328768	0.044077
								0.32883	0.0515608
								0.3289	0.050428
								0.328953	0.0343359
								0.329019	0.0379061
								0.329084	0.0320452
								0.32915	0.0292654
								0.329216	0.0397599
								0.329281	0.0513528
								0.329343	0.0487405
								0.329412	0.0340947
								0.329474	0.0269827
								0.32954	0.0414302
								0.329609	0.0214276
								0.329671	0.0441092
								0.329733	0.0360855
								0.329802	0.0362862
								0.329867	0.029703
								0.329933	0.0416099
								0.330002	0.0346993
								0.330068	0.0352625
								0.330129	0.0255006
								0.330195	0.0284862
								0.33026	0.0483639
								0.330326	0.00224297
								0.330391	0.0272605
								0.330457	0.0171005
								0.330514	0.0176634
								0.330579	0.0234334
								0.33064	0.00187471
								0.33071	0.00162834
								0.330775	0.0299046
								0.330845	0.0228026
								0.330902	0.0386531
								0.330967	0.0106588
								0.331036	0.0252464
								0.331098	0.0261872
								0.331163	0.0158238
								0.331229	0.0342525
								0.331293	0.028722
								0.331355	0.0176081
								0.331428	0.0107152
								0.331489	0.0163679
								0.33155	0.0314198
								0.331619	0.0164069
								0.331681	0.0245726
								0.331733	0.0095023
								0.331799	0.014906
								0.331864	0.014487
								0.331929	0.0198597
								0.332006	0.0215562
								0.332071	0.0109832
								0.332135	0.00754296
								0.332201	0.0113392
								0.332254	0.0263583
								0.332319	0.0284234
								0.33238	0.0103512
								0.332449	0.0133725
								0.33251	0.0264588
								0.332575	0.0136442
								0.332632	0.00562088
								0.332701	0.0285469
								0.332758	-0.00333501
								0.332831	0.0201675
								0.332892	0.0283741
								0.332953	0.0138763
								0.333022	0.0330823
								0.333083	0.020502
								0.333143	0.0156442
								0.333212	0.0210637
								0.333277	0.00802008
								0.333338	0.0353769
								0.333403	0.0140021
								0.33347	0.0187505
								0.333532	0.0163132
								0.333597	0.00486319
								0.333666	0.0218771
								0.333727	0.0145121
								0.333788	0.000365792
								0.333844	0.010289
								0.333909	0.0224428
								0.333974	0.0114953
								0.334034	0.023158
								0.334096	0.0401144
								0.334164	0.0199042
								0.334228	0.0182917
								0.334293	0.0153324
								0.334354	0.0349363
								0.334414	0.00715372
								0.334479	0.00737311
								0.334542	0.025878
								0.334612	0.00215766
								0.334673	0.00494186
								0.334733	0.0168963
								0.334796	0.0182944
								0.334862	0.0117461
								0.334927	0.00954337
								0.334987	0.00972309
								0.335049	0.00922517
								0.335116	0.00656958
								0.335181	0.0202768
								0.335245	0.0197392
								0.335298	0.00656757
								0.335361	0.00179288
								0.335423	0.00461551
								0.335487	0.00379062
								0.335548	0.00744185
								0.335616	0.0219777
								0.335672	0.00347057
								0.335745	0.00778305
								0.335801	0.0111748
								0.335861	-0.00271877
								0.33593	-0.0165947
								0.33599	0.0117222
								0.336054	0.0103252
								0.336114	0.00276164
								0.336179	0.00991409
								0.336231	0.0176433
								0.336303	0.0154467
								0.336356	-0.00607931
								0.336424	-0.00346979
								0.336484	0.00736905
								0.336548	0.0137362
								0.336612	0.00907182
								0.336677	-0.0150378
								0.336737	-0.00326734
								0.336805	0.0187702
								0.336869	0.0118431
								0.336929	-0.0017981
								0.336993	0.00351242
								0.337054	-0.0103803
								0.337114	0.00210023
								0.337174	-0.00208241
								0.337239	-0.016575
								0.337302	-0.00206732
								0.337366	0.0113945
								0.33743	-0.0108262
								0.337482	-0.00575567
								0.337546	0.0191718
								0.337606	0.0012194
								0.337662	0.00330577
								0.337729	-0.0015897
								0.337796	-0.00212034
								0.337854	0.0127355
								0.337914	0.0191053
								0.337978	-0.0182524
								0.33804	0.00470952
								0.338106	-0.00973554
								0.33817	0.0122101
								0.33823	-0.00515012
								0.338292	-0.0017676
								0.338354	0.00622102
								0.338409	0.00967774
								0.338473	0.0030293
								0.338537	0.00571793
								0.338597	-0.0125393
								0.338661	-0.00454392
								0.338721	0.0117571
								0.338788	-0.0231732
								0.338848	-0.0117517
								0.338908	0.0061768
								0.338968	-0.000958601
								0.339028	0.00471832
								0.339095	-0.0111044
								0.339155	0.0105811
								0.339219	-0.00108695
								0.339271	0.00894153
								0.339334	0.000698427
								0.339398	-0.012175
								0.339458	0.0183188
								0.339521	0.015216
								0.339589	-0.0105398
								0.339649	0.00982197
								0.3397	-0.000114576
								0.339768	-0.00433576
								0.339824	-0.000175554
								0.339887	-0.00828101
								0.339947	0.00558362
								0.340014	0.00265864
								0.340078	7.72e-05
								0.340129	0.00463957
								0.340193	-0.00449036
								0.340257	-0.00889677
								0.340316	-0.00238007
								0.34038	-0.00929356
								0.340439	0.0183641
								0.340507	-0.0134568
								0.340558	-0.00743777
								0.340622	-0.00750213
								0.340685	0.00672993
								0.340744	0.00940576
								0.340796	0.00171561
								0.340871	0.00120328
								0.340935	-0.0133342
								0.340982	-0.000759144
								0.341042	0.00977435
								0.341101	-0.0165116
								0.341164	-0.0155814
								0.34122	0.0142892
								0.341287	0.0104393
								0.34135	-0.0117343
								0.34141	0.00374661
								0.341473	-0.00803604
								0.341536	-0.00960612
								0.341588	-0.000105217
								0.341663	-0.0101478
								0.341714	-0.0283129
								0.341778	-0.00583799
								0.341841	0.0117209
								0.3419	-0.00392863
								0.341959	0.00705843
								0.342019	0.00126489
								0.342078	-0.00241643
								0.342137	-0.00936438
								0.342204	-0.00164673
								0.342262	0.0111341
								0.342311	-0.00811673
								0.342374	0.00871153
								0.342441	-0.00997113
								0.3425	-0.0093048
								0.342551	-0.00694841
								0.342616	0.00973587
								0.342678	-0.00743829
								0.342737	0.000819642
								0.3428	0.00581725
								0.342863	-0.001177
								0.342926	-0.00205608
								0.342978	-0.0191474
								0.343036	-0.00306422
								0.343099	-0.0041641
								0.343162	-0.00151493
								0.343217	0.00248748
								0.34328	-0.00830648
								0.343339	-0.000863429
								0.343402	-0.00619091
								0.343461	-0.00501386
								0.343528	-0.00659284
								0.343583	-0.0029551
								0.343638	-0.000645315
								0.343697	0.00103791
								0.34376	-0.0106334
								0.343811	-0.0187658
								0.343874	-0.0176405
								0.343944	-0.0196735
								0.343999	-0.00402143
								0.344058	-0.029187
								0.344117	-0.00797675
								0.34418	-0.0145804
								0.344235	0.00451583
								0.344294	0.0028433
								0.344349	0.0019097
								0.344415	-0.00518083
								0.34448	-0.0250049
								0.344533	0.00361072
								0.344592	-0.00993121
								0.344659	-0.0104597
								0.344717	-0.00254124
								0.34478	-0.0264381
								0.344831	-0.0131924
								0.344891	-0.0108824
								0.344952	0.00272501
								0.345005	-0.0128869
								0.34507	-0.00231278
								0.345132	0.00642853
								0.345191	-0.00103578
								0.34525	-0.00476257
								0.345308	-0.00737755
								0.345363	-0.0104722
								0.345426	-0.00895645
								0.345484	-0.00874574
								0.345547	0.00615907
								0.345606	-0.0321834
								0.34566	-0.0126923
								0.345723	-0.00416734
								0.345782	-0.00704288
								0.345832	-0.00297118
								0.345895	-0.00357711
								0.345953	-0.0176436
								0.346016	-0.0229151
								0.34607	-0.00832796
								0.346137	-0.00482751
								0.346203	-0.0227809
								0.346254	-0.0177473
								0.346312	-0.005409
								0.346375	-0.0233593
								0.346433	-0.0288978
								0.346488	-0.0104587
								0.346546	-0.00802316
								0.346609	-0.0171595
								0.346663	-0.0166543
								0.346726	-0.000285287
								0.346784	-0.0214815
								0.346846	0.0119749
								0.346909	-0.0241306
								0.346955	0.0156334
								0.347018	-0.0304636
								0.347076	-0.00264364
								0.347131	-0.00433601
								0.347193	-0.00850158
								0.347251	-0.00937911
								0.347309	-0.0263233
								0.347372	-0.00379259
								0.347434	0.000540212
								0.347484	-0.0209319
								0.347547	-0.011959
								0.347605	-0.0161643
								0.347667	1.19e-05
								0.347718	-0.00839653
								0.34778	-0.0095853
								0.347842	0.00442348
								0.3479	-0.0104523
								0.347951	0.00161932
								0.348009	-0.0119442
								0.348067	0.0117609
								0.348125	-0.0183759
								0.348183	-0.00806481
								0.348249	-0.0160105
								0.348308	-0.0195167
								0.348366	0.00351417
								0.348428	0.00489959
								0.348478	-0.0266387
								0.34854	-0.0310561
								0.348598	-0.00809338
[truncated: 391 more rows]

## Sheet: Figure S4E
/fsc								0.0051603	0.963308
/@title	/@xaxis	/@yaxis	/coordinate/x	/coordinate/x/#agg	/coordinate/y	/coordinate/y/#agg		0.0118043	0.961985
RELION masked-corrected FSC	Resolution (A-1)	Correlation Coefficient	0.001001	0.001001	1	1		0.027467	0.948254
RELION masked-corrected FSC	Resolution (A-1)	Correlation Coefficient	0.00164366	0.00164366	0.999998	0.999998		0.0347363	0.89998
RELION masked-corrected FSC	Resolution (A-1)	Correlation Coefficient	0.00328731	0.00328731	0.999994	0.999994		0.0397989	0.89546
RELION masked-corrected FSC	Resolution (A-1)	Correlation Coefficient	0.00493097	0.00493097	0.999986	0.999986		0.0438501	0.907022
RELION masked-corrected FSC	Resolution (A-1)	Correlation Coefficient	0.00657462	0.00657462	0.999972	0.999972		0.047223	0.901744
RELION masked-corrected FSC	Resolution (A-1)	Correlation Coefficient	0.00821828	0.00821828	0.999947	0.999947		0.0502238	0.884108
RELION masked-corrected FSC	Resolution (A-1)	Correlation Coefficient	0.00986193	0.00986193	0.999904	0.999904		0.0528705	0.872801
RELION masked-corrected FSC	Resolution (A-1)	Correlation Coefficient	0.0115056	0.0115056	0.999847	0.999847		0.0552794	0.867815
RELION masked-corrected FSC	Resolution (A-1)	Correlation Coefficient	0.0131492	0.0131492	0.999772	0.999772		0.0575362	0.866857
RELION masked-corrected FSC	Resolution (A-1)	Correlation Coefficient	0.0147929	0.0147929	0.999699	0.999699		0.0595811	0.868323
RELION masked-corrected FSC	Resolution (A-1)	Correlation Coefficient	0.0164366	0.0164366	0.999724	0.999724		0.0615204	0.872838
RELION masked-corrected FSC	Resolution (A-1)	Correlation Coefficient	0.0180802	0.0180802	0.999752	0.999752		0.063307	0.872189
RELION masked-corrected FSC	Resolution (A-1)	Correlation Coefficient	0.0197239	0.0197239	0.999742	0.999742		0.0650439	0.878965
RELION masked-corrected FSC	Resolution (A-1)	Correlation Coefficient	0.0213675	0.0213675	0.999709	0.999709		0.0666652	0.883392
RELION masked-corrected FSC	Resolution (A-1)	Correlation Coefficient	0.0230112	0.0230112	0.999627	0.999627		0.0681986	0.885869
RELION masked-corrected FSC	Resolution (A-1)	Correlation Coefficient	0.0246548	0.0246548	0.999515	0.999515		0.0697266	0.889888
RELION masked-corrected FSC	Resolution (A-1)	Correlation Coefficient	0.0262985	0.0262985	0.999297	0.999297		0.0711534	0.893691
RELION masked-corrected FSC	Resolution (A-1)	Correlation Coefficient	0.0279421	0.0279421	0.999014	0.999014		0.0725074	0.897865
RELION masked-corrected FSC	Resolution (A-1)	Correlation Coefficient	0.0295858	0.0295858	0.998691	0.998691		0.0738515	0.903067
RELION masked-corrected FSC	Resolution (A-1)	Correlation Coefficient	0.0312295	0.0312295	0.935337	0.935337		0.0751215	0.907598
RELION masked-corrected FSC	Resolution (A-1)	Correlation Coefficient	0.0328731	0.0328731	0.969094	0.969094		0.0763148	0.909606
RELION masked-corrected FSC	Resolution (A-1)	Correlation Coefficient	0.0345168	0.0345168	0.980596	0.980596		0.0775311	0.912125
RELION masked-corrected FSC	Resolution (A-1)	Correlation Coefficient	0.0361604	0.0361604	0.978722	0.978722		0.0786954	0.915681
RELION masked-corrected FSC	Resolution (A-1)	Correlation Coefficient	0.0378041	0.0378041	0.971952	0.971952		0.0797977	0.917553
RELION masked-corrected FSC	Resolution (A-1)	Correlation Coefficient	0.0394477	0.0394477	0.963855	0.963855		0.0808881	0.915861
RELION masked-corrected FSC	Resolution (A-1)	Correlation Coefficient	0.0410914	0.0410914	0.961122	0.961122		0.0819523	0.913938
RELION masked-corrected FSC	Resolution (A-1)	Correlation Coefficient	0.042735	0.042735	0.964656	0.964656		0.0829843	0.913053
RELION masked-corrected FSC	Resolution (A-1)	Correlation Coefficient	0.0443787	0.0443787	0.969703	0.969703		0.0840156	0.91144
RELION masked-corrected FSC	Resolution (A-1)	Correlation Coefficient	0.0460224	0.0460224	0.972034	0.972034		0.0849996	0.912149
RELION masked-corrected FSC	Resolution (A-1)	Correlation Coefficient	0.047666	0.047666	0.97117	0.97117		0.0860039	0.909162
RELION masked-corrected FSC	Resolution (A-1)	Correlation Coefficient	0.0493097	0.0493097	0.969401	0.969401		0.0869197	0.910668
RELION masked-corrected FSC	Resolution (A-1)	Correlation Coefficient	0.0509533	0.0509533	0.966628	0.966628		0.0878529	0.913143
RELION masked-corrected FSC	Resolution (A-1)	Correlation Coefficient	0.052597	0.052597	0.965007	0.965007		0.0887574	0.915183
RELION masked-corrected FSC	Resolution (A-1)	Correlation Coefficient	0.0542406	0.0542406	0.964177	0.964177		0.0896358	0.915537
RELION masked-corrected FSC	Resolution (A-1)	Correlation Coefficient	0.0558843	0.0558843	0.96265	0.96265		0.0905205	0.918354
RELION masked-corrected FSC	Resolution (A-1)	Correlation Coefficient	0.0575279	0.0575279	0.960336	0.960336		0.0913671	0.920099
RELION masked-corrected FSC	Resolution (A-1)	Correlation Coefficient	0.0591716	0.0591716	0.954988	0.954988		0.092206	0.92505
RELION masked-corrected FSC	Resolution (A-1)	Correlation Coefficient	0.0608153	0.0608153	0.949182	0.949182		0.0930379	0.921768
RELION masked-corrected FSC	Resolution (A-1)	Correlation Coefficient	0.0624589	0.0624589	0.947231	0.947231		0.0938274	0.925812
RELION masked-corrected FSC	Resolution (A-1)	Correlation Coefficient	0.0641026	0.0641026	0.947318	0.947318		0.094625	0.925295
RELION masked-corrected FSC	Resolution (A-1)	Correlation Coefficient	0.0657462	0.0657462	0.949776	0.949776		0.0954221	0.930109
RELION masked-corrected FSC	Resolution (A-1)	Correlation Coefficient	0.0673899	0.0673899	0.951746	0.951746		0.0961925	0.927491
RELION masked-corrected FSC	Resolution (A-1)	Correlation Coefficient	0.0690335	0.0690335	0.950886	0.950886		0.0969517	0.928942
RELION masked-corrected FSC	Resolution (A-1)	Correlation Coefficient	0.0706772	0.0706772	0.947312	0.947312		0.0976973	0.924803
RELION masked-corrected FSC	Resolution (A-1)	Correlation Coefficient	0.0723208	0.0723208	0.941406	0.941406		0.098436	0.92279
RELION masked-corrected FSC	Resolution (A-1)	Correlation Coefficient	0.0739645	0.0739645	0.93433	0.93433		0.0991395	0.923323
RELION masked-corrected FSC	Resolution (A-1)	Correlation Coefficient	0.0756082	0.0756082	0.927341	0.927341		0.099858	0.91634
RELION masked-corrected FSC	Resolution (A-1)	Correlation Coefficient	0.0772518	0.0772518	0.92038	0.92038		0.100586	0.920172
RELION masked-corrected FSC	Resolution (A-1)	Correlation Coefficient	0.0788955	0.0788955	0.916259	0.916259		0.101255	0.913935
RELION masked-corrected FSC	Resolution (A-1)	Correlation Coefficient	0.0805391	0.0805391	0.911505	0.911505		0.10196	0.91408
RELION masked-corrected FSC	Resolution (A-1)	Correlation Coefficient	0.0821828	0.0821828	0.911006	0.911006		0.102616	0.907521
RELION masked-corrected FSC	Resolution (A-1)	Correlation Coefficient	0.0838264	0.0838264	0.910818	0.910818		0.103289	0.903496
RELION masked-corrected FSC	Resolution (A-1)	Correlation Coefficient	0.0854701	0.0854701	0.912255	0.912255		0.103961	0.908017
RELION masked-corrected FSC	Resolution (A-1)	Correlation Coefficient	0.0871137	0.0871137	0.914491	0.914491		0.104602	0.90269
RELION masked-corrected FSC	Resolution (A-1)	Correlation Coefficient	0.0887574	0.0887574	0.915449	0.915449		0.105245	0.906473
RELION masked-corrected FSC	Resolution (A-1)	Correlation Coefficient	0.0904011	0.0904011	0.914733	0.914733		0.105872	0.894626
RELION masked-corrected FSC	Resolution (A-1)	Correlation Coefficient	0.0920447	0.0920447	0.914316	0.914316		0.106496	0.891394
RELION masked-corrected FSC	Resolution (A-1)	Correlation Coefficient	0.0936884	0.0936884	0.913774	0.913774		0.107128	0.895961
RELION masked-corrected FSC	Resolution (A-1)	Correlation Coefficient	0.095332	0.095332	0.912704	0.912704		0.107723	0.893059
RELION masked-corrected FSC	Resolution (A-1)	Correlation Coefficient	0.0969757	0.0969757	0.911976	0.911976		0.108345	0.888164
RELION masked-corrected FSC	Resolution (A-1)	Correlation Coefficient	0.0986193	0.0986193	0.909397	0.909397		0.108953	0.89309
RELION masked-corrected FSC	Resolution (A-1)	Correlation Coefficient	0.100263	0.100263	0.904162	0.904162		0.109535	0.882925
RELION masked-corrected FSC	Resolution (A-1)	Correlation Coefficient	0.101907	0.101907	0.898899	0.898899		0.110137	0.887094
RELION masked-corrected FSC	Resolution (A-1)	Correlation Coefficient	0.10355	0.10355	0.891204	0.891204		0.1107	0.880229
RELION masked-corrected FSC	Resolution (A-1)	Correlation Coefficient	0.105194	0.105194	0.881925	0.881925		0.11126	0.880898
RELION masked-corrected FSC	Resolution (A-1)	Correlation Coefficient	0.106838	0.106838	0.876373	0.876373		0.111829	0.877001
RELION masked-corrected FSC	Resolution (A-1)	Correlation Coefficient	0.108481	0.108481	0.867821	0.867821		0.112395	0.87838
RELION masked-corrected FSC	Resolution (A-1)	Correlation Coefficient	0.110125	0.110125	0.858584	0.858584		0.112962	0.872224
RELION masked-corrected FSC	Resolution (A-1)	Correlation Coefficient	0.111769	0.111769	0.849373	0.849373		0.113509	0.878353
RELION masked-corrected FSC	Resolution (A-1)	Correlation Coefficient	0.113412	0.113412	0.837854	0.837854		0.114042	0.867388
RELION masked-corrected FSC	Resolution (A-1)	Correlation Coefficient	0.115056	0.115056	0.827453	0.827453		0.114582	0.869211
RELION masked-corrected FSC	Resolution (A-1)	Correlation Coefficient	0.1167	0.1167	0.816636	0.816636		0.115126	0.869697
RELION masked-corrected FSC	Resolution (A-1)	Correlation Coefficient	0.118343	0.118343	0.799291	0.799291		0.115641	0.868498
RELION masked-corrected FSC	Resolution (A-1)	Correlation Coefficient	0.119987	0.119987	0.77991	0.77991		0.116189	0.864343
RELION masked-corrected FSC	Resolution (A-1)	Correlation Coefficient	0.121631	0.121631	0.75006	0.75006		0.11673	0.869303
RELION masked-corrected FSC	Resolution (A-1)	Correlation Coefficient	0.123274	0.123274	0.720309	0.720309		0.117209	0.86216
RELION masked-corrected FSC	Resolution (A-1)	Correlation Coefficient	0.124918	0.124918	0.691205	0.691205		0.117725	0.861026
RELION masked-corrected FSC	Resolution (A-1)	Correlation Coefficient	0.126561	0.126561	0.662397	0.662397		0.118229	0.861749
RELION masked-corrected FSC	Resolution (A-1)	Correlation Coefficient	0.128205	0.128205	0.651897	0.651897		0.118753	0.857339
RELION masked-corrected FSC	Resolution (A-1)	Correlation Coefficient	0.129849	0.129849	0.638023	0.638023		0.11923	0.853886
RELION masked-corrected FSC	Resolution (A-1)	Correlation Coefficient	0.131492	0.131492	0.626882	0.626882		0.119739	0.842177
RELION masked-corrected FSC	Resolution (A-1)	Correlation Coefficient	0.133136	0.133136	0.61494	0.61494		0.120223	0.844567
RELION masked-corrected FSC	Resolution (A-1)	Correlation Coefficient	0.13478	0.13478	0.604133	0.604133		0.120716	0.835953
RELION masked-corrected FSC	Resolution (A-1)	Correlation Coefficient	0.136423	0.136423	0.593767	0.593767		0.121208	0.83522
RELION masked-corrected FSC	Resolution (A-1)	Correlation Coefficient	0.138067	0.138067	0.58317	0.58317		0.121686	0.830492
RELION masked-corrected FSC	Resolution (A-1)	Correlation Coefficient	0.139711	0.139711	0.572319	0.572319		0.122173	0.815523
RELION masked-corrected FSC	Resolution (A-1)	Correlation Coefficient	0.141354	0.141354	0.555547	0.555547		0.122616	0.823859
RELION masked-corrected FSC	Resolution (A-1)	Correlation Coefficient	0.142998	0.142998	0.535997	0.535997		0.123099	0.822225
RELION masked-corrected FSC	Resolution (A-1)	Correlation Coefficient	0.144642	0.144642	0.51165	0.51165		0.123559	0.80844
RELION masked-corrected FSC	Resolution (A-1)	Correlation Coefficient	0.146285	0.146285	0.486944	0.486944		0.124017	0.809288
RELION masked-corrected FSC	Resolution (A-1)	Correlation Coefficient	0.147929	0.147929	0.470896	0.470896		0.124485	0.804641
RELION masked-corrected FSC	Resolution (A-1)	Correlation Coefficient	0.149573	0.149573	0.457483	0.457483		0.124939	0.801913
RELION masked-corrected FSC	Resolution (A-1)	Correlation Coefficient	0.151216	0.151216	0.453752	0.453752		0.125382	0.801847
RELION masked-corrected FSC	Resolution (A-1)	Correlation Coefficient	0.15286	0.15286	0.450589	0.450589		0.125834	0.789705
RELION masked-corrected FSC	Resolution (A-1)	Correlation Coefficient	0.154504	0.154504	0.438845	0.438845		0.126292	0.80754
RELION masked-corrected FSC	Resolution (A-1)	Correlation Coefficient	0.156147	0.156147	0.431253	0.431253		0.126732	0.787668
RELION masked-corrected FSC	Resolution (A-1)	Correlation Coefficient	0.157791	0.157791	0.417063	0.417063		0.127158	0.792521
RELION masked-corrected FSC	Resolution (A-1)	Correlation Coefficient	0.159435	0.159435	0.40564	0.40564		0.127593	0.792346
RELION masked-corrected FSC	Resolution (A-1)	Correlation Coefficient	0.161078	0.161078	0.398083	0.398083		0.12803	0.782708
RELION masked-corrected FSC	Resolution (A-1)	Correlation Coefficient	0.162722	0.162722	0.391086	0.391086		0.128447	0.789273
RELION masked-corrected FSC	Resolution (A-1)	Correlation Coefficient	0.164366	0.164366	0.381608	0.381608		0.128888	0.786272
RELION masked-corrected FSC	Resolution (A-1)	Correlation Coefficient	0.166009	0.166009	0.37207	0.37207		0.129307	0.78303
RELION masked-corrected FSC	Resolution (A-1)	Correlation Coefficient	0.167653	0.167653	0.363455	0.363455		0.129724	0.780968
RELION masked-corrected FSC	Resolution (A-1)	Correlation Coefficient	0.169297	0.169297	0.35798	0.35798		0.130147	0.788812
RELION masked-corrected FSC	Resolution (A-1)	Correlation Coefficient	0.17094	0.17094	0.353481	0.353481		0.130554	0.783867
RELION masked-corrected FSC	Resolution (A-1)	Correlation Coefficient	0.172584	0.172584	0.349649	0.349649		0.130978	0.782458
RELION masked-corrected FSC	Resolution (A-1)	Correlation Coefficient	0.174227	0.174227	0.338069	0.338069		0.13139	0.775602
RELION masked-corrected FSC	Resolution (A-1)	Correlation Coefficient	0.175871	0.175871	0.3289	0.3289		0.13179	0.774942
RELION masked-corrected FSC	Resolution (A-1)	Correlation Coefficient	0.177515	0.177515	0.323695	0.323695		0.13221	0.77468
RELION masked-corrected FSC	Resolution (A-1)	Correlation Coefficient	0.179158	0.179158	0.323647	0.323647		0.132607	0.776862
RELION masked-corrected FSC	Resolution (A-1)	Correlation Coefficient	0.180802	0.180802	0.333016	0.333016		0.133012	0.773667
RELION masked-corrected FSC	Resolution (A-1)	Correlation Coefficient	0.182446	0.182446	0.337621	0.337621		0.133394	0.7612
RELION masked-corrected FSC	Resolution (A-1)	Correlation Coefficient	0.184089	0.184089	0.340059	0.340059		0.133804	0.777258
RELION masked-corrected FSC	Resolution (A-1)	Correlation Coefficient	0.185733	0.185733	0.334948	0.334948		0.134187	0.765862
RELION masked-corrected FSC	Resolution (A-1)	Correlation Coefficient	0.187377	0.187377	0.328909	0.328909		0.134589	0.760455
RELION masked-corrected FSC	Resolution (A-1)	Correlation Coefficient	0.18902	0.18902	0.328821	0.328821		0.13498	0.778344
RELION masked-corrected FSC	Resolution (A-1)	Correlation Coefficient	0.190664	0.190664	0.345048	0.345048		0.13536	0.758694
RELION masked-corrected FSC	Resolution (A-1)	Correlation Coefficient	0.192308	0.192308	0.367132	0.367132		0.135748	0.770132
RELION masked-corrected FSC	Resolution (A-1)	Correlation Coefficient	0.193951	0.193951	0.387579	0.387579		0.136126	0.76917
RELION masked-corrected FSC	Resolution (A-1)	Correlation Coefficient	0.195595	0.195595	0.39628	0.39628		0.136504	0.762475
RELION masked-corrected FSC	Resolution (A-1)	Correlation Coefficient	0.197239	0.197239	0.395032	0.395032		0.136887	0.763792
RELION masked-corrected FSC	Resolution (A-1)	Correlation Coefficient	0.198882	0.198882	0.389732	0.389732		0.137253	0.769755
RELION masked-corrected FSC	Resolution (A-1)	Correlation Coefficient	0.200526	0.200526	0.38319	0.38319		0.137646	0.766758
RELION masked-corrected FSC	Resolution (A-1)	Correlation Coefficient	0.20217	0.20217	0.376148	0.376148		0.138006	0.750848
RELION masked-corrected FSC	Resolution (A-1)	Correlation Coefficient	0.203813	0.203813	0.371558	0.371558		0.13839	0.766527
RELION masked-corrected FSC	Resolution (A-1)	Correlation Coefficient	0.205457	0.205457	0.367686	0.367686		0.13874	0.752099
RELION masked-corrected FSC	Resolution (A-1)	Correlation Coefficient	0.207101	0.207101	0.367834	0.367834		0.13911	0.756915
RELION masked-corrected FSC	Resolution (A-1)	Correlation Coefficient	0.208744	0.208744	0.368343	0.368343		0.139488	0.754575
RELION masked-corrected FSC	Resolution (A-1)	Correlation Coefficient	0.210388	0.210388	0.371891	0.371891		0.139836	0.757274
RELION masked-corrected FSC	Resolution (A-1)	Correlation Coefficient	0.212032	0.212032	0.375787	0.375787		0.140205	0.742489
RELION masked-corrected FSC	Resolution (A-1)	Correlation Coefficient	0.213675	0.213675	0.374671	0.374671		0.140559	0.752959
RELION masked-corrected FSC	Resolution (A-1)	Correlation Coefficient	0.215319	0.215319	0.371578	0.371578		0.140905	0.754294
RELION masked-corrected FSC	Resolution (A-1)	Correlation Coefficient	0.216963	0.216963	0.356806	0.356806		0.141268	0.737854
RELION masked-corrected FSC	Resolution (A-1)	Correlation Coefficient	0.218606	0.218606	0.345871	0.345871		0.141631	0.748261
RELION masked-corrected FSC	Resolution (A-1)	Correlation Coefficient	0.22025	0.22025	0.328078	0.328078		0.141974	0.736446
RELION masked-corrected FSC	Resolution (A-1)	Correlation Coefficient	0.221893	0.221893	0.313754	0.313754		0.142325	0.740974
RELION masked-corrected FSC	Resolution (A-1)	Correlation Coefficient	0.223537	0.223537	0.300615	0.300615		0.142667	0.741918
RELION masked-corrected FSC	Resolution (A-1)	Correlation Coefficient	0.225181	0.225181	0.287435	0.287435		0.143024	0.744091
RELION masked-corrected FSC	Resolution (A-1)	Correlation Coefficient	0.226824	0.226824	0.277677	0.277677		0.143366	0.73082
RELION masked-corrected FSC	Resolution (A-1)	Correlation Coefficient	0.228468	0.228468	0.264981	0.264981		0.143695	0.736693
RELION masked-corrected FSC	Resolution (A-1)	Correlation Coefficient	0.230112	0.230112	0.250167	0.250167		0.144065	0.722891
RELION masked-corrected FSC	Resolution (A-1)	Correlation Coefficient	0.231755	0.231755	0.237208	0.237208		0.144389	0.72162
RELION masked-corrected FSC	Resolution (A-1)	Correlation Coefficient	0.233399	0.233399	0.217137	0.217137		0.144735	0.721845
RELION masked-corrected FSC	Resolution (A-1)	Correlation Coefficient	0.235043	0.235043	0.195488	0.195488		0.145071	0.719551
RELION masked-corrected FSC	Resolution (A-1)	Correlation Coefficient	0.236686	0.236686	0.175012	0.175012		0.145405	0.727732
RELION masked-corrected FSC	Resolution (A-1)	Correlation Coefficient	0.23833	0.23833	0.145848	0.145848		0.145729	0.720126
RELION masked-corrected FSC	Resolution (A-1)	Correlation Coefficient	0.239974	0.239974	0.123729	0.123729		0.146064	0.712458
RELION masked-corrected FSC	Resolution (A-1)	Correlation Coefficient	0.241617	0.241617	0.0980191	0.0980191		0.146405	0.712551
RELION masked-corrected FSC	Resolution (A-1)	Correlation Coefficient	0.243261	0.243261	0.0796025	0.0796025		0.146729	0.699011
RELION masked-corrected FSC	Resolution (A-1)	Correlation Coefficient	0.244905	0.244905	0.0650648	0.0650648		0.147059	0.709638
RELION masked-corrected FSC	Resolution (A-1)	Correlation Coefficient	0.246548	0.246548	0.0689517	0.0689517		0.147373	0.709176
RELION masked-corrected FSC	Resolution (A-1)	Correlation Coefficient	0.248192	0.248192	0.0754524	0.0754524		0.147701	0.72021
RELION masked-corrected FSC	Resolution (A-1)	Correlation Coefficient	0.249836	0.249836	0.0836238	0.0836238		0.148018	0.717858
RELION masked-corrected FSC	Resolution (A-1)	Correlation Coefficient	0.251479	0.251479	0.0889174	0.0889174		0.148348	0.708912
RELION masked-corrected FSC	Resolution (A-1)	Correlation Coefficient	0.253123	0.253123	0.0848284	0.0848284		0.148667	0.692798
RELION masked-corrected FSC	Resolution (A-1)	Correlation Coefficient	0.254767	0.254767	0.0733776	0.0733776		0.148984	0.699221
RELION masked-corrected FSC	Resolution (A-1)	Correlation Coefficient	0.25641	0.25641	0.0609276	0.0609276		0.149285	0.69802
RELION masked-corrected FSC	Resolution (A-1)	Correlation Coefficient	0.258054	0.258054	0.0492452	0.0492452		0.149628	0.710051
RELION masked-corrected FSC	Resolution (A-1)	Correlation Coefficient	0.259698	0.259698	0.0469752	0.0469752		0.149942	0.698274
RELION masked-corrected FSC	Resolution (A-1)	Correlation Coefficient	0.261341	0.261341	0.0485842	0.0485842		0.150248	0.697094
RELION masked-corrected FSC	Resolution (A-1)	Correlation Coefficient	0.262985	0.262985	0.0567929	0.0567929		0.15055	0.698659
RELION masked-corrected FSC	Resolution (A-1)	Correlation Coefficient	0.264629	0.264629	0.0679197	0.0679197		0.150876	0.682193
RELION masked-corrected FSC	Resolution (A-1)	Correlation Coefficient	0.266272	0.266272	0.072983	0.072983		0.151189	0.707629
RELION masked-corrected FSC	Resolution (A-1)	Correlation Coefficient	0.267916	0.267916	0.0717966	0.0717966		0.151484	0.689003
RELION masked-corrected FSC	Resolution (A-1)	Correlation Coefficient	0.26956	0.26956	0.0645311	0.0645311		0.151796	0.689778
RELION masked-corrected FSC	Resolution (A-1)	Correlation Coefficient	0.271203	0.271203	0.0524982	0.0524982		0.152107	0.681208
RELION masked-corrected FSC	Resolution (A-1)	Correlation Coefficient	0.272847	0.272847	0.0391407	0.0391407		0.152409	0.679621
RELION masked-corrected FSC	Resolution (A-1)	Correlation Coefficient	0.27449	0.27449	0.0265778	0.0265778		0.152718	0.678684
RELION masked-corrected FSC	Resolution (A-1)	Correlation Coefficient	0.276134	0.276134	0.0129668	0.0129668		0.153015	0.677801
RELION masked-corrected FSC	Resolution (A-1)	Correlation Coefficient	0.277778	0.277778	0.009315	0.009315		0.153309	0.672611
RELION masked-corrected FSC	Resolution (A-1)	Correlation Coefficient	0.279421	0.279421	0.00564161	0.00564161		0.153616	0.67611
RELION masked-corrected FSC	Resolution (A-1)	Correlation Coefficient	0.281065	0.281065	0.0129761	0.0129761		0.153917	0.66748
RELION masked-corrected FSC	Resolution (A-1)	Correlation Coefficient	0.282709	0.282709	0.0150378	0.0150378		0.154216	0.673609
RELION masked-corrected FSC	Resolution (A-1)	Correlation Coefficient	0.284352	0.284352	0.0236084	0.0236084		0.154518	0.671034
RELION masked-corrected FSC	Resolution (A-1)	Correlation Coefficient	0.285996	0.285996	0.0205976	0.0205976		0.154801	0.669377
RELION masked-corrected FSC	Resolution (A-1)	Correlation Coefficient	0.28764	0.28764	0.0200882	0.0200882		0.155114	0.666721
RELION masked-corrected FSC	Resolution (A-1)	Correlation Coefficient	0.289283	0.289283	0.0154822	0.0154822		0.155393	0.667313
RELION masked-corrected FSC	Resolution (A-1)	Correlation Coefficient	0.290927	0.290927	0.011492	0.011492		0.155688	0.66629
RELION masked-corrected FSC	Resolution (A-1)	Correlation Coefficient	0.292571	0.292571	0.0153489	0.0153489		0.155979	0.664723
RELION masked-corrected FSC	Resolution (A-1)	Correlation Coefficient	0.294214	0.294214	0.017972	0.017972		0.15626	0.672368
RELION masked-corrected FSC	Resolution (A-1)	Correlation Coefficient	0.295858	0.295858	0.0221616	0.0221616		0.156571	0.670168
RELION masked-corrected FSC	Resolution (A-1)	Correlation Coefficient	0.297502	0.297502	0.0251152	0.0251152		0.156846	0.664577
RELION masked-corrected FSC	Resolution (A-1)	Correlation Coefficient	0.299145	0.299145	0.0215919	0.0215919		0.157124	0.666157
RELION masked-corrected FSC	Resolution (A-1)	Correlation Coefficient	0.300789	0.300789	0.0152606	0.0152606		0.157405	0.666508
RELION masked-corrected FSC	Resolution (A-1)	Correlation Coefficient	0.302433	0.302433	0.00694518	0.00694518		0.157705	0.651848
RELION masked-corrected FSC	Resolution (A-1)	Correlation Coefficient	0.304076	0.304076	0.000705213	0.000705213		0.157979	0.658808
RELION masked-corrected FSC	Resolution (A-1)	Correlation Coefficient	0.30572	0.30572	-0.000516978	-0.000516978		0.158253	0.654019
RELION masked-corrected FSC	Resolution (A-1)	Correlation Coefficient	0.307364	0.307364	0.00097087	0.00097087		0.158551	0.655203
RELION masked-corrected FSC	Resolution (A-1)	Correlation Coefficient	0.309007	0.309007	0.0086193	0.0086193		0.158823	0.651569
RELION masked-corrected FSC	Resolution (A-1)	Correlation Coefficient	0.310651	0.310651	0.0182394	0.0182394		0.159104	0.6531
RELION masked-corrected FSC	Resolution (A-1)	Correlation Coefficient	0.312295	0.312295	0.0222693	0.0222693		0.159384	0.658574
RELION masked-corrected FSC	Resolution (A-1)	Correlation Coefficient	0.313938	0.313938	0.022177	0.022177		0.159655	0.649556
RELION masked-corrected FSC	Resolution (A-1)	Correlation Coefficient	0.315582	0.315582	0.0132107	0.0132107		0.159948	0.663138
RELION masked-corrected FSC	Resolution (A-1)	Correlation Coefficient	0.317226	0.317226	0.00733715	0.00733715		0.160221	0.659718
RELION masked-corrected FSC	Resolution (A-1)	Correlation Coefficient	0.318869	0.318869	-0.00112338	-0.00112338		0.16049	0.687982
RELION masked-corrected FSC	Resolution (A-1)	Correlation Coefficient	0.320513	0.320513	-0.0072601	-0.0072601		0.160759	0.667641
RELION masked-corrected FSC	Resolution (A-1)	Correlation Coefficient	0.322156	0.322156	-0.0114775	-0.0114775		0.161061	0.664273
RELION masked-corrected FSC	Resolution (A-1)	Correlation Coefficient	0.3238	0.3238	-0.0142206	-0.0142206		0.161296	0.676597
RELION masked-corrected FSC	Resolution (A-1)	Correlation Coefficient	0.325444	0.325444	-0.0172206	-0.0172206		0.161589	0.664256
RELION masked-corrected FSC	Resolution (A-1)	Correlation Coefficient	0.327087	0.327087	-0.0215844	-0.0215844		0.161863	0.656668
RELION masked-corrected FSC	Resolution (A-1)	Correlation Coefficient	0.328731	0.328731	-0.0279638	-0.0279638		0.162123	0.668928
RELION masked-corrected FSC	Resolution (A-1)	Correlation Coefficient	0.330375	0.330375	-0.0282737	-0.0282737		0.162394	0.666427
RELION masked-corrected FSC	Resolution (A-1)	Correlation Coefficient	0.332018	0.332018	-0.025829	-0.025829		0.162664	0.666462
RELION masked-corrected FSC	Resolution (A-1)	Correlation Coefficient	0.333662	0.333662	-0.0153239	-0.0153239		0.162923	0.674836
RELION masked-corrected FSC	Resolution (A-1)	Correlation Coefficient	0.335306	0.335306	0.00108471	0.00108471		0.163194	0.666842
RELION masked-corrected FSC	Resolution (A-1)	Correlation Coefficient	0.336949	0.336949	0.014045	0.014045		0.163459	0.682208
RELION masked-corrected FSC	Resolution (A-1)	Correlation Coefficient	0.338593	0.338593	0.0157298	0.0157298		0.163723	0.6744
RELION masked-corrected FSC	Resolution (A-1)	Correlation Coefficient	0.340237	0.340237	0.00964179	0.00964179		0.163987	0.677208
RELION masked-corrected FSC	Resolution (A-1)	Correlation Coefficient	0.34188	0.34188	-0.00523652	-0.00523652		0.16425	0.665259
RELION masked-corrected FSC	Resolution (A-1)	Correlation Coefficient	0.343524	0.343524	-0.0132612	-0.0132612		0.164505	0.680428
RELION masked-corrected FSC	Resolution (A-1)	Correlation Coefficient	0.345168	0.345168	-0.0175322	-0.0175322		0.164768	0.671889
RELION masked-corrected FSC	Resolution (A-1)	Correlation Coefficient	0.346811	0.346811	-0.0155759	-0.0155759		0.165043	0.67724
RELION masked-corrected FSC	Resolution (A-1)	Correlation Coefficient	0.348455	0.348455	-0.00942187	-0.00942187		0.165292	0.689158
RELION masked-corrected FSC	Resolution (A-1)	Correlation Coefficient	0.350099	0.350099	-0.00487526	-0.00487526		0.165534	0.674828
RELION masked-corrected FSC	Resolution (A-1)	Correlation Coefficient	0.351742	0.351742	0.00476508	0.00476508		0.165807	0.677326
RELION masked-corrected FSC	Resolution (A-1)	Correlation Coefficient	0.353386	0.353386	0.00665135	0.00665135		0.166074	0.671869
RELION masked-corrected FSC	Resolution (A-1)	Correlation Coefficient	0.35503	0.35503	0.00736749	0.00736749		0.166319	0.672736
RELION masked-corrected FSC	Resolution (A-1)	Correlation Coefficient	0.356673	0.356673	0.00550799	0.00550799		0.166562	0.665653
RELION masked-corrected FSC	Resolution (A-1)	Correlation Coefficient	0.358317	0.358317	-0.000234834	-0.000234834		0.166821	0.681577
RELION masked-corrected FSC	Resolution (A-1)	Correlation Coefficient	0.359961	0.359961	-0.00151938	-0.00151938		0.167078	0.671151
RELION masked-corrected FSC	Resolution (A-1)	Correlation Coefficient	0.361604	0.361604	-0.00362696	-0.00362696		0.167338	0.688045
RELION masked-corrected FSC	Resolution (A-1)	Correlation Coefficient	0.363248	0.363248	-0.00242531	-0.00242531		0.16758	0.669674
RELION masked-corrected FSC	Resolution (A-1)	Correlation Coefficient	0.364892	0.364892	-0.00138212	-0.00138212		0.167833	0.659041
RELION masked-corrected FSC	Resolution (A-1)	Correlation Coefficient	0.366535	0.366535	-0.00259598	-0.00259598		0.168076	0.669293
RELION masked-corrected FSC	Resolution (A-1)	Correlation Coefficient	0.368179	0.368179	-0.00576736	-0.00576736		0.168338	0.670981
RELION masked-corrected FSC	Resolution (A-1)	Correlation Coefficient	0.369822	0.369822	-0.00899901	-0.00899901		0.168593	0.692079
								0.168825	0.679009
								0.169081	0.662056
								0.169322	0.67397
								0.169576	0.661219
								0.169814	0.662268
								0.170069	0.660153
								0.170291	0.660986
								0.170545	0.656148
								0.17079	0.663274
								0.171043	0.643016
								0.171265	0.650802
								0.171516	0.650236
								0.171766	0.657556
								0.171996	0.647041
								0.172239	0.654533
								0.172474	0.644959
								0.172717	0.627165
								0.172936	0.639282
								0.173179	0.648437
								0.173404	0.635621
								0.173653	0.630602
								0.17387	0.63328
								0.174118	0.642973
								0.174351	0.626261
								0.174584	0.627832
								0.1748	0.629135
								0.17504	0.638825
								0.175271	0.634627
								0.17551	0.64506
								0.175731	0.639221
								0.175963	0.627372
								0.176186	0.624704
								0.176431	0.631253
								0.176638	0.632067
								0.176865	0.622739
								0.177096	0.647951
								0.177317	0.643433
								0.177549	0.632716
								0.177781	0.644494
								0.177986	0.647318
								0.178207	0.631824
								0.178441	0.630463
								0.178659	0.657529
								0.178887	0.646414
								0.179106	0.651077
								0.179339	0.638498
								0.179535	0.64985
								0.179761	0.648891
								0.179975	0.646134
								0.180203	0.647235
								0.180428	0.64958
								0.18063	0.659256
								0.180847	0.6442
								0.181056	0.648481
								0.181281	0.663007
								0.181503	0.659519
								0.181704	0.651435
								0.181915	0.668017
								0.182127	0.6619
								0.182349	0.66152
								0.182572	0.677728
								0.182771	0.66723
								0.182978	0.66588
								0.183192	0.686067
								0.183398	0.682221
								0.183627	0.667099
								0.183832	0.675358
								0.184038	0.684702
								0.184236	0.680015
								0.184449	0.68448
								0.184654	0.683586
								0.184862	0.687622
								0.18507	0.701196
								0.185274	0.687967
								0.185478	0.685241
								0.185682	0.698875
								0.1859	0.683734
								0.186104	0.689072
								0.186292	0.683836
								0.186495	0.696669
								0.186703	0.693967
								0.186915	0.690086
								0.187124	0.698517
								0.187312	0.708959
								0.187506	0.697927
								0.187714	0.692413
								0.18791	0.704341
								0.188111	0.705221
								0.188312	0.710241
								0.188514	0.694577
								0.188706	0.709405
								0.188913	0.713762
								0.189099	0.703219
								0.189306	0.714181
								0.189492	0.710554
								0.189705	0.718141
								0.18989	0.718385
								0.190082	0.714222
								0.190283	0.721006
								0.19048	0.731073
								0.190685	0.719029
								0.190869	0.709039
								0.191068	0.716461
								0.191265	0.729523
								0.191442	0.738532
								0.191639	0.719299
								0.191836	0.721836
								0.192027	0.743532
								0.19221	0.721302
								0.192413	0.725738
								0.192602	0.735501
								0.192792	0.72715
								0.192981	0.717166
								0.193163	0.735308
								0.193372	0.743224
								0.193547	0.738843
								0.193742	0.730445
								0.193937	0.744239
								0.194125	0.732722
								0.194299	0.736047
								0.194494	0.74534
								0.194667	0.738177
								0.194855	0.751007
								0.195049	0.747925
								0.195236	0.734418
								0.195422	0.743503
								0.195614	0.740972
								0.195781	0.741929
								0.195969	0.749282
								0.196154	0.741614
								0.196339	0.738825
								0.196528	0.744793
								0.196697	0.742226
								0.196889	0.754986
								0.197061	0.753071
								0.197273	0.753112
								0.197437	0.736767
								0.197608	0.725536
								0.197793	0.73724
								0.19797	0.743556
								0.198154	0.763883
								0.198338	0.747462
								0.198508	0.7599
								0.198699	0.763056
								0.198882	0.740978
								0.199052	0.739943
								0.199235	0.747301
								0.199398	0.75201
								0.199567	0.750625
								0.199757	0.745273
								0.199939	0.749892
								0.200121	0.749292
								0.20029	0.748986
								0.200459	0.745412
								0.20064	0.754026
								0.200829	0.748497
								0.200997	0.749971
								0.201178	0.745423
								0.201346	0.749978
								0.201507	0.756999
								0.201688	0.754287
								0.201862	0.747913
								0.202043	0.752683
								0.202223	0.736719
								0.202383	0.750362
								0.20255	0.739141
								0.202717	0.752534
								0.202897	0.734533
								0.203076	0.746118
								0.203242	0.748461
								0.203414	0.752376
								0.203581	0.752088
								0.203767	0.743286
								0.203926	0.747735
								0.204098	0.744731
								0.204263	0.753587
								0.204429	0.748373
								0.204594	0.746105
								0.204772	0.75483
								0.20493	0.748384
								0.205108	0.743308
								0.205273	0.740693
								0.20545	0.744318
								0.205621	0.753732
								0.205779	0.738274
								0.205949	0.744929
								0.206113	0.741065
								0.206271	0.747576
								0.206434	0.746233
								0.206611	0.746883
								0.206771	0.741217
								0.206949	0.74441
								0.207101	0.744962
								0.20727	0.751419
								0.207426	0.743843
								0.207583	0.750904
								0.207758	0.746464
								0.207921	0.741842
								0.208096	0.746655
								0.208245	0.752201
								0.208407	0.755263
								0.208582	0.7506
								0.208751	0.753909
								0.208906	0.732711
								0.209061	0.742301
								0.209229	0.746685
								0.20939	0.75804
								0.209545	0.750785
								0.209702	0.740559
								0.209854	0.748122
								0.210034	0.753924
								0.210189	0.738347
								0.210356	0.752977
								0.21051	0.749276
								0.210664	0.743061
								0.210829	0.748897
								0.210976	0.763823
								0.211144	0.74883
								0.211298	0.741018
								0.211464	0.753844
								0.211623	0.75739
								0.211777	0.733175
								0.21193	0.746038
								0.212089	0.75298
								0.212246	0.760872
								0.212394	0.756543
								0.212566	0.743923
								0.212718	0.752229
								0.212864	0.742393
								0.213027	0.74171
								0.213175	0.750126
								0.213346	0.737035
								0.213485	0.753607
								0.213663	0.747632
								0.213814	0.740023
								0.213966	0.755775
								0.214117	0.744182
								0.214269	0.746535
								0.21442	0.74776
								0.214577	0.74685
								0.214722	0.747893
								0.214886	0.747811
								0.21503	0.743266
								0.215193	0.744684
								0.215345	0.751305
								0.215494	0.746884
								0.215645	0.73256
								0.215787	0.749304
								0.215945	0.749728
								0.216114	0.73712
								0.216245	0.742597
								0.2164	0.734936
								0.216551	0.732059
								0.216701	0.742896
								0.21685	0.738569
								0.217	0.739422
								0.217149	0.740227
								0.217307	0.760225
								0.217448	0.722369
								0.217602	0.73964
								0.217739	0.730188
								0.217894	0.739089
								0.218043	0.736601
								0.218192	0.728117
								0.218359	0.74136
								0.218501	0.72363
								0.218637	0.738278
								0.218798	0.724643
								0.218932	0.740003
								0.219081	0.732813
								0.219229	0.726891
								0.219371	0.729179
								0.219519	0.730559
								0.219673	0.728046
								0.219814	0.717163
								0.219961	0.734315
								0.22011	0.718366
								0.220256	0.70899
								0.220403	0.714689
								0.22055	0.725265
								0.220689	0.718132
								0.220844	0.716469
								0.220978	0.722718
								0.221125	0.712159
								0.221275	0.71646
								0.221418	0.706534
								0.221558	0.712611
								0.221705	0.702467
								0.221851	0.722566
								0.222003	0.697462
								0.222143	0.706896
								0.222283	0.707231
								0.222423	0.711671
								0.222556	0.708102
								0.222699	0.711133
								0.222841	0.710648
								0.22299	0.709738
								0.223132	0.708449
								0.223265	0.706612
								0.223416	0.70995
								0.223561	0.705491
								0.223694	0.706039
								0.223836	0.707205
								0.223978	0.690987
								0.224129	0.701548
								0.224261	0.695078
								0.224412	0.697714
								0.224538	0.698055
								0.224682	0.701564
								0.224826	0.682245
								0.224964	0.697415
								0.225103	0.714981
								0.225241	0.681322
								0.225379	0.6992
								0.225522	0.675969
								0.225666	0.695474
								0.225798	0.700756
								0.225929	0.683923
								0.226067	0.704778
								0.22621	0.700118
								0.226353	0.695681
								0.226497	0.69783
								0.226634	0.69846
								0.226765	0.691661
								0.226908	0.666621
								0.227045	0.676425
								0.227187	0.691923
								0.227306	0.698829
								0.227449	0.685681
								0.22758	0.678126
								0.227716	0.692578
								0.227858	0.679539
								0.227995	0.68604
								0.228137	0.68591
								0.228261	0.693782
								0.228397	0.680134
								0.228545	0.686163
								0.228669	0.675511
								0.228811	0.684031
								0.228947	0.67265
								0.229064	0.663388
								0.229218	0.689986
								0.229341	0.687046
								0.229483	0.678622
								0.229606	0.686246
								0.229753	0.672906
								0.229883	0.674224
								0.230025	0.684654
								0.230164	0.664018
								0.230282	0.680169
								0.230411	0.665151
								0.230543	0.659394
								0.23068	0.662562
								0.230821	0.670124
								0.230944	0.669379
								0.231078	0.673849
								0.231207	0.655355
								0.231341	0.676161
								0.231481	0.653906
								0.23161	0.650227
								0.231738	0.659493
								0.23186	0.654844
								0.232012	0.657021
								0.232134	0.654583
								0.232274	0.652001
								0.232407	0.649291
								0.232518	0.645451
								0.232645	0.626451
								0.232785	0.64828
								0.232918	0.64107
								0.23304	0.660216
								0.233179	0.656159
								0.233312	0.663703
								0.23344	0.62848
								0.233573	0.619946
								0.233688	0.625326
								0.233821	0.621696
								0.233954	0.641761
								0.234083	0.618622
								0.234214	0.625583
								0.234346	0.632344
								0.234467	0.6219
								0.234594	0.641313
								0.234726	0.634984
								0.234865	0.618209
								0.23498	0.613703
								0.235108	0.621539
								0.235244	0.61822
								0.235364	0.59859
								0.235498	0.611099
								0.235622	0.604106
								0.235737	0.614535
								0.235878	0.617091
								0.236012	0.614926
								0.236144	0.603575
								0.236253	0.589328
								0.236378	0.588954
								0.236509	0.581698
								0.236629	0.573803
								0.236766	0.611772
								0.236889	0.591264
								0.237006	0.587247
								0.237143	0.575435
								0.237263	0.556476
								0.237387	0.564703
								0.237518	0.579596
								0.237632	0.567489
								0.237763	0.581657
								0.237883	0.577092
								0.238018	0.572314
								0.238149	0.566228
								0.238268	0.564627
								0.238393	0.570442
								0.238517	0.565745
								0.23863	0.562473
								0.23876	0.548522
								0.238896	0.552012
								0.239015	0.54662
								0.239128	0.533337
								0.239252	0.55516
								0.239376	0.540576
								0.239506	0.539361
								0.239624	0.530734
								0.239743	0.56558
								0.23987	0.534834
								0.239996	0.532685
								0.240114	0.5309
								0.240249	0.528877
								0.240367	0.515425
								0.24048	0.543523
								0.240603	0.543465
								0.240727	0.51754
								0.240854	0.533568
								0.240968	0.523123
								0.241097	0.516373
								0.241214	0.498507
								0.241332	0.506966
								0.241461	0.5298
								0.241595	0.51367
								0.241708	0.512113
								0.241824	0.514542
								0.241936	0.518561
								0.242064	0.486951
								0.242181	0.506543
								0.242298	0.501019
								0.242421	0.509847
								0.242538	0.494846
								0.242666	0.513263
								0.242789	0.492956
								0.242916	0.492017
								0.243022	0.473798
								0.243133	0.498085
								0.243271	0.496312
								0.243383	0.485464
								0.243494	0.489565
								0.243622	0.4783
								0.243733	0.491585
								0.243865	0.469502
								0.243982	0.487917
								0.244087	0.490885
								0.244217	0.489228
								0.244336	0.462638
								0.244446	0.492257
								0.244562	0.475975
								0.244688	0.474538
								0.244816	0.470406
								0.244927	0.484855
								0.245043	0.472063
								0.245164	0.453881
								0.245268	0.492058
								0.24539	0.476431
								0.245505	0.482038
								0.245621	0.450764
								0.245742	0.451301
								0.245857	0.453249
								0.245972	0.462668
								0.246099	0.471097
								0.246208	0.452808
								0.246335	0.450101
								0.24645	0.464635
								0.246559	0.446402
								0.246685	0.467122
								0.246795	0.434898
								0.246921	0.443518
								0.247023	0.442074
								0.247145	0.4571
								0.247254	0.446163
								0.247363	0.438665
								0.247494	0.420384
								0.247609	0.458413
								0.247718	0.424462
								0.247827	0.410644
								0.247947	0.427619
								0.248061	0.42196
								0.248187	0.426092
								0.248295	0.4236
								0.24841	0.406681
								0.248524	0.432607
								0.248638	0.42443
								0.248757	0.422384
								0.248866	0.412944
								0.24898	0.419923
								0.249088	0.413405
								0.249201	0.424315
								0.249321	0.408594
								0.249431	0.41459
								0.249549	0.414218
								0.249668	0.375823
								0.249776	0.38806
								0.249895	0.407416
								0.250009	0.414581
								0.250111	0.378546
								0.250225	0.394262
								0.250343	0.385295
								0.250451	0.383024
								0.250561	0.390283
								0.250679	0.367698
								0.250796	0.402378
								0.250904	0.391257
								0.251012	0.390457
								0.251135	0.38362
								0.251243	0.385764
								0.25135	0.356071
								0.251477	0.38511
								0.251576	0.373123
								0.251693	0.374565
								0.251798	0.380325
								0.251909	0.393814
								0.252016	0.378876
								0.252132	0.374258
								0.252247	0.376396
								0.252353	0.369794
								0.252466	0.360617
								0.252573	0.33684
								0.252685	0.314457
								0.252792	0.369384
								0.252899	0.354547
								0.253023	0.35963
								0.253129	0.354006
								0.253236	0.368203
								0.253347	0.369915
								0.253459	0.337888
								0.253576	0.347252
								0.253681	0.345898
								0.253789	0.339507
								0.253896	0.356291
								0.254007	0.357109
								0.254108	0.324435
								0.254231	0.321599
								0.254342	0.364503
								0.254448	0.347699
								0.254554	0.349817
								0.254666	0.350732
								0.254772	0.336124
								0.254879	0.339868
								0.254984	0.35315
								0.25509	0.34581
								0.255203	0.341614
								0.255317	0.352062
								0.255423	0.327845
								0.255532	0.352176
								0.25564	0.344074
								0.255746	0.349135
								0.255851	0.345997
								0.255962	0.325632
								0.256076	0.309039
								0.256184	0.340169
								0.256294	0.333945
								0.256397	0.344839
								0.2565	0.354285
								0.25661	0.351008
								0.256716	0.345789
								0.256821	0.346838
								0.256934	0.338384
								0.257031	0.320642
								0.257144	0.324372
								0.257252	0.334064
								0.257356	0.339778
								0.257455	0.351332
								0.257572	0.340694
								0.257682	0.328752
								0.257782	0.336279
								0.257892	0.342984
								0.258012	0.363798
								0.258106	0.338817
								0.258216	0.344265
								0.258326	0.328123
								0.258415	0.327749
								0.258525	0.319521
								0.258625	0.343716
								0.258739	0.348561
								0.258847	0.328987
								0.258953	0.338241
								0.259061	0.32376
								0.259164	0.342418
								0.259265	0.350752
								0.25937	0.31369
								0.259478	0.340393
								0.259578	0.351029
								0.259698	0.345204
								0.259786	0.347844
								0.259891	0.358766
								0.259999	0.341363
								0.260104	0.34336
								0.260207	0.337816
								0.260316	0.35682
								0.260409	0.327184
								0.260518	0.337789
								0.260619	0.342077
								0.260731	0.337135
								0.260829	0.350059
								0.260943	0.326603
								0.261052	0.33214
								0.26114	0.337402
								0.261243	0.348075
								0.261357	0.31662
								0.26145	0.346712
								0.261563	0.354041
								0.261677	0.325604
								0.261767	0.322065
								0.261863	0.324212
								0.261966	0.328973
								0.262067	0.334345
								0.262177	0.323958
								0.262275	0.326599
								0.262383	0.354822
								0.262481	0.318127
								0.262593	0.311755
								0.262687	0.34728
								0.26279	0.335743
								0.262887	0.344298
								0.263005	0.343577
								0.263107	0.314314
								0.2632	0.328959
								0.263298	0.330107
								0.263406	0.331192
								0.263505	0.327675
								0.263606	0.356997
								0.263711	0.324487
								0.263811	0.340828
								0.263913	0.309318
								0.26402	0.347519
								0.264118	0.327305
								0.264205	0.325402
								0.264317	0.351841
								0.264419	0.293902
								0.264516	0.347061
								0.264634	0.312834
								0.26472	0.323887
								0.26483	0.32387
								0.264919	0.311519
								0.265037	0.314421
								0.265128	0.320762
								0.26522	0.307633
								0.265327	0.327729
								0.265424	0.294412
								0.26553	0.333427
								0.265627	0.324857
								0.265726	0.298238
								0.265825	0.29465
								0.265932	0.339844
								0.266023	0.290867
								0.266135	0.315178
								0.266227	0.273402
								0.266323	0.299796
								0.266424	0.295241
								0.266521	0.297075
								0.266627	0.297792
								0.266723	0.314794
								0.26683	0.311977
								0.266921	0.301658
								0.267016	0.288896
								0.267118	0.312943
								0.267214	0.304388
								0.26732	0.296195
								0.267411	0.29682
								0.267517	0.278233
								0.267613	0.309026
								0.267714	0.288065
								0.267815	0.292686
								0.267916	0.293902
								0.268002	0.302449
								0.268102	0.306148
								0.268203	0.275671
								0.268308	0.314211
								0.268404	0.264378
								0.268505	0.272227
								0.268601	0.280365
								0.268696	0.299314
								0.268787	0.286809
								0.268897	0.311734
								0.268983	0.300126
								0.269088	0.2809
								0.269188	0.282179
								0.269284	0.297005
								0.269374	0.301003
								0.269489	0.298105
								0.26958	0.285952
								0.269673	0.255474
								0.269775	0.251713
								0.269865	0.271765
								0.269954	0.28453
								0.270059	0.247533
								0.27015	0.298036
								0.270245	0.273093
								0.27035	0.27387
								0.27045	0.285775
								0.270535	0.278298
								0.270645	0.271878
								0.270735	0.284671
								0.270829	0.259847
								0.270929	0.269854
								0.271024	0.267256
								0.271123	0.251987
								0.271223	0.277369
								0.271323	0.248501
								0.271407	0.256679
								0.271507	0.282681
								0.271601	0.279503
								0.271695	0.252824
								0.271785	0.26507
								0.2719	0.258321
								0.271984	0.274812
								0.272078	0.26541
								0.272168	0.230578
								0.272277	0.252273
								0.272366	0.248919
								0.272455	0.261117
								0.272555	0.265443
								0.272654	0.268622
								0.272743	0.236676
								0.272844	0.261363
								0.272932	0.242716
								0.27303	0.235763
								0.273132	0.248944
								0.273213	0.249743
								0.273312	0.236816
								0.273411	0.254621
								0.273504	0.244705
								0.273588	0.23321
								0.273687	0.253175
								0.273786	0.234541
								0.27388	0.247389
								0.273978	0.252917
								0.274067	0.245644
								0.274156	0.244893
								0.274266	0.239236
								0.274353	0.224206
								0.274451	0.234807
								0.27454	0.212165
								0.274631	0.227323
								0.274727	0.237116
								0.27481	0.209975
								0.274921	0.218355
								0.275007	0.220205
								0.2751	0.222335
								0.275203	0.230923
								0.275282	0.234915
								0.27538	0.201878
								0.275478	0.249529
								0.275566	0.211487
								0.275664	0.180119
								0.275752	0.21098
								0.27585	0.225871
								0.275938	0.20939
								0.276031	0.22512
								0.276124	0.204752
								0.276217	0.192633
								0.27631	0.198289
								0.276398	0.205191
								0.276501	0.224737
								0.276579	0.213402
								0.276686	0.212709
								0.276769	0.190406
								0.276862	0.174458
								0.276953	0.167116
								0.277042	0.200052
								0.27714	0.211724
								0.277236	0.170208
								0.27732	0.203726
								0.277408	0.182745
								0.277505	0.201188
								0.277603	0.183855
								0.277685	0.186918
								0.277797	0.187497
								0.277878	0.196803
								0.277967	0.195401
								0.27806	0.164568
								0.278147	0.165273
								0.278243	0.186247
								0.278327	0.178481
								0.278421	0.15202
								0.278511	0.142808
								0.278603	0.159405
								0.27869	0.212391
								0.278787	0.147265
								0.278876	0.170903
								0.278976	0.130849
								0.279063	0.162284
								0.279151	0.119667
								0.279233	0.158961
								0.27933	0.171707
								0.279426	0.139387
								0.279508	0.14017
								0.2796	0.126939
								0.279687	0.159885
								0.279779	0.162986
								0.279875	0.134298
								0.279962	0.141478
								0.280049	0.14221
								0.280145	0.115936
								0.280237	0.128455
								0.280322	0.161309
								0.280411	0.112078
								0.280507	0.13873
								0.280589	0.126429
								0.28068	0.138798
								0.280777	0.121486
								0.280858	0.127429
								0.28095	0.131678
								0.281046	0.12633
								0.281137	0.119028
								0.281219	0.119738
								0.281307	0.0834549
								0.281396	0.105518
								0.281488	0.115481
								0.281584	0.0953339
								0.281665	0.109845
								0.281756	0.0842382
								0.281843	0.118142
								0.281929	0.112368
								0.282025	0.0688563
								0.282111	0.123572
								0.282197	0.0798885
								0.282293	0.0908487
								0.282379	0.116855
								0.282465	0.0890923
								0.282546	0.0948375
								0.282651	0.0947449
								0.282733	0.0730779
								0.282814	0.0855645
								0.282909	0.0920365
								0.283	0.0755181
								0.283091	0.0855727
								0.283172	0.0751873
								0.283259	0.0818874
								0.283348	0.0553533
								0.283439	0.0650713
								0.28352	0.072314
								0.283615	0.052544
								0.283701	0.0610209
								0.283791	0.0586863
								0.283873	0.0720141
								0.283966	0.0698074
								0.284044	0.0638744
								0.284137	0.0525615
								0.284223	0.071594
								0.284314	0.0579123
								0.2844	0.0205306
								0.2845	0.0555206
								0.284576	0.069025
								0.284661	0.0613586
								0.284756	0.0401408
								0.28483	0.0728802
								0.284927	0.0479538
								0.285012	0.0487857
								0.285097	0.0391723
								0.285186	0.015079
								0.285272	0.0342967
								0.285358	0.0192789
								0.285452	0.0379897
								0.285532	0.0327511
								0.285613	0.0143541
								0.285703	0.0417363
								0.285793	0.0286957
								0.285887	0.0170426
								0.285968	0.0370174
								0.286057	-0.00156168
								0.286133	0.0301241
								0.286232	0.0195419
								0.286303	0.0060668
								0.286402	0.00634174
								0.286477	-0.00132552
								0.286567	-0.00448203
								0.286657	0.0218331
								0.286741	0.00745495
								0.286817	-0.00178212
								0.286911	0.00867526
								0.287	0.0061156
								0.28708	0.00041589
								0.28717	0.00636893
								0.287264	0.00138887
								0.287344	-0.00401355
								0.287433	0.00728689
								0.287513	-0.00454269
								0.287597	0.0206064
								0.287687	-0.0167227
								0.287762	-0.00268829
								0.287851	-0.0170749
								0.28794	0.00239114
								0.288025	-0.0346622
								0.288114	0.00433488
								0.288198	-0.0307841
								0.288278	-0.00527194
								0.288362	-0.0307
								0.288446	-0.0033266
								0.28854	-0.0242012
								0.28862	-0.0412627
								0.288704	-0.0194127
								0.288783	-0.0158553
								0.288877	-0.033896
								0.288956	-0.00270852
								0.289047	-0.052037
								0.289125	-0.0145119
								0.289218	-0.0356301
								0.289301	-0.0244386
								0.289386	-0.0388539
								0.28947	-0.0221693
								0.289554	-0.00967158
								0.289629	-0.0025806
								0.289716	-0.042393
								0.289797	-0.0398095
								0.28989	-0.00874444
								0.289964	-0.00759057
								0.290053	-0.0399408
								0.290132	-0.041565
								0.29022	-0.00148568
								0.290304	-0.0488572
								0.290393	-0.0201533
								0.290467	-0.0453991
								0.290565	-0.0242798
								0.290639	-0.0225307
								0.290727	-0.03495
								0.290811	-0.042065
								0.290895	-0.0141572
								0.290973	-0.0388979
								0.291062	-0.016649
								0.291136	-0.0499329
								0.291229	-0.0360723
								0.291305	-0.00840253
								0.291391	-0.0233257
								0.29147	-0.02601
								0.291558	-0.042822
								0.291637	-0.00977461
								0.291725	-0.0195337
								0.291812	0.00480055
								0.291896	-0.0206881
								0.29197	-0.00122484
								0.292058	-0.0288434
								0.292136	-0.0248672
								0.292224	-0.0243454
								0.292303	-0.0314578
								0.292391	-0.0531751
								0.292469	-0.0391298
								0.292561	-0.0156514
								0.29264	-0.025623
								0.292718	-0.0140178
								0.292801	-0.0155994
								0.292884	-0.0231387
								0.292965	-0.034127
								0.293046	-0.0196003
								0.293133	0.0123389
								0.293216	-0.0037194
								0.293295	-0.0327375
								0.293378	-0.0326195
								0.293456	-0.01848
								0.293534	-0.0139608
								0.293612	-0.0213487
								0.293704	-0.0214381
								0.293782	-0.0245638
								0.29387	0.0011738
								0.293957	-0.0471335
								0.29404	0.00613074
								0.294119	-0.00989176
								0.294201	-0.0255207
								0.294274	-0.0122684
								0.29436	-0.0196231
								0.294441	-0.0217532
								0.294513	0.0106799
								0.294604	-0.0224522
								0.294682	-0.0340065
								0.294769	0.0241959
								0.294847	-0.0123159
								0.294925	-0.00694245
								0.295007	0.00348701
								0.29509	-0.0137666
								0.295172	-0.0229852
								0.295259	-0.0254693
								0.295332	-0.015451
								0.295414	0.0104319
								0.295497	-0.0308575
								0.295579	0.0287953
								0.295658	0.0266317
								0.295735	-0.0229108
								0.295825	0.00192059
								0.295899	0.0111501
								0.295981	-0.000399556
								0.296063	-0.00544163
								0.296141	0.0122703
								0.296228	-0.00139661
								0.29631	0.0149679
								0.296387	-0.0155846
								0.296465	0.0334416
								0.296537	-0.00276001
								0.296629	-0.00104963
								0.296701	-0.0106924
								0.296783	0.00250023
								0.296865	0.00822454
								0.296943	-0.00586525
								0.297029	0.00298974
								0.297103	0.0025983
								0.297184	-0.0236543
								0.297265	-0.022202
								0.297343	-0.00148082
								0.297429	0.00638884
								0.297511	0.0163071
								0.297583	0.0103584
								0.29767	0.00416078
								0.297742	0.0173322
								0.297833	0.0148254
								0.297905	0.0141651
								0.297983	-0.00336785
								0.298064	-0.0435588
								0.298137	0.0236859
								0.298227	0.000405215
								0.298301	0.00963832
								0.298377	0.0222753
								0.298458	0.0195674
								0.29854	-0.0301766
								0.298626	-0.0276864
								0.298702	0.0215398
								0.298784	0.00947412
								0.298861	-0.00317394
								0.298933	-0.00873951
								0.299019	0.00788776
								0.299096	0.0205798
								0.299177	-0.00664512
								0.299258	-0.0304047
								0.29933	-0.00307012
								0.299408	0.00934041
								0.299493	0.00318111
								0.299569	0.0335785
								0.299642	0.0010765
								0.299723	-0.000237075
								0.299804	-0.0103191
								0.299891	0.00394504
								0.299961	-0.00363663
								0.300043	-0.0208033
								0.300115	0.0138051
								0.300187	0.0139043
								0.300272	-0.0163344
								0.300344	-0.00212739
								0.300434	0.0071302
								0.300506	-0.024155
								0.300595	-0.0194925
								0.300663	-0.0164784
								0.300752	0.00317553
								0.300825	-0.0130728
								0.300904	-0.000793498
								0.300978	0.0104633
								0.301058	0.00806084
								0.301135	0.00119696
								0.301206	-0.0138498
								0.3013	-0.0259769
								0.301368	0.00669654
								0.301444	-0.00937259
								0.301523	-0.00133216
								0.301596	-0.0191838
								0.301672	-0.0176781
								0.301757	-0.0147405
								0.301833	-0.0191534
								0.30191	-0.0235655
								0.30199	0.0118052
								0.302066	-0.0148116
								0.302156	-0.0191325
								0.302223	0.00326573
								0.302299	0.000556488
								0.302383	-0.0320399
								0.302455	-0.0149713
								0.302526	-0.0179195
								0.302611	0.00153208
								0.302692	-0.0247836
								0.302763	-0.0225839
								0.302836	-0.0204397
								0.302919	-0.022942
								0.30299	-0.00668908
								0.303072	0.0100067
								0.303151	-0.0170921
								0.303222	-0.0299454
								0.303301	-0.0431316
								0.303382	0.00900753
								0.303455	-0.0461652
								0.303529	-0.0428028
								0.303614	-0.00670851
								0.303687	-0.00673276
								0.303761	-0.0096574
								0.303832	0.00423881
								0.303912	-0.0576164
								0.303992	0.00606618
								0.304074	-0.0308251
								0.304147	0.00891072
								0.304215	-0.0019388
								0.304298	-0.0131235
								0.304365	-0.00330767
								0.304449	-0.0367362
								0.304525	-0.0186813
								0.304609	-0.000835937
								0.30468	0.0207152
								0.304751	-0.0171431
								0.304826	-0.025347
								0.304898	-0.02188
								0.304981	0.00145177
								0.305056	-0.0311678
								0.305127	-0.0349221
								0.305211	-0.00763806
								0.305291	0.00397789
								0.305357	-0.0121622
								0.305433	-0.00704832
								0.305516	-0.0102751
								0.305596	-0.0382879
								0.305671	-0.0108648
								0.305746	-0.00681425
								0.305817	-0.00575237
								0.305892	0.0106459
								0.305958	0.00429596
								0.306039	-0.0139527
								0.306113	0.0205943
								0.306198	-0.00873121
								0.306272	0.00247144
								0.306342	-0.00299958
								0.306417	-0.00278555
								0.306492	-0.0139348
								0.306571	-0.0037337
								0.306646	-0.00227658
								0.306717	-0.0136646
								0.306801	-0.0179844
								0.306871	0.00916024
								0.306941	-0.00405171
								0.307021	0.00935077
								0.307088	-0.0222912
								0.30717	-0.0032747
								0.307254	0.000575527
								0.307328	-0.0155892
								0.307399	0.00328593
								0.307473	0.017237
								0.307544	-0.00126567
								0.307614	-0.00815071
								0.307697	0.0278229
								0.307768	0.00502051
								0.307838	0.00681309
								0.307912	-0.0129955
								0.308	0.0123542
								0.308066	0.0204439
								0.30814	-0.0119606
								0.308212	0.00883081
								0.308285	0.00465146
								0.308358	-0.0137889
								0.308434	-0.0209559
								0.308508	-0.00296485
								0.308579	-0.00434499
								0.308662	0.0244439
								0.30874	0.00162876
								0.30881	-0.0131569
								0.308885	-0.00779941
								0.308959	0.0118018
								0.309029	0.00903224
								0.309112	-0.0115283
								0.309182	0.0295391
								0.309261	0.00352234
								0.309326	-0.0135065
								0.3094	0.00890141
								0.309475	0.0341074
								0.309549	0.0198822
								0.309621	0.00521593
								0.309693	0.0230856
								0.309767	0.0154057
								0.309837	0.00284521
								0.309906	0.0166865
								0.309994	0.00485331
								0.310063	0.016729
								0.310142	0.00219782
								0.310216	0.0216481
								0.310285	-0.0221783
								0.310359	0.00570633
								0.310429	0.00538215
								0.310499	0.00606527
								0.310581	0.0125465
								0.310653	0.00357294
								0.310725	-0.00761384
								0.310794	0.0447784
								0.310864	0.0143179
								0.310946	-0.0175024
								0.311016	0.00276695
								0.31109	0.00695508
								0.311159	-0.0236825
								0.311229	-0.0145565
								0.311311	0.00456557
								0.311385	-0.00583638
								0.311454	-0.000662538
								0.311524	-0.0228176
								0.311597	-0.0205991
								0.311671	0.0270228
								0.311745	6.05e-05
								0.311818	-0.00293867
								0.311896	-0.031041
								0.311957	-0.0260307
								0.312039	0.021961
								0.312104	0.00124876
								0.312182	-0.0122312
								0.312251	-0.00494624
								0.312329	-0.00378639
								0.312403	-0.012632
								0.312472	-0.0177648
								0.312545	-0.00912039
								0.312614	-0.0123075
								0.312684	-0.00936527
								0.312766	0.0204286
								0.312835	0.0147134
								0.312908	-0.0182541
								0.312977	-0.00725416
								0.313042	-0.012451
								0.313124	0.00398831
								0.313193	0.0169602
								0.313266	-0.0309116
								0.31334	-0.00306546
								0.313408	0.0123224
								0.313477	-0.00404796
								0.313546	-0.0290688
								0.313627	-0.00732257
								0.313697	-0.022949
								0.31377	-0.0285596
								0.313844	-0.0177471
								0.313912	-0.0246999
								0.31399	-0.0332871
								0.314059	-0.0248062
								0.314127	0.00918596
								0.314196	-0.0281456
								0.314265	-0.0131332
								0.314338	-0.0162823
								0.314407	-0.034833
								0.314488	-0.0182537
								0.314561	-0.0233952
								0.314626	-0.00524137
								0.314699	-0.0374625
								0.314768	-0.0206958
								0.314836	-0.0186514
								0.314909	-0.00198774
								0.314986	-0.0123267
								0.315055	-0.0295233
								0.315119	0.00418382
								0.315196	-0.0340792
								0.315274	-0.024577
								0.315346	-0.00498449
								0.315415	-0.0208478
								0.315483	-0.00720465
								0.315548	-0.0287249
								0.315625	-0.0246249
								0.315693	-0.0197876
								0.315762	-0.0536532
								0.315834	-0.0156684
								0.315911	-0.0167585
								0.31598	-0.0374346
								0.316052	-0.0398067
								0.316116	-0.021602
								0.316189	-0.0215654
								0.31627	-0.0278585
								0.316326	-0.0306491
								0.316394	-0.0250148
								0.316462	-0.0120079
								0.316543	-0.0418381
								0.316616	-0.0301065
								0.316684	-0.00134057
								0.31676	-0.00828917
								0.316825	-0.0120694
								0.316889	-0.0129736
								0.31697	-0.0475398
								0.317038	-0.00754691
								0.317108	-0.00364129
								0.317179	-0.025174
								0.317247	-0.0234121
								0.317323	-0.0281359
								0.317383	-0.0471106
								0.31746	-0.0344861
								0.317532	-0.0754377
								0.317597	-0.024485
								0.317664	-0.0165336
								0.317736	-0.041482
								0.317808	-0.0349868
								0.317872	-0.0290253
								0.317944	-0.00760862
								0.318012	-0.0374843
								0.318084	0.00719936
								0.318161	-0.0215981
								0.318225	-0.0234028
								0.318297	-0.025067
								0.318365	-0.019636
								0.318437	-0.0263491
								0.318505	-0.0489179
								0.318572	-0.0207833
								0.318653	-0.0254937
								0.318719	-0.0254484
								0.318789	-0.00671839
								0.318861	-0.0291845
								0.318924	-0.022185
								0.318995	-0.0258788
								0.319064	-0.024175
								0.319129	-0.035076
								0.319199	-0.0202627
								0.319267	-0.0421046
								0.319339	-0.0401143
								0.319411	-0.0136557
								0.319483	-0.00682913
								0.319546	-0.0278508
								0.319618	-0.000830113
								0.319686	-0.0293498
								0.319753	-0.0261456
								0.319825	-0.0415267
								0.319893	-0.0118519
								0.31996	-0.0175015
								0.320027	-0.0135022
								0.320095	0.0135019
								0.320175	-0.0142047
								0.320239	0.000227376
								0.320298	-0.00606173
								0.320378	-0.0165967
								0.320445	-0.00773423
								0.320519	-0.011469
								0.320584	-0.0348271
								0.320652	-0.0154209
								0.320723	-0.0309487
								0.320791	-0.0254972
								0.320854	-0.00365213
								0.320921	-0.00414631
								0.320993	-0.0179697
								0.32106	-0.0273642
								0.321128	0.00594734
								0.321195	-0.0139253
								0.321271	-0.00658607
								0.321334	-0.00618464
								0.321405	-0.013677
								0.321464	0.000593739
								0.32154	0.0147598
								0.321611	0.00465052
								0.321681	0.0053791
								0.321745	-0.00668797
								0.321812	-0.0217805
								0.32188	-0.0123702
								0.321959	0.0101465
								0.322026	-0.00694206
								0.322098	0.00763367
								0.322161	-0.00176404
								0.322215	0.0146555
								0.322299	-0.0154949
								0.322366	0.00842502
								0.322429	-0.0101402
								0.322496	0.0304147
								0.322563	0.0165709
								0.322634	0.0132887
								0.322701	-0.0210943
								0.322768	0.0124674
								0.322835	-0.0175192
								0.322903	-0.00639286
								0.322965	0.0240862
								0.323032	0.0160234
								0.323115	0.0224219
								0.323178	0.00483506
								0.323241	-0.010395
								0.323316	-0.0216153
								0.323378	0.0422548
								0.32345	0.00865513
								0.323516	0.0316914
								0.323579	-0.0118175
								0.323646	0.00738258
								0.323717	0.012849
								0.323783	-0.00224434
								0.32385	0.0013495
								0.323917	0.00756711
								0.323984	0.00806302
								0.32405	-0.0149642
								0.324121	0.0428721
								0.324196	0.00505666
								0.324255	0.0102087
								0.324321	-0.00748978
								0.324384	0.0375711
								0.32445	0.00874036
								0.324517	0.0141055
								0.324583	0.0163322
								0.324654	-0.007471
								0.324721	3.94e-05
								0.324787	0.0282361
								0.324854	-0.0106788
								0.32492	-0.00894212
								0.324995	0.00869324
								0.325062	0.00974942
								0.32512	0.0308689
								0.32519	-0.00538143
								0.325253	0.0145045
								0.325332	0.0149744
								0.325398	0.0194466
								0.325465	0.00469428
								0.325527	-0.0194303
								0.325597	0.00310435
								0.325664	0.019136
								0.325718	0.0310066
								0.325792	-0.00277033
								0.325859	0.0147263
								0.325929	-0.00255777
								0.325991	0.00476154
								0.326049	0.00231468
								0.326125	0.000564579
								0.326193	0.0220295
								0.32626	0.0126666
								0.326323	0.00158554
								0.326397	0.00356735
								0.326459	0.00667582
								0.326525	0.0327486
								0.326591	0.0214269
								0.326654	0.00752569
								0.32672	0.00308704
								0.32679	0.0355521
								0.326856	0.0130276
								0.326922	-0.00430823
								0.326986	0.00593706
								0.327054	-0.0052455
								0.32712	0.00468647
								0.327191	0.0119863
								0.327253	0.00669364
								0.327314	0.0231739
								0.327385	0.00668073
								0.327451	0.00194899
								0.327516	0.00116203
								0.327583	-0.0189349
								0.327649	0.020001
								0.327715	0.0182361
								0.32778	0.0134705
								0.327846	-0.00639777
								0.327908	0.0145547
								0.327974	-0.0104635
								0.32804	0.0241884
								0.32811	-0.00119276
								0.328172	-0.0102337
								0.328242	0.0114598
								0.328295	0.00213066
								0.328369	0.00259083
								0.328427	-0.00722991
								0.328501	-0.0307842
								0.328571	0.014485
								0.328624	0.00355994
								0.328698	0.0158175
								0.328768	-0.00943005
								0.32883	-0.0192204
								0.3289	-0.00170204
								0.328953	0.00751855
								0.329019	-0.00871995
								0.329084	0.00753626
								0.32915	-0.00180907
								0.329216	-0.0121695
								0.329281	0.0119862
								0.329343	0.00761509
								0.329412	-0.00682401
								0.329474	-0.021881
								0.32954	-0.00862349
								0.329609	-0.0266517
								0.329671	-0.0164911
								0.329733	-0.00604562
								0.329802	-0.0119986
								0.329867	-0.00533735
								0.329933	-0.00568959
								0.330002	-0.0210072
								0.330068	-0.0143879
								0.330129	-0.00516714
								0.330195	-0.00489518
								0.33026	-0.00964112
								0.330326	-0.0131307
								0.330391	-0.0504481
								0.330457	-0.0147304
								0.330514	-0.00830418
								0.330579	-0.00842006
								0.33064	-0.0104007
								0.33071	-0.0131526
								0.330775	0.0032094
								0.330845	-0.0149552
								0.330902	-0.0232529
								0.330967	-0.0397301
								0.331036	-0.00169388
								0.331098	-0.0292943
								0.331163	-0.0278662
								0.331229	-0.0211962
								0.331293	-0.0344098
								0.331355	-0.0379036
								0.331428	-0.014347
								0.331489	-0.0422944
								0.33155	-0.0230742
								0.331619	-0.0367782
								0.331681	-0.0333592
								0.331733	-0.0265554
								0.331799	-0.0390817
								0.331864	-0.0580727
								0.331929	-0.0271529
								0.332006	-0.0556489
								0.332071	-0.0131754
								0.332135	-0.0273763
								0.332201	-0.00177892
								0.332254	-0.0465636
								0.332319	-0.0161932
								0.33238	-0.0371097
								0.332449	-0.0442263
								0.33251	-0.0537901
								0.332575	-0.0431472
								0.332632	-0.0460209
								0.332701	-0.0586905
								0.332758	-0.0477521
								0.332831	-0.0277508
								0.332892	-0.00382283
								0.332953	-0.023986
								0.333022	-0.0136156
								0.333083	-0.0356264
								0.333143	-0.0332617
								0.333212	-0.0137349
								0.333277	-0.0393547
								0.333338	-0.00833363
								0.333403	-0.0416765
								0.33347	-0.0303989
								0.333532	-0.0223347
								0.333597	-0.0538093
								0.333666	-0.0458612
								0.333727	-0.0109791
								0.333788	-0.00961489
								0.333844	-0.0480984
								0.333909	-0.0626686
								0.333974	-0.0528346
								0.334034	-0.0367715
								0.334096	-0.0365965
								0.334164	-0.0295417
								0.334228	-0.0254313
								0.334293	-0.0130938
								0.334354	-0.0253818
								0.334414	-0.0440382
								0.334479	-0.0453068
								0.334542	-0.0287755
								0.334612	-0.0235928
								0.334673	-0.0373811
								0.334733	-0.047426
								0.334796	-0.0356271
								0.334862	-0.0588053
								0.334927	-0.0441164
								0.334987	-0.000876672
								0.335049	-0.0242622
								0.335116	-0.022063
								0.335181	-0.0247351
								0.335245	-0.0139284
								0.335298	-0.0330026
								0.335361	-0.0072869
								0.335423	-0.0440411
								0.335487	-0.0286389
								0.335548	-0.015047
								0.335616	-0.0130476
								0.335672	-0.0341727
								0.335745	-0.0321297
								0.335801	-0.0385592
								0.335861	-0.0203928
								0.33593	-0.0350824
								0.33599	-0.00550456
								0.336054	-0.0360583
								0.336114	-0.0574472
								0.336179	-0.0262332
								0.336231	-0.0244398
								0.336303	-0.0466757
								0.336356	-0.0123991
								0.336424	-0.0134839
								0.336484	-0.0230995
								0.336548	-0.00716692
								0.336612	-0.0253608
								0.336677	-0.0270542
								0.336737	-0.00632007
								0.336805	-0.054359
								0.336869	-0.017302
								0.336929	0.00695434
								0.336993	-0.0227941
								0.337054	-0.00601846
								0.337114	-0.0280245
								0.337174	-0.0113092
								0.337239	-0.00318365
								0.337302	-0.0361544
								0.337366	-0.00299109
								0.33743	-0.0285121
								0.337482	-0.0173391
								0.337546	0.000349424
								0.337606	-0.0129787
								0.337662	-0.0250608
								0.337729	-0.01175
								0.337796	-0.00955733
								0.337854	-0.0101883
								0.337914	0.00174054
								0.337978	0.00626416
								0.33804	0.000124484
								0.338106	-0.0404666
								0.33817	0.0148209
								0.33823	9.96e-05
								0.338292	-0.0179431
								0.338354	-0.0177278
								0.338409	-0.0168956
								0.338473	-0.022237
								0.338537	-0.0223805
								0.338597	0.00655728
								0.338661	0.00242751
								0.338721	0.00157357
								0.338788	0.030962
								0.338848	0.00737843
								0.338908	-0.011805
								0.338968	-0.00969769
								0.339028	0.0217184
								0.339095	0.0175797
								0.339155	-0.0054112
								0.339219	-0.0115904
								0.339271	0.0129292
								0.339334	-0.00952945
								0.339398	0.025256
								0.339458	-0.00575934
								0.339521	-0.000592104
								0.339589	-0.02782
								0.339649	0.0130287
								0.3397	-0.00355523
								0.339768	0.0253365
								0.339824	0.0140098
								0.339887	0.00732324
								0.339947	0.0172866
								0.340014	0.00628225
								0.340078	0.0157314
								0.340129	0.0177256
								0.340193	0.0259212
								0.340257	0.0115123
								0.340316	0.00178875
								0.34038	0.0405345
								0.340439	0.0175815
								0.340507	0.0154696
								0.340558	0.0119204
								0.340622	0.00814676
								0.340685	0.0130357
								0.340744	0.0442602
								0.340796	0.0315892
								0.340871	0.00237523
								0.340935	0.0159405
								0.340982	0.0172903
								0.341042	0.0277806
								0.341101	0.0110471
								0.341164	0.0477667
								0.34122	0.0149619
								0.341287	-0.00174906
								0.34135	-0.00851102
								0.34141	0.0269971
								0.341473	0.0307208
								0.341536	0.0304884
								0.341588	0.014581
								0.341663	0.0319378
								0.341714	0.0257655
								0.341778	0.0282684
								0.341841	0.0193346
								0.3419	0.0309436
								0.341959	0.0232243
								0.342019	0.0146084
								0.342078	0.0279771
								0.342137	0.0285808
								0.342204	0.041714
								0.342262	0.0214615
								0.342311	0.0437081
								0.342374	0.0578466
								0.342441	-0.00632931
								0.3425	0.0483657
								0.342551	0.0453454
								0.342616	0.0516615
								0.342678	0.013405
								0.342737	-0.008903
								0.3428	0.0280637
								0.342863	0.0126434
								0.342926	0.00549121
								0.342978	0.0325454
								0.343036	0.0340604
								0.343099	0.0422065
								0.343162	0.0467476
								0.343217	0.0369853
								0.34328	0.00377582
								0.343339	0.0194425
								0.343402	0.0242031
								0.343461	0.0122628
								0.343528	0.0285277
								0.343583	0.0232851
								0.343638	0.0249171
								0.343697	0.0382426
								0.34376	0.0138838
								0.343811	0.0478679
								0.343874	-0.00649329
								0.343944	0.0233237
								0.343999	0.0296237
								0.344058	0.0329532
								0.344117	0.0189809
								0.34418	0.0602588
								0.344235	0.0437105
								0.344294	0.0283784
								0.344349	0.00701283
								0.344415	0.0378833
								0.34448	0.0154623
								0.344533	0.0150065
								0.344592	0.0178979
								0.344659	0.0321357
								0.344717	0.0301405
								0.34478	0.0298656
								0.344831	0.0249548
								0.344891	0.0282562
								0.344952	0.0114911
								0.345005	0.0425892
								0.34507	0.0297904
								0.345132	0.00258329
								0.345191	-0.0021733
								0.34525	0.0292581
								0.345308	0.0198495
								0.345363	0.0604213
								0.345426	0.0125511
								0.345484	-0.00159882
								0.345547	0.0109798
								0.345606	0.00448541
								0.34566	-0.0030383
								0.345723	0.0324667
								0.345782	0.0182162
								0.345832	0.0326298
								0.345895	0.0252794
								0.345953	0.030812
								0.346016	0.00625313
								0.34607	0.00260888
								0.346137	0.00793041
								0.346203	0.020484
								0.346254	0.0253318
								0.346312	0.0150793
								0.346375	0.00900905
								0.346433	-0.0311053
								0.346488	0.00659735
								0.346546	0.0243937
								0.346609	0.00901807
								0.346663	0.00663806
								0.346726	0.0240138
								0.346784	0.0136767
								0.346846	0.0256583
								0.346909	0.0186571
								0.346955	0.0224799
								0.347018	0.0269031
								0.347076	0.0110132
								0.347131	0.0155963
								0.347193	0.0155531
								0.347251	0.0508849
								0.347309	0.0165155
								0.347372	-0.0159242
								0.347434	0.0134896
								0.347484	0.0234201
								0.347547	0.0116763
								0.347605	0.00772197
								0.347667	0.0211348
								0.347718	0.0140518
								0.34778	0.0208899
								0.347842	0.00379992
								0.3479	-0.00613543
								0.347951	0.0329308
								0.348009	0.0125326
								0.348067	-0.0112865
								0.348125	0.0098397
								0.348183	-0.000407978
								0.348249	-0.0113747
								0.348308	0.00103422
								0.348366	0.02894
								0.348428	0.0098394
								0.348478	0.0167124
								0.34854	0.0119071
								0.348598	0.0241609
[truncated: 391 more rows]
